# Supplementary material for: Impact of oestrus synchronization devices on ewes vaginal microbiota and artificial insemination outcome
Source: Front Microbiol. 2023 Mar 23;14:1063807. doi: 10.3389/fmicb.2023.1063807 (PMC10076614; doi:10.3389/fmicb.2023.1063807)
Supplement: Supplementary file 1 [file Table_1.XLSX]

## Sheet: No corrected by treatment
Table S1. Differential abundance analysis for pregnancy data (S2 group) at phylum level. Analyses were performed without including or including the treatment in the
model and for separated treatmens (antibiotic, control, maltodextrin, probiotic).
Phylum	logFC	AveExpr	t	P.Value	adj.P.Val	Prevalence
Actinobacteria	0.444371	4.48793	2.3673	0.0219007	0.251858	100
Apicomplexa	-0.325636	-2.19497	-0.692618	0.49181	0.921693	34.04
Ascomycota	0.0983977	-0.741754	0.320682	0.749811	0.940916	59.57
Bacteroidetes	0.455029	4.37515	1.90218	0.063018	0.365193	100
Candidatus Gracilibacteria	-0.136639	-2.76805	-0.585292	0.56103	0.921693	4.26
Candidatus Melainabacteria	0.441395	-2.87471	1.02296	0.311337	0.824394	25.53
Candidatus Peregrinibacteria	-0.173029	-3.9965	-0.591681	0.556777	0.921693	4.26
Candidatus Saccharibacteria	0.318305	-1.84134	0.706054	0.483489	0.921693	44.68
Candidatus Sumerlaeota	0.0164238	-2.47068	0.076347	0.939453	0.940916	4.26
Chlamydiae	-0.183951	0.0171582	-0.404629	0.687507	0.930156	74.47
Chloroflexi	0.215995	-2.94334	0.494021	0.623493	0.930156	23.4
Cossaviricota	-0.646666	-2.60064	-1.8985	0.0635118	0.365193	4.26
Euryarchaeota	0.882382	-0.354484	1.62433	0.110705	0.509244	80.85
Fibrobacteres	-0.046375	-1.67174	-0.115177	0.908774	0.940916	38.3
Firmicutes	-0.165643	6.20713	-1.03144	0.307385	0.824394	100
Fusobacteria	0.23609	4.53095	0.943497	0.350043	0.824394	100
Nematoda	-0.645202	-1.90476	-2.56064	0.013571	0.251858	29.79
Nucleocytoviricota	-0.418807	-1.49569	-0.92705	0.358432	0.824394	46.81
Proteobacteria	-0.0249312	5.50093	-0.127129	0.899357	0.940916	100
Spirochaetes	0.0374146	1.86443	0.0892519	0.929245	0.940916	93.62
Tenericutes	0.0254807	4.48096	0.0744991	0.940916	0.940916	100
Uroviricota	-0.650657	-1.62243	-1.51551	0.136052	0.521533	44.68
Verrucomicrobia	0.246252	-1.98356	0.414974	0.679967	0.930156	44.68

## Sheet: Corrected by treatment
Phylum	logFC	AveExpr	t	P.Value	adj.P.Val	Prevalence
Actinobacteria	0.414605	4.48793	2.01685	0.0495508	0.630649	100
Apicomplexa	0.0657755	-2.19497	0.133754	0.894179	0.995877	34.04
Ascomycota	0.317239	-0.741754	0.985157	0.329683	0.935494	59.57
Bacteroidetes	0.420681	4.37515	1.63254	0.10937	0.630649	100
Candidatus Gracilibacteria	-0.0512144	-2.76805	-0.204079	0.839189	0.995877	4.26
Candidatus Melainabacteria	0.396808	-2.87471	0.839115	0.40573	0.935494	25.53
Candidatus Peregrinibacteria	-0.0820981	-3.9965	-0.256636	0.7986	0.995877	4.26
Candidatus Saccharibacteria	0.0539718	-1.84134	0.112003	0.911306	0.995877	44.68
Candidatus Sumerlaeota	0.00679484	-2.47068	0.0284949	0.97739	0.995877	4.26
Chlamydiae	-0.643274	0.0171582	-1.36926	0.177545	0.769741	74.47
Chloroflexi	0.262131	-2.94334	0.55671	0.580415	0.953539	23.4
Cossaviricota	-0.614103	-2.60064	-1.63109	0.109678	0.630649	4.26
Euryarchaeota	0.343121	-0.354484	0.618903	0.539023	0.953539	80.85
Fibrobacteres	0.00227283	-1.67174	0.00519521	0.995877	0.995877	38.3
Firmicutes	-0.127263	6.20713	-0.766282	0.44741	0.935494	100
Fusobacteria	0.349601	4.53095	1.29781	0.200802	0.769741	100
Nematoda	-0.543372	-1.90476	-1.96514	0.0554337	0.630649	29.79
Nucleocytoviricota	-0.321702	-1.49569	-0.648704	0.519745	0.953539	46.81
Proteobacteria	0.0984819	5.50093	0.469374	0.641012	0.982886	100
Spirochaetes	-0.066474	1.86443	-0.144761	0.88553	0.995877	93.62
Tenericutes	0.330976	4.48096	0.923248	0.36068	0.935494	100
Uroviricota	-0.381891	-1.62243	-0.829744	0.410955	0.935494	44.68
Verrucomicrobia	-0.231067	-1.98356	-0.368421	0.714244	0.995877	44.68

## Sheet: Antibiotic
Phylum	logFC	AveExpr	t	P.Value	adj.P.Val	Prevalence
Actinobacteria	0.47025	4.40376	1.05091	0.311488	0.959926	100
Apicomplexa	-0.659732	-2.13851	-0.886829	0.390477	0.959926	23.08
Ascomycota	0.240919	-0.787333	0.374051	0.714093	0.959926	38.46
Bacteroidetes	0.633493	4.07054	1.18583	0.255853	0.959926	100
Candidatus Gracilibacteria	-0.0100825	-2.48647	-0.0314132	0.975393	0.975394	0
Candidatus Melainabacteria	-0.594218	-3.18627	-1.38344	0.188664	0.959926	7.69
Candidatus Peregrinibacteria	-0.0100825	-3.77433	-0.0314131	0.975393	0.975394	0
Candidatus Saccharibacteria	0.491835	-2.29762	0.673527	0.511818	0.959926	23.08
Candidatus Sumerlaeota	-0.0796135	-2.44654	-0.267617	0.792982	0.959926	0
Chlamydiae	-1.80307	-0.0982844	-2.15188	0.0497573	0.959926	61.54
Chloroflexi	0.539234	-3.11563	0.808856	0.432424	0.959926	7.69
Cossaviricota	-0.0100823	-2.45257	-0.0314125	0.975394	0.975394	0
Euryarchaeota	-0.505558	-0.0414516	-0.529477	0.604951	0.959926	84.62
Fibrobacteres	0.406581	-1.30772	0.537556	0.599509	0.959926	38.46
Firmicutes	-0.30625	6.51019	-1.02427	0.323459	0.959926	100
Fusobacteria	0.541612	4.63156	1.3305	0.20508	0.959926	100
Nematoda	-0.870668	-1.90968	-1.70338	0.111068	0.959926	15.38
Nucleocytoviricota	-0.0848811	-1.53831	-0.113404	0.911356	0.975394	30.77
Proteobacteria	0.156989	5.38222	0.567863	0.579318	0.959926	100
Spirochaetes	0.889893	1.6041	0.91451	0.376268	0.959926	84.62
Tenericutes	0.383979	4.6033	0.491744	0.630687	0.959926	100
Uroviricota	-0.270549	-1.63982	-0.296106	0.771591	0.959926	30.77
Verrucomicrobia	0.450003	-1.98513	0.394601	0.699213	0.959926	38.46

## Sheet: Control
Phylum	logFC	AveExpr	t	P.Value	adj.P.Val	Prevalence
Actinobacteria	0.40714	4.59702	0.890423	0.389764	0.926193	100
Apicomplexa	0.568534	-3.17651	0.61664	0.548346	0.926193	18.18
Ascomycota	0.648548	-0.862988	0.862142	0.404564	0.926193	72.73
Bacteroidetes	0.420215	4.5837	0.667372	0.516455	0.926193	100
Candidatus Gracilibacteria	0.204663	-3.07734	0.274023	0.788465	0.954458	9.09
Candidatus Melainabacteria	2.15648	-2.4498	1.53911	0.148267	0.926193	45.45
Candidatus Peregrinibacteria	0.329309	-4.26321	0.455033	0.656752	0.944081	9.09
Candidatus Saccharibacteria	-1.32004	-1.15123	-1.24868	0.234267	0.926193	72.73
Candidatus Sumerlaeota	0.655204	-2.49261	0.749896	0.466957	0.926193	9.09
Chlamydiae	-0.539276	0.730037	-0.590786	0.56501	0.926193	90.91
Chloroflexi	1.14472	-3.23315	1.13101	0.278918	0.926193	27.27
Cossaviricota	-2.53373	-2.8182	-2.77903	0.0159113	0.365959	9.09
Euryarchaeota	0.339471	0.461971	0.636665	0.535629	0.926193	100
Fibrobacteres	-0.236178	-1.72569	-0.211729	0.835672	0.961022	45.45
Firmicutes	0.0251833	5.92923	0.0563299	0.955954	0.983532	100
Fusobacteria	0.369946	4.5097	0.531779	0.604039	0.926193	100
Nematoda	-0.536681	-2.27037	-0.830603	0.421509	0.926193	27.27
Nucleocytoviricota	-0.0985381	-1.93564	-0.0752036	0.941222	0.983532	45.45
Proteobacteria	0.214398	5.38115	0.370845	0.716853	0.954458	100
Spirochaetes	-0.756553	2.24961	-0.960594	0.354655	0.926193	100
Tenericutes	0.217082	4.00356	0.27625	0.786792	0.954458	100
Uroviricota	-0.0191783	-2.0497	-0.0210497	0.983532	0.983532	45.45
Verrucomicrobia	-1.66071	-0.939543	-1.19663	0.253272	0.926193	72.73

## Sheet: Maltodextrine
Phylum	logFC	AveExpr	t	P.Value	adj.P.Val	Prevalence
Actinobacteria	0.75684	4.70725	1.7927	0.100983	0.856256	100
Apicomplexa	1.05176	-1.88732	0.897703	0.388878	0.96161	40
Ascomycota	0.250981	-1.16026	0.421287	0.681791	0.96161	50
Bacteroidetes	0.191795	4.65112	0.406863	0.692039	0.96161	100
Candidatus Gracilibacteria	0.279122	-2.83007	0.647732	0.530659	0.96161	0
Candidatus Melainabacteria	0.180311	-2.97944	0.177686	0.862252	0.96161	20
Candidatus Peregrinibacteria	0.279122	-4.11792	0.647733	0.530658	0.96161	0
Candidatus Saccharibacteria	-0.00675575	-1.61909	-0.00572427	0.995537	0.995537	50
Candidatus Sumerlaeota	-0.732656	-2.4114	-1.73173	0.111686	0.856256	10
Chlamydiae	-0.173676	0.243773	-0.157187	0.877992	0.96161	80
Chloroflexi	-0.283672	-2.25138	-0.251882	0.805852	0.96161	40
Cossaviricota	0.279122	-2.79617	0.647734	0.530658	0.96161	0
Euryarchaeota	1.96344	0.0844913	2.28673	0.0433906	0.856256	90
Fibrobacteres	-0.480638	-2.13381	-0.680543	0.510458	0.96161	30
Firmicutes	0.00345842	6.20861	0.00964112	0.992483	0.995537	100
Fusobacteria	0.132107	4.20646	0.17881	0.86139	0.96161	100
Nematoda	-0.462093	-1.89587	-0.754219	0.466812	0.96161	30
Nucleocytoviricota	-0.348575	-1.16666	-0.370762	0.71797	0.96161	60
Proteobacteria	-0.514518	5.41564	-1.02548	0.327512	0.96161	100
Spirochaetes	-0.931631	1.76859	-0.894993	0.390262	0.96161	90
Tenericutes	-0.167982	4.2374	-0.279614	0.785045	0.96161	100
Uroviricota	-0.815351	-2.05842	-0.958431	0.358768	0.96161	30
Verrucomicrobia	-0.45051	-2.21553	-0.329962	0.747727	0.96161	40

## Sheet: Probiotic
Phylum	logFC	AveExpr	t	P.Value	adj.P.Val	Prevalence
Actinobacteria	0.057495	4.3111	0.118913	0.906846	0.992361	100
Apicomplexa	-0.239401	-1.65755	-0.254657	0.80228	0.992361	53.85
Ascomycota	0.26793	-0.271665	0.422275	0.678526	0.992361	76.92
Bacteroidetes	0.371044	4.291	0.681514	0.505434	0.992361	100
Candidatus Gracilibacteria	-0.536694	-2.74022	-0.879289	0.392448	0.992361	7.69
Candidatus Melainabacteria	0.70083	-2.84212	0.87042	0.397129	0.992361	30.77
Candidatus Peregrinibacteria	-0.722278	-3.89959	-0.812642	0.428523	0.992361	7.69
Candidatus Saccharibacteria	0.40768	-2.13997	0.495409	0.627145	0.992361	38.46
Candidatus Sumerlaeota	0.36531	-2.52188	0.8223	0.423167	0.992361	0
Chlamydiae	0.241382	-0.644924	0.324459	0.749855	0.992361	69.23
Chloroflexi	-0.109655	-3.0581	-0.122036	0.904412	0.992361	23.08
Cossaviricota	-0.958598	-2.41423	-1.01905	0.32356	0.992361	7.69
Euryarchaeota	-0.068876	-1.69604	-0.0518731	0.959281	0.992361	53.85
Fibrobacteres	0.0900062	-1.63467	0.104498	0.918092	0.992361	38.46
Firmicutes	-0.121817	6.13808	-0.251378	0.804769	0.992361	100
Fusobacteria	0.302062	4.69795	0.604417	0.554165	0.992361	100
Nematoda	-0.235924	-1.59731	-0.418043	0.681553	0.992361	46.15
Nucleocytoviricota	-0.706572	-1.33391	-0.748939	0.46492	0.992361	53.85
Proteobacteria	0.492994	5.7866	0.97057	0.346416	0.992361	100
Spirochaetes	-0.0246593	1.87256	-0.0380941	0.970091	0.992361	100
Tenericutes	0.768869	4.94995	1.1884	0.252266	0.992361	100
Uroviricota	-0.350456	-0.908121	-0.400056	0.694483	0.992361	69.23
Verrucomicrobia	0.00932579	-2.68695	0.00972743	0.992361	0.992361	30.77
