# Supplementary material for: Impact of oestrus synchronization devices on ewes vaginal microbiota and artificial insemination outcome
Source: Front Microbiol. 2023 Mar 23;14:1063807. doi: 10.3389/fmicb.2023.1063807 (PMC10076614; doi:10.3389/fmicb.2023.1063807)
Supplement: Supplementary file 2 [file Table_2.XLSX]

## Sheet: No corrected by treatment
Table S2. Differential abundance analysis for pregnancy data (S2 group) at genus level. Analyses were performed without including or including the treatment in the
model and for separated treatmens (antibiotic, control, maltodextrin, probiotic).
Genus	logFC	AveExpr	t	P.Value	adj.P.Val	Prevalence
Acinetobacter	0.0290735	-0.968407	0.0878579	0.930311	0.976605	55.32
Actinobacillus	-0.533775	1.74844	-1.83371	0.0721577	0.453562	95.74
Actinomyces	-0.029678	1.52015	-0.109305	0.913362	0.976605	85.11
Aerococcus	0.688058	-1.42953	1.65998	0.102659	0.529319	44.68
Aggregatibacter	0.0239073	0.632417	0.104603	0.917075	0.976605	65.96
Aliicoccus	0.205703	-1.84835	0.479557	0.63346	0.885902	40.43
Alistipes	0.0935019	-0.309511	0.323385	0.74764	0.901265	53.19
Alloiococcus	0.284657	-1.2683	0.817611	0.417138	0.870044	46.81
Anaerococcus	-0.268569	-0.345055	-1.06369	0.292159	0.803437	61.7
Anaplasma	-1.01625	-2.68157	-2.56148	0.0132195	0.185374	23.4
Arcanobacterium	0.0356209	-1.98113	0.106298	0.915736	0.976605	23.4
Arcobacter	-0.25821	-2.80451	-0.669366	0.506087	0.885902	17.02
Avibacterium	-0.169474	-0.659989	-0.747521	0.457961	0.870044	34.04
Bacillus	0.392078	-2.30555	0.907056	0.368368	0.870044	34.04
Bacteroides	0.216102	2.23591	0.747818	0.457783	0.870044	97.87
Beauveria	0.252926	-1.13123	1.15269	0.254065	0.803437	27.66
Bifidobacterium	0.621651	-1.92516	1.705	0.0938865	0.516376	40.43
Bilophila	-0.222515	-1.3499	-1.20842	0.2321	0.803437	4.26
Brachybacterium	0.731981	2.03053	2.23639	0.0294375	0.323813	95.74
Brevibacterium	0.381963	-0.0993128	1.24008	0.220258	0.803437	72.34
Campylobacter	0.0570574	0.977833	0.247623	0.805356	0.957721	91.49
Caviibacter	0.0869743	-0.769516	0.341829	0.733793	0.901265	40.43
Chlamydia	-0.231626	-0.12531	-0.748487	0.457383	0.870044	61.7
Chryseobacterium	-0.168771	-1.38946	-0.5174	0.60697	0.885902	40.43
Clostridioides	-0.137006	-1.74683	-0.336428	0.73784	0.901265	38.3
Clostridium	-0.160714	-0.265133	-0.609948	0.54443	0.885902	68.09
Collinsella	0.716319	-1.1226	2.03425	0.0468026	0.374421	48.94
Corynebacterium	0.361789	2.15213	1.52923	0.131989	0.58075	95.74
Desulfovibrio	0.195789	-1.62135	0.491027	0.625378	0.885902	34.04
Dietzia	0.389282	-0.26297	1.25526	0.214739	0.803437	70.21
Enterobacter	-0.0336076	-1.54056	-0.0793529	0.937042	0.976605	46.81
Enterococcus	-0.681649	1.50821	-2.99058	0.00417306	0.12241	100
Escherichia	-0.335062	2.08366	-1.63282	0.10827	0.529319	100
Ezakiella	-0.334151	-2.03889	-0.94599	0.348327	0.870044	21.28
Facklamia	0.669298	-0.896877	1.85329	0.0692551	0.453562	55.32
Faecalicoccus	-0.0500639	-1.58329	-0.125273	0.900768	0.976605	36.17
Fibrobacter	-0.296251	-1.79637	-0.728222	0.469593	0.870044	36.17
Filifactor	0.14754	0.107297	0.72005	0.47457	0.870044	61.7
Finegoldia	0.251807	-1.41357	0.883001	0.381112	0.870044	31.91
Flavobacterium	0.0230915	-1.51406	0.0714369	0.943311	0.976605	36.17
Fusobacterium	0.201471	3.38319	0.811941	0.420356	0.870044	97.87
Gemella	0.00768147	0.366703	0.0266542	0.978833	0.990084	63.83
Glaesserella	-0.166828	0.116656	-0.86439	0.39116	0.870044	38.3
Globicatella	-0.211863	-0.566724	-0.789163	0.433435	0.870044	46.81
Haemophilus	0.0970642	1.65736	0.332686	0.740647	0.901265	87.23
Halomonas	0.943954	-1.26967	2.51864	0.0147457	0.185374	53.19
Helcococcus	-0.140966	1.16434	-0.604995	0.547692	0.885902	87.23
Helicobacter	0.305198	-1.12508	1.18347	0.241758	0.803437	40.43
Histophilus	-0.187058	3.67867	-0.56336	0.575499	0.885902	100
Jeotgalicoccus	0.462755	1.68943	1.74277	0.0870107	0.510463	95.74
Klebsiella	0.130412	-1.02828	0.553761	0.582006	0.885902	38.3
Kocuria	0.775759	0.733914	2.75455	0.00797136	0.17537	87.23
Lactobacillus	-0.121466	-1.87427	-0.464285	0.644292	0.885902	23.4
Leptotrichia	-0.533406	0.491023	-2.18156	0.0334716	0.327278	61.7
Leucobacter	-0.25672	-0.0122429	-0.700577	0.486546	0.873796	63.83
Listeria	-0.601258	0.743606	-2.07218	0.0429908	0.374421	91.49
Mannheimia	0.0915622	0.569708	0.370856	0.712182	0.901265	74.47
Methanobrevibacter	0.69382	-0.751263	1.98692	0.0519649	0.381076	63.83
Micrococcus	0.576578	0.521618	1.56675	0.122958	0.569488	72.34
Mycoplasma	-0.12042	4.06941	-0.368984	0.713569	0.901265	100
Neisseria	-1.18151	-1.2425	-3.97111	0.000211313	0.00929776	29.79
Neofamilia	0.121726	-2.60093	0.348309	0.728949	0.901265	19.15
Oceanivirga	-0.0303245	0.168271	-0.128714	0.898058	0.976605	57.45
Oenococcus	-1.23022	0.0290633	-4.72908	1.63386e-05	0.0014378	80.85
Olsenella	0.0698048	0.515976	0.206481	0.837185	0.969372	68.09
Paracoccus	-0.00275788	-2.03886	-0.0062364	0.995047	0.995047	38.3
Parvimonas	0.152025	1.21142	0.567644	0.572606	0.885902	89.36
Pasteurella	0.143366	1.18899	0.498311	0.620269	0.885902	68.09
Peptoniphilus	-0.123009	0.972808	-0.550004	0.584562	0.885902	89.36
Peptostreptococcus	-0.157622	-0.180418	-0.52284	0.603204	0.885902	61.7
Porphyromonas	0.211419	2.97294	0.72075	0.474142	0.870044	95.74
Prevotella	-0.278232	0.597477	-1.07794	0.285807	0.803437	70.21
Proteus	0.235606	-0.0703642	0.870074	0.388074	0.870044	46.81
Pseudomonas	-0.0628103	0.130918	-0.222743	0.824568	0.967493	85.11
Psychrobacter	0.344916	2.17088	1.1138	0.270253	0.803437	91.49
Rodentibacter	-0.0415955	-0.834929	-0.179202	0.858444	0.976605	27.66
Ruminococcus	-0.542668	-1.30693	-1.49346	0.141082	0.591202	48.94
Salinicoccus	0.365645	0.662086	1.21651	0.229029	0.803437	76.6
Schaalia	-0.156509	-0.249606	-0.612736	0.542598	0.885902	57.45
Shigella	-0.351791	0.0987238	-1.10675	0.27326	0.803437	80.85
Sneathia	-0.0846274	-0.278904	-0.392378	0.696308	0.901265	36.17
Staphylococcus	-0.516201	4.28135	-2.594	0.0121585	0.185374	100
Streptobacillus	-0.0148221	2.6257	-0.054396	0.956818	0.97907	93.62
Streptococcus	-0.198742	1.40713	-0.942688	0.349998	0.870044	91.49
Streptomyces	-0.463719	-2.496	-1.07413	0.287496	0.803437	29.79
Treponema	-0.14897	1.06595	-0.472707	0.638309	0.885902	82.98
Trueperella	0.176226	1.92376	0.853592	0.397065	0.870044	95.74
Ureaplasma	-0.109671	0.915586	-0.32869	0.743649	0.901265	76.6

## Sheet: Corrected by treatment
Genus	logFC	AveExpr	t	P.Value	adj.P.Val	Prevalence
Acinetobacter	-0.16533	-0.968407	-0.463816	0.64476	0.916396	55.32
Actinobacillus	-0.479543	1.74844	-1.50999	0.137238	0.80513	95.74
Actinomyces	0.0414432	1.52015	0.139421	0.889668	0.958133	85.11
Aerococcus	0.409769	-1.42953	0.992135	0.325832	0.856841	44.68
Aggregatibacter	0.0762452	0.632417	0.304713	0.761829	0.931125	65.96
Aliicoccus	0.165382	-1.84835	0.348437	0.728951	0.916396	40.43
Alistipes	0.0725838	-0.309511	0.229779	0.819186	0.958133	53.19
Alloiococcus	0.169811	-1.2683	0.447932	0.656106	0.916396	46.81
Anaerococcus	-0.204474	-0.345055	-0.798283	0.428421	0.856841	61.7
Anaplasma	-0.690633	-2.68157	-1.69701	0.0958106	0.729527	23.4
Arcanobacterium	-0.141695	-1.98113	-0.389188	0.698763	0.916396	23.4
Arcobacter	-0.00413809	-2.80451	-0.0102093	0.991894	0.991894	17.02
Avibacterium	0.0905734	-0.659989	0.397277	0.692827	0.916396	34.04
Bacillus	0.574968	-2.30555	1.21138	0.231351	0.856841	34.04
Bacteroides	-0.0418665	2.23591	-0.137954	0.890822	0.958133	97.87
Beauveria	0.359335	-1.13123	1.52063	0.134549	0.80513	27.66
Bifidobacterium	0.56342	-1.92516	1.41673	0.162662	0.842015	40.43
Bilophila	-0.169718	-1.3499	-0.893238	0.37594	0.856841	4.26
Brachybacterium	0.652736	2.03053	1.82106	0.0744867	0.728314	95.74
Brevibacterium	0.264571	-0.0993128	0.802481	0.426012	0.856841	72.34
Campylobacter	0.132655	0.977833	0.527428	0.600192	0.916396	91.49
Caviibacter	0.233288	-0.769516	0.858263	0.394777	0.856841	40.43
Chlamydia	-0.412563	-0.12531	-1.23117	0.223926	0.856841	61.7
Chryseobacterium	-0.223923	-1.38946	-0.639009	0.525686	0.916396	40.43
Clostridioides	-0.00846767	-1.74683	-0.0194573	0.984553	0.991894	38.3
Clostridium	-0.250727	-0.265133	-0.8796	0.383216	0.856841	68.09
Collinsella	0.474684	-1.1226	1.25767	0.214259	0.856841	48.94
Corynebacterium	0.291797	2.15213	1.14867	0.256069	0.856841	95.74
Desulfovibrio	-0.0153746	-1.62135	-0.0353545	0.971936	0.991894	34.04
Dietzia	0.366199	-0.26297	1.06998	0.289685	0.856841	70.21
Enterobacter	-0.0938968	-1.54056	-0.20335	0.839674	0.958133	46.81
Enterococcus	-0.522575	1.50821	-2.20912	0.0317005	0.566069	100
Escherichia	-0.206248	2.08366	-0.951071	0.346069	0.856841	100
Ezakiella	-0.479864	-2.03889	-1.27072	0.209616	0.856841	21.28
Facklamia	0.786546	-0.896877	1.99241	0.0517103	0.658355	55.32
Faecalicoccus	-0.263281	-1.58329	-0.610574	0.544203	0.916396	36.17
Fibrobacter	-0.21263	-1.79637	-0.476326	0.635884	0.916396	36.17
Filifactor	0.133361	0.107297	0.599285	0.551645	0.916396	61.7
Finegoldia	0.344987	-1.41357	1.11734	0.269103	0.856841	31.91
Flavobacterium	-0.0753501	-1.51406	-0.212695	0.832416	0.958133	36.17
Fusobacterium	0.228203	3.38319	0.879246	0.383406	0.856841	97.87
Gemella	0.0498062	0.366703	0.157707	0.875312	0.958133	63.83
Glaesserella	-0.00743556	0.116656	-0.0370834	0.970564	0.991894	38.3
Globicatella	0.0312327	-0.566724	0.117015	0.907309	0.961966	46.81
Haemophilus	0.248432	1.65736	0.81773	0.417329	0.856841	87.23
Halomonas	1.15988	-1.26967	2.85718	0.00617881	0.181245	53.19
Helcococcus	-0.177844	1.16434	-0.72877	0.469487	0.89815	87.23
Helicobacter	0.345193	-1.12508	1.23535	0.222379	0.856841	40.43
Histophilus	-0.0715341	3.67867	-0.201622	0.841017	0.958133	100
Jeotgalicoccus	0.204347	1.68943	0.745377	0.459477	0.89815	95.74
Klebsiella	0.226666	-1.02828	0.901223	0.371721	0.856841	38.3
Kocuria	0.581174	0.733914	1.92488	0.0598504	0.658355	87.23
Lactobacillus	-0.189816	-1.87427	-0.664748	0.509217	0.916396	23.4
Leptotrichia	-0.50504	0.491023	-1.9325	0.0588796	0.658355	61.7
Leucobacter	-0.598168	-0.0122429	-1.57797	0.120778	0.80513	63.83
Listeria	-0.503967	0.743606	-1.67803	0.0994809	0.729527	91.49
Mannheimia	0.308767	0.569708	1.19587	0.237299	0.856841	74.47
Methanobrevibacter	0.666214	-0.751263	1.73579	0.0886605	0.729527	63.83
Micrococcus	0.362898	0.521618	0.923661	0.360027	0.856841	72.34
Mycoplasma	0.13596	4.06941	0.395847	0.693875	0.916396	100
Neisseria	-1.21226	-1.2425	-3.73922	0.000469483	0.0206573	29.79
Neofamilia	0.136008	-2.60093	0.352078	0.726236	0.916396	19.15
Oceanivirga	0.186582	0.168271	0.799851	0.42752	0.856841	57.45
Oenococcus	-1.23151	0.0290633	-4.4812	4.23713e-05	0.00372868	80.85
Olsenella	-0.189178	0.515976	-0.527611	0.600065	0.916396	68.09
Paracoccus	-0.0626231	-2.03886	-0.135432	0.892805	0.958133	38.3
Parvimonas	0.1329	1.21142	0.461923	0.646108	0.916396	89.36
Pasteurella	0.35175	1.18899	1.18148	0.242913	0.856841	68.09
Peptoniphilus	-0.240439	0.972808	-1.02522	0.310114	0.856841	89.36
Peptostreptococcus	-0.129847	-0.180418	-0.39065	0.697689	0.916396	61.7
Porphyromonas	0.0811416	2.97294	0.25367	0.800774	0.958133	95.74
Prevotella	-0.253397	0.597477	-0.906728	0.368829	0.856841	70.21
Proteus	0.136309	-0.0703642	0.47291	0.638302	0.916396	46.81
Pseudomonas	-0.156162	0.130918	-0.508027	0.613632	0.916396	85.11
Psychrobacter	0.0580368	2.17088	0.182299	0.856074	0.958133	91.49
Rodentibacter	0.161826	-0.834929	0.673833	0.503471	0.916396	27.66
Ruminococcus	-0.379093	-1.30693	-0.990369	0.326686	0.856841	48.94
Salinicoccus	0.106698	0.662086	0.349466	0.728183	0.916396	76.6
Schaalia	-0.38957	-0.249606	-1.4616	0.150007	0.825039	57.45
Shigella	-0.268624	0.0987238	-0.81577	0.418439	0.856841	80.85
Sneathia	0.0904766	-0.278904	0.401263	0.689909	0.916396	36.17
Staphylococcus	-0.446644	4.28135	-2.20289	0.032163	0.566069	100
Streptobacillus	0.0880972	2.6257	0.306159	0.760734	0.931125	93.62
Streptococcus	-0.0896925	1.40713	-0.40547	0.686834	0.916396	91.49
Streptomyces	-0.292914	-2.496	-0.628876	0.532247	0.916396	29.79
Treponema	-0.324559	1.06595	-0.950062	0.346577	0.856841	82.98
Trueperella	0.0829759	1.92376	0.37356	0.710286	0.916396	95.74
Ureaplasma	0.0166799	0.915586	0.0471957	0.962542	0.991894	76.6

## Sheet: Antibiotic
Genus	logFC	AveExpr	t	P.Value	adj.P.Val	Prevalence
Acinetobacter	0.104173	-1.11794	0.158126	0.876193	0.971654	38.46
Actinobacillus	0.0479567	1.66645	0.106499	0.916415	0.971654	100
Actinomyces	-0.265634	1.42347	-0.682722	0.503841	0.963881	69.23
Aerococcus	1.66461	-0.675331	2.76225	0.013186	0.172236	61.54
Aggregatibacter	-0.148219	0.692632	-0.368403	0.717052	0.963881	46.15
Aliicoccus	-0.351454	-1.99682	-0.46848	0.645302	0.963881	30.77
Alistipes	0.296647	-0.0601162	0.611723	0.548693	0.963881	53.85
Alloiococcus	0.244383	-1.18042	0.396925	0.696287	0.963881	46.15
Anaerococcus	-0.758788	-0.899414	-1.93974	0.0689289	0.466596	23.08
Anaplasma	-1.36692	-2.17916	-1.65553	0.115881	0.613955	30.77
Arcanobacterium	-0.202893	-1.99429	-0.346348	0.733267	0.963881	15.38
Arcobacter	0.286969	-2.33267	0.342815	0.735877	0.963881	23.08
Avibacterium	-0.190669	-0.731331	-0.536285	0.598605	0.963881	23.08
Bacillus	1.71362	-2.23127	2.78816	0.0124842	0.172236	30.77
Bacteroides	-0.206001	2.25773	-0.39553	0.697297	0.963881	92.31
Beauveria	0.254113	-1.18045	0.663674	0.515665	0.963881	15.38
Bifidobacterium	0.180659	-2.29265	0.332898	0.74322	0.963881	23.08
Bilophila	-0.343073	-1.01796	-0.801333	0.43383	0.963881	15.38
Brachybacterium	0.226081	2.16658	0.390422	0.701	0.963881	92.31
Brevibacterium	1.5373	-0.506361	3.4577	0.00295197	0.130041	53.85
Campylobacter	-0.0166883	0.92091	-0.0423024	0.966743	0.974969	84.62
Caviibacter	0.296328	-0.551569	0.550876	0.588777	0.963881	38.46
Chlamydia	-1.67231	-0.0652211	-3.45715	0.00295547	0.130041	53.85
Chryseobacterium	0.0267691	-1.32326	0.0453439	0.964354	0.974969	38.46
Clostridioides	-0.41699	-1.74828	-0.579902	0.569473	0.963881	30.77
Clostridium	-0.477933	-0.502784	-0.940318	0.360026	0.963881	46.15
Collinsella	-0.10028	-1.26384	-0.160146	0.874625	0.971654	38.46
Corynebacterium	0.598107	1.88953	1.35016	0.194402	0.777346	92.31
Desulfovibrio	-0.0833547	-1.71243	-0.115125	0.909675	0.971654	23.08
Dietzia	0.608779	-0.15263	1.20464	0.244598	0.889376	69.23
Enterobacter	1.3521	-1.98657	1.85449	0.0808318	0.508086	23.08
Enterococcus	-0.784932	1.83016	-1.81475	0.0869773	0.510267	100
Escherichia	-0.405491	2.28141	-1.09867	0.286999	0.963881	100
Ezakiella	-0.176578	-2.50549	-0.551769	0.588178	0.963881	0
Facklamia	1.20207	-0.634866	2.43691	0.0259118	0.25336	61.54
Faecalicoccus	-0.965119	-1.27413	-1.32276	0.20317	0.777346	38.46
Fibrobacter	0.230335	-1.56007	0.301381	0.766724	0.963881	38.46
Filifactor	0.281334	0.256592	0.72989	0.475246	0.963881	46.15
Finegoldia	1.18998	-1.16203	2.74408	0.0137006	0.172236	38.46
Flavobacterium	0.171727	-1.5611	0.261472	0.796822	0.971654	23.08
Fusobacterium	0.935939	2.93144	2.23438	0.0389563	0.31165	100
Gemella	-0.533657	0.171557	-1.18347	0.252664	0.889376	53.85
Glaesserella	-0.19128	0.0355085	-0.56206	0.5813	0.963881	15.38
Globicatella	-0.0554508	-0.065049	-0.0923437	0.927488	0.971654	61.54
Haemophilus	-0.0142182	1.20616	-0.0318343	0.974969	0.974969	84.62
Halomonas	1.5511	-1.25957	2.54355	0.020817	0.228987	46.15
Helcococcus	0.0590537	1.29794	0.146333	0.885353	0.971654	76.92
Helicobacter	0.0376267	-1.36844	0.101978	0.91995	0.971654	23.08
Histophilus	0.192952	3.25836	0.338214	0.73928	0.963881	100
Jeotgalicoccus	0.247034	1.51664	0.569885	0.576097	0.963881	92.31
Klebsiella	0.245915	-0.755414	0.486214	0.63293	0.963881	38.46
Kocuria	0.206937	0.64038	0.446828	0.660554	0.963881	84.62
Lactobacillus	0.094517	-2.05155	0.221747	0.827113	0.971654	7.69
Leptotrichia	-0.0140587	0.392427	-0.0330295	0.97403	0.974969	38.46
Leucobacter	0.34488	0.174728	0.485748	0.633253	0.963881	53.85
Listeria	-1.18268	1.31362	-2.04548	0.0563568	0.413283	100
Mannheimia	0.152109	0.618214	0.433325	0.670144	0.963881	61.54
Methanobrevibacter	-0.204377	-0.572786	-0.325217	0.748925	0.963881	69.23
Micrococcus	-0.504291	0.539688	-0.85651	0.403448	0.963881	69.23
Mycoplasma	-0.220132	3.91164	-0.304386	0.764472	0.963881	100
Neisseria	-1.47646	-1.09644	-3.07618	0.00675184	0.172236	30.77
Neofamilia	-0.747196	-2.74209	-1.37426	0.18694	0.777346	7.69
Oceanivirga	0.212483	0.588823	0.413076	0.684636	0.963881	53.85
Oenococcus	-1.51814	0.454336	-2.89459	0.00996105	0.172236	84.62
Olsenella	-0.905085	0.28253	-1.46376	0.16123	0.746752	46.15
Paracoccus	-0.651121	-2.90084	-1.64236	0.118605	0.613955	7.69
Parvimonas	-0.144286	0.849104	-0.407348	0.688759	0.963881	84.62
Pasteurella	0.0777403	0.793328	0.177737	0.860999	0.971654	53.85
Peptoniphilus	-0.169472	0.945006	-0.384957	0.704971	0.963881	84.62
Peptostreptococcus	0.531733	-0.0697297	0.876138	0.392983	0.963881	46.15
Porphyromonas	-0.163997	3.03256	-0.321379	0.751781	0.963881	84.62
Prevotella	-0.581376	0.495149	-1.34095	0.197313	0.777346	46.15
Proteus	-0.0999286	0.184055	-0.230288	0.820575	0.971654	46.15
Pseudomonas	0.486228	0.272337	0.994141	0.333885	0.963881	84.62
Psychrobacter	0.344708	1.84641	0.605043	0.553021	0.963881	76.92
Rodentibacter	0.0479657	-0.966031	0.138598	0.891372	0.971654	7.69
Ruminococcus	-0.527881	-1.7827	-0.829969	0.417886	0.963881	23.08
Salinicoccus	1.05664	0.204368	2.24655	0.0380256	0.31165	53.85
Schaalia	-0.300364	-0.32903	-0.819351	0.423753	0.963881	46.15
Shigella	-0.593213	0.733611	-0.990048	0.335825	0.963881	84.62
Sneathia	0.326694	-0.144867	0.668871	0.512424	0.963881	23.08
Staphylococcus	-0.567401	4.66515	-1.55942	0.13704	0.669974	100
Streptobacillus	0.294281	2.3437	0.678223	0.50662	0.963881	100
Streptococcus	-0.09238	1.15034	-0.248974	0.806318	0.971654	92.31
Streptomyces	0.0833326	-2.0123	0.101779	0.920105	0.971654	38.46
Treponema	-0.52835	0.937068	-0.952279	0.354099	0.963881	76.92
Trueperella	0.312481	1.90426	0.682176	0.504178	0.963881	92.31
Ureaplasma	0.563718	1.44141	0.909344	0.375689	0.963881	76.92

## Sheet: Control
Genus	logFC	AveExpr	t	P.Value	adj.P.Val	Prevalence
Acinetobacter	0.965987	-0.484218	1.11776	0.277782	0.857027	81.82
Actinobacillus	-1.0466	1.68367	-1.23192	0.233198	0.857027	100
Actinomyces	-0.224072	1.48751	-0.345681	0.733429	0.943357	100
Aerococcus	0.202159	-1.3206	0.213547	0.833204	0.964763	63.64
Aggregatibacter	-0.343232	0.553029	-0.527364	0.604123	0.908806	72.73
Aliicoccus	1.83351	-1.60488	1.89245	0.0739682	0.857027	54.55
Alistipes	-0.519101	-0.342902	-0.683341	0.502745	0.906182	72.73
Alloiococcus	0.663674	-0.869798	0.694274	0.49602	0.906182	63.64
Anaerococcus	0.688736	-0.343492	0.949275	0.354551	0.906182	72.73
Anaplasma	0.00183922	-3.42511	0.00252942	0.998009	0.999263	9.09
Arcanobacterium	-0.609392	-1.59598	-0.628737	0.537103	0.906182	45.45
Arcobacter	-0.300324	-3.60564	-0.504709	0.619641	0.908806	0
Avibacterium	0.0805781	-1.09319	0.128887	0.898819	0.985765	27.27
Bacillus	1.12513	-2.50605	1.16982	0.256723	0.857027	36.36
Bacteroides	0.381408	2.66818	0.560037	0.582081	0.908806	100
Beauveria	0.531047	-1.15541	0.740295	0.468287	0.906182	45.45
Bifidobacterium	0.269326	-1.48634	0.280959	0.781817	0.943357	63.64
Bilophila	-0.300324	-1.65055	-0.50471	0.61964	0.908806	0
Brachybacterium	2.34432	2.20263	3.20645	0.00470303	0.170378	100
Brevibacterium	-0.389046	0.312813	-0.530559	0.60195	0.908806	90.91
Campylobacter	0.15017	0.884623	0.173301	0.864271	0.975075	90.91
Caviibacter	-0.237645	-1.01664	-0.318171	0.75387	0.943357	45.45
Chlamydia	0.213039	0.0942462	0.260306	0.797464	0.943357	72.73
Chryseobacterium	0.22871	-1.10499	0.263727	0.794866	0.943357	63.64
Clostridioides	0.545781	-2.34002	0.596302	0.558102	0.906182	27.27
Clostridium	-1.06191	-0.0349796	-1.49549	0.151421	0.857027	90.91
Collinsella	1.14383	-0.393308	1.18894	0.249298	0.857027	72.73
Corynebacterium	-0.595845	2.39352	-0.852154	0.404877	0.906182	90.91
Desulfovibrio	-0.307691	-1.19814	-0.262433	0.795848	0.943357	45.45
Dietzia	1.11715	-0.175351	1.23639	0.231572	0.857027	72.73
Enterobacter	-0.394569	-1.23388	-0.396989	0.695856	0.943357	63.64
Enterococcus	-0.397822	0.932013	-0.583717	0.566364	0.906182	100
Escherichia	-0.293809	1.71026	-0.376958	0.710435	0.943357	100
Ezakiella	-2.83509	-1.6885	-3.11165	0.00580833	0.170378	36.36
Facklamia	1.58559	-1.01927	1.72405	0.101141	0.857027	54.55
Faecalicoccus	-0.167555	-1.29448	-0.150355	0.882089	0.98258	45.45
Fibrobacter	-0.912366	-1.96152	-0.893762	0.382773	0.906182	36.36
Filifactor	0.448643	0.0950334	0.62005	0.542685	0.906182	81.82
Finegoldia	-0.625233	-1.65983	-0.835809	0.413783	0.906182	36.36
Flavobacterium	0.0868504	-1.22705	0.103642	0.918554	0.985765	63.64
Fusobacterium	0.0149502	3.51432	0.0225127	0.982277	0.999263	100
Gemella	1.24828	0.384393	1.6172	0.122528	0.857027	81.82
Glaesserella	-0.0411972	-0.218687	-0.0666297	0.947582	0.994468	36.36
Globicatella	-1.14858	-1.20451	-1.92319	0.0697702	0.857027	36.36
Haemophilus	0.537227	1.67266	0.738326	0.469454	0.906182	90.91
Halomonas	1.53985	-1.49098	1.7793	0.0913998	0.857027	54.55
Helcococcus	-0.809696	0.917204	-1.18699	0.250047	0.857027	90.91
Helicobacter	1.1524	-0.960681	1.46497	0.159491	0.857027	54.55
Histophilus	-1.11687	3.66659	-1.61585	0.122821	0.857027	100
Jeotgalicoccus	1.33605	2.35064	1.80481	0.0871842	0.857027	100
Klebsiella	0.449832	-1.27257	0.693223	0.496664	0.906182	45.45
Kocuria	2.48485	1.29753	3.15507	0.00527371	0.170378	90.91
Lactobacillus	-0.496953	-1.74831	-0.604229	0.55293	0.906182	36.36
Leptotrichia	-1.53385	0.527443	-2.02468	0.0573747	0.857027	72.73
Leucobacter	-1.30594	0.255776	-1.54679	0.138618	0.857027	81.82
Listeria	-0.995297	0.163363	-1.46375	0.159819	0.857027	81.82
Mannheimia	0.0846331	0.151062	0.10828	0.914924	0.985765	81.82
Methanobrevibacter	0.873984	-0.684027	1.07786	0.294764	0.857027	72.73
Micrococcus	1.12612	1.24661	1.12515	0.274715	0.857027	90.91
Mycoplasma	-0.183467	3.80323	-0.251717	0.803997	0.943357	100
Neisseria	-0.796582	-1.69928	-1.07277	0.296981	0.857027	27.27
Neofamilia	0.77041	-2.55265	0.814417	0.425625	0.906182	27.27
Oceanivirga	-0.416415	-0.398829	-0.652594	0.521936	0.906182	72.73
Oenococcus	-0.745598	-0.528218	-1.08271	0.292658	0.857027	90.91
Olsenella	-0.827808	1.10512	-1.06157	0.301907	0.857027	90.91
Paracoccus	0.0738483	-1.74246	0.0644874	0.949264	0.994468	54.55
Parvimonas	0.526614	1.40856	0.723151	0.478508	0.906182	100
Pasteurella	-0.331202	1.05329	-0.436387	0.667537	0.943357	90.91
Peptoniphilus	-0.57754	0.963309	-0.924676	0.366878	0.906182	100
Peptostreptococcus	0.000718878	-0.264169	0.000936125	0.999263	0.999263	72.73
Porphyromonas	0.0418896	3.1817	0.0500397	0.96062	0.994524	100
Prevotella	0.128141	0.366259	0.188073	0.852839	0.974673	81.82
Proteus	0.77345	0.218125	0.748851	0.463234	0.906182	54.55
Pseudomonas	-0.728614	0.290397	-0.941196	0.358568	0.906182	90.91
Psychrobacter	0.99578	2.74099	1.24563	0.228237	0.857027	100
Rodentibacter	0.25855	-1.05294	0.369656	0.715779	0.943357	36.36
Ruminococcus	-0.386159	-1.72865	-0.438118	0.666304	0.943357	45.45
Salinicoccus	0.81549	1.44218	1.07594	0.2956	0.857027	100
Schaalia	-0.806295	0.17416	-0.935313	0.361513	0.906182	81.82
Shigella	-0.61987	-0.42535	-0.781776	0.444103	0.906182	81.82
Sneathia	-0.212539	-0.581167	-0.327664	0.746794	0.943357	45.45
Staphylococcus	-0.738734	3.81274	-1.12791	0.273579	0.857027	100
Streptobacillus	-0.515042	2.72166	-0.635373	0.53286	0.906182	100
Streptococcus	-0.231357	1.21205	-0.337125	0.739765	0.943357	100
Streptomyces	-1.56348	-3.16425	-2.00154	0.0600122	0.857027	18.18
Treponema	-1.0445	1.36207	-1.22643	0.235211	0.857027	100
Trueperella	-0.393153	2.05263	-0.652194	0.522188	0.906182	100
Ureaplasma	0.287813	0.476225	0.350963	0.729527	0.943357	81.82

## Sheet: Maltodextrin
Genus	logFC	AveExpr	t	P.Value	adj.P.Val	Prevalence
Acinetobacter	-1.3221	-1.06188	-2.1121	0.0524741	0.822193	50
Actinobacillus	-1.19571	1.48217	-2.01771	0.0625246	0.822193	90
Actinomyces	-0.577953	1.42183	-0.842566	0.413155	0.942055	90
Aerococcus	-0.242111	-1.08528	-0.240862	0.813035	0.942055	50
Aggregatibacter	-0.338348	0.556351	-0.592291	0.56278	0.942055	60
Aliicoccus	1.10572	-1.914	1.26783	0.224842	0.942055	40
Alistipes	0.373723	-0.378938	0.520825	0.610352	0.942055	40
Alloiococcus	-0.125956	-1.5758	-0.183986	0.856573	0.942055	40
Anaerococcus	0.0772212	-0.144409	0.159641	0.875366	0.942055	80
Anaplasma	0.0748837	-3.43639	0.166291	0.870224	0.942055	0
Arcanobacterium	-0.136286	-2.07943	-0.194098	0.848792	0.942055	20
Arcobacter	1.08813	-2.76175	1.49108	0.157375	0.822193	20
Avibacterium	-0.327882	-0.739084	-0.60365	0.555404	0.942055	30
Bacillus	0.471421	-2.41255	0.487532	0.633171	0.942055	30
Bacteroides	0.586922	2.38568	1.098	0.290105	0.942055	100
Beauveria	0.00825043	-1.26285	0.0150424	0.988203	0.991567	20
Bifidobacterium	0.71006	-1.85489	0.806726	0.43286	0.942055	40
Bilophila	0.0748835	-1.41461	0.166291	0.870225	0.942055	0
Brachybacterium	1.95943	2.2282	3.29236	0.00513095	0.225762	100
Brevibacterium	0.619428	0.136342	0.943894	0.360689	0.942055	80
Campylobacter	0.0963966	0.986608	0.217962	0.830497	0.942055	90
Caviibacter	0.28173	-0.97379	0.508649	0.61865	0.942055	30
Chlamydia	0.187409	-0.112764	0.247869	0.807712	0.942055	60
Chryseobacterium	-0.226504	-1.9058	-0.377408	0.711337	0.942055	20
Clostridioides	-0.268328	-1.12121	-0.308686	0.761952	0.942055	60
Clostridium	-0.38604	-0.241209	-0.725758	0.47954	0.942055	80
Collinsella	0.0323105	-1.16167	0.0413778	0.967559	0.991567	50
Corynebacterium	0.955301	2.39389	1.58205	0.135203	0.822193	100
Desulfovibrio	-0.335847	-1.50997	-0.406963	0.68998	0.942055	40
Dietzia	0.828172	-0.254775	1.42247	0.176048	0.822193	80
Enterobacter	-1.36771	-1.48314	-1.81225	0.0907054	0.822193	50
Enterococcus	-0.217595	1.36992	-0.41531	0.683996	0.942055	100
Escherichia	0.150297	1.97458	0.33913	0.739374	0.942055	100
Ezakiella	0.373691	-1.9135	0.48896	0.632184	0.942055	30
Facklamia	0.256539	-0.97131	0.292902	0.773747	0.942055	50
Faecalicoccus	0.741912	-1.75039	0.845382	0.411633	0.942055	30
Fibrobacter	-0.66417	-2.16895	-1.00007	0.333676	0.942055	30
Filifactor	0.134544	0.106101	0.250426	0.805772	0.942055	70
Finegoldia	-0.161788	-1.38243	-0.247904	0.807686	0.942055	30
Flavobacterium	0.111355	-1.66664	0.156466	0.877824	0.942055	30
Fusobacterium	-1.22317	3.61209	-2.38203	0.0314019	0.822193	90
Gemella	-0.169292	0.392523	-0.236687	0.816211	0.942055	60
Glaesserella	-0.192062	0.206665	-0.336402	0.741387	0.942055	50
Globicatella	0.334114	-0.805619	0.615322	0.54788	0.942055	30
Haemophilus	0.155257	1.6238	0.209085	0.837291	0.942055	80
Halomonas	0.515217	-1.08584	0.570917	0.576799	0.942055	60
Helcococcus	-0.597814	1.5524	-1.26156	0.227028	0.942055	90
Helicobacter	0.255324	-1.16341	0.40432	0.691879	0.942055	40
Histophilus	-0.92297	3.63546	-1.45112	0.168038	0.822193	100
Jeotgalicoccus	-0.209305	1.73404	-0.34217	0.737133	0.942055	90
Klebsiella	-0.710963	-1.099	-1.49659	0.15595	0.822193	40
Kocuria	0.831468	0.834772	1.68137	0.114099	0.822193	90
Lactobacillus	-0.354874	-1.76528	-0.550569	0.590312	0.942055	30
Leptotrichia	-0.738416	0.136415	-1.53221	0.146997	0.822193	40
Leucobacter	-1.18598	0.314527	-1.50034	0.154986	0.822193	70
Listeria	-0.0888901	0.614094	-0.170743	0.866786	0.942055	90
Mannheimia	-0.445572	0.627908	-0.845471	0.411584	0.942055	60
Methanobrevibacter	2.40769	-0.593631	4.50091	0.000458224	0.0403237	70
Micrococcus	0.7661	0.155774	0.959617	0.352979	0.942055	60
Mycoplasma	-0.126419	3.79726	-0.217712	0.830688	0.942055	100
Neisseria	-1.26198	-1.04821	-1.59432	0.132426	0.822193	30
Neofamilia	1.17613	-2.53202	1.43964	0.171212	0.822193	20
Oceanivirga	-0.177433	0.0649362	-0.375436	0.712772	0.942055	40
Oenococcus	-1.15236	0.00235336	-1.95095	0.0706624	0.822193	70
Olsenella	1.05309	0.550757	1.41733	0.177519	0.822193	80
Paracoccus	1.58516	-1.51953	1.57048	0.137866	0.822193	50
Parvimonas	-0.334938	1.35242	-0.45532	0.655624	0.942055	80
Pasteurella	0.171327	1.21779	0.24862	0.807142	0.942055	50
Peptoniphilus	-0.0145106	1.35627	-0.0241654	0.98105	0.991567	90
Peptostreptococcus	-0.563401	-0.313732	-0.825429	0.422503	0.942055	50
Porphyromonas	-0.27039	3.07233	-0.431924	0.672151	0.942055	100
Prevotella	-0.404916	0.910956	-0.645477	0.528702	0.942055	100
Proteus	0.263991	-0.417341	0.556981	0.586037	0.942055	20
Pseudomonas	-0.252912	-0.0340325	-0.429516	0.673863	0.942055	80
Psychrobacter	-0.658106	2.58022	-0.970381	0.347768	0.942055	90
Rodentibacter	-0.253442	-1.00251	-0.509248	0.618241	0.942055	20
Ruminococcus	0.371717	-0.863591	0.543976	0.594725	0.942055	70
Salinicoccus	-0.544481	0.720055	-0.771075	0.453047	0.942055	70
Schaalia	0.023007	-0.266588	0.0378051	0.970359	0.991567	50
Shigella	0.447152	-0.0218844	0.680068	0.507176	0.942055	70
Sneathia	-0.226082	-0.482788	-0.504052	0.621798	0.942055	10
Staphylococcus	0.0330511	4.2697	0.0715942	0.943903	0.991567	100
Streptobacillus	-0.00799043	2.36938	-0.010753	0.991567	0.991567	90
Streptococcus	-0.500826	1.56354	-1.01102	0.328583	0.942055	80
Streptomyces	0.498414	-2.54589	0.622612	0.543209	0.942055	30
Treponema	-0.385754	1.15169	-0.557359	0.585785	0.942055	80
Trueperella	0.378618	2.11167	0.725628	0.479617	0.942055	90
Ureaplasma	-0.696983	0.726829	-1.1429	0.271603	0.942055	80

## Sheet: Probiotic
Genus	logFC	AveExpr	t	P.Value	adj.P.Val	Prevalence
Acinetobacter	-0.145723	-1.15667	-0.255738	0.801004	0.909002	53.85
Actinobacillus	-0.1392	2.09006	-0.217629	0.830125	0.913137	92.31
Actinomyces	1.0934	1.72008	1.70259	0.10556	0.718837	84.62
Aerococcus	-0.366569	-2.54072	-0.692575	0.497266	0.851142	7.69
Aggregatibacter	0.945307	0.697888	1.82824	0.0838528	0.718837	84.62
Aliicoccus	-1.03231	-1.85538	-1.24804	0.227739	0.718837	38.46
Alistipes	-0.100179	-0.477245	-0.163323	0.872053	0.924586	46.15
Alloiococcus	0.0473146	-1.45685	0.0672508	0.947111	0.954279	38.46
Anaerococcus	-0.329715	0.0536404	-0.585874	0.565112	0.851142	76.92
Anaplasma	-0.974262	-1.97421	-1.13684	0.270262	0.718837	46.15
Arcanobacterium	0.20138	-2.21824	0.322697	0.75058	0.907198	15.38
Arcobacter	-1.11538	-2.63138	-1.54061	0.140514	0.718837	23.08
Avibacterium	0.787257	-0.16125	1.54652	0.139086	0.718837	53.85
Bacillus	-0.988817	-2.12787	-1.12186	0.276417	0.718837	38.46
Bacteroides	-0.645442	1.7331	-0.952321	0.353336	0.77734	100
Beauveria	0.6849	-0.960304	1.44886	0.164285	0.718837	30.77
Bifidobacterium	1.05667	-1.98302	1.4841	0.154791	0.718837	38.46
Bilophila	-0.102283	-1.37767	-0.258374	0.799	0.909002	0
Brachybacterium	-0.981539	1.59681	-1.59117	0.128686	0.718837	92.31
Brevibacterium	-1.14159	-0.222259	-1.85619	0.079592	0.718837	69.23
Campylobacter	0.327963	1.10688	0.688306	0.499887	0.851142	100
Caviibacter	0.396038	-0.621221	0.840629	0.411398	0.841932	46.15
Chlamydia	0.167487	-0.38083	0.316796	0.754982	0.907198	61.54
Chryseobacterium	-0.781625	-1.2992	-1.13284	0.271897	0.718837	38.46
Clostridioides	0.365843	-1.7247	0.459599	0.651214	0.881643	38.46
Clostridium	0.610951	-0.240629	1.07652	0.295674	0.718837	61.54
Collinsella	1.13346	-1.56842	2.03988	0.056055	0.718837	38.46
Corynebacterium	-0.116088	2.02452	-0.273617	0.787441	0.909002	100
Desulfovibrio	0.51441	-1.97404	0.860689	0.400538	0.839223	30.77
Dietzia	-0.760931	-0.453753	-1.1695	0.257201	0.718837	61.54
Enterobacter	-0.499252	-1.39822	-0.595221	0.558981	0.851142	53.85
Enterococcus	-0.554526	1.7802	-1.15019	0.264866	0.718837	100
Escherichia	-0.231063	2.28579	-0.566962	0.577624	0.851142	100
Ezakiella	-0.181722	-1.96521	-0.245357	0.808908	0.909002	23.08
Facklamia	0.288943	-0.99807	0.387011	0.703209	0.897435	53.85
Faecalicoccus	-0.372204	-2.00828	-0.705119	0.489609	0.851142	30.77
Fibrobacter	0.0753926	-1.60634	0.0876247	0.931126	0.954279	38.46
Filifactor	-0.226604	-0.0307004	-0.562542	0.580569	0.851142	53.85
Finegoldia	0.371679	-1.4807	0.597278	0.557636	0.851142	23.08
Flavobacterium	-0.621263	-1.59249	-1.05479	0.305242	0.718837	30.77
Fusobacterium	0.786386	3.54792	1.60239	0.126179	0.718837	100
Gemella	0.212209	0.527022	0.358502	0.724067	0.897435	61.54
Glaesserella	0.387009	0.412318	0.95611	0.35147	0.77734	53.85
Globicatella	0.56703	-0.344971	1.29887	0.210106	0.718837	53.85
Haemophilus	0.464957	2.12142	0.781103	0.444724	0.851142	92.31
Halomonas	1.03764	-1.23392	1.39184	0.180648	0.718837	53.85
Helcococcus	0.283115	0.941367	0.515224	0.61256	0.851142	92.31
Helicobacter	0.30492	-0.99133	0.544034	0.592981	0.851142	46.15
Histophilus	0.975506	4.14245	1.30156	0.209205	0.718837	100
Jeotgalicoccus	-0.155692	1.26843	-0.306248	0.762871	0.907198	100
Klebsiella	0.884949	-1.04004	1.83533	0.0827534	0.718837	30.77
Kocuria	-0.324039	0.272958	-0.574242	0.572791	0.851142	84.62
Lactobacillus	-0.196997	-1.88739	-0.378756	0.709224	0.897435	23.08
Leptotrichia	-0.267658	0.831578	-0.505827	0.619013	0.851142	92.31
Leucobacter	-0.770729	-0.677361	-1.42106	0.172106	0.718837	53.85
Listeria	0.218459	0.764194	0.367081	0.717766	0.897435	92.31
Mannheimia	1.27774	0.830673	2.56845	0.0191662	0.718837	92.31
Methanobrevibacter	0.0498517	-1.10789	0.0647204	0.949098	0.954279	46.15
Micrococcus	0.574186	0.171511	0.902097	0.378718	0.812858	69.23
Mycoplasma	0.967547	4.66174	1.61201	0.124061	0.718837	100
Neisseria	-1.10656	-1.15149	-1.78651	0.0905847	0.718837	30.77
Neofamilia	-0.109898	-2.55363	-0.170943	0.866144	0.924586	23.08
Oceanivirga	0.828158	0.307061	2.00696	0.0597483	0.718837	61.54
Oenococcus	-1.25283	0.0958817	-2.40347	0.0270313	0.718837	76.92
Olsenella	-0.0532127	0.224164	-0.0886724	0.930305	0.954279	61.54
Paracoccus	-0.884767	-1.82716	-1.0965	0.28707	0.718837	46.15
Parvimonas	0.629095	1.29846	1.10717	0.282551	0.718837	92.31
Pasteurella	1.23136	1.67732	2.2586	0.0363314	0.718837	76.92
Peptoniphilus	-0.319841	0.713682	-0.708162	0.487762	0.851142	84.62
Peptostreptococcus	-0.603096	-0.117692	-1.04326	0.310407	0.718837	76.92
Porphyromonas	0.694991	2.66021	1.13706	0.270176	0.718837	100
Prevotella	0.0351085	0.654315	0.0581244	0.954279	0.954279	61.54
Proteus	-0.0752302	-0.301984	-0.186318	0.854244	0.924586	61.54
Pseudomonas	-0.483499	-0.0185596	-0.766679	0.453044	0.851142	84.62
Psychrobacter	-0.209877	1.6981	-0.417711	0.681016	0.897435	100
Rodentibacter	0.597409	-0.390448	1.06125	0.302374	0.718837	46.15
Ruminococcus	-0.852033	-0.815362	-1.14666	0.266286	0.718837	61.54
Salinicoccus	-0.856043	0.41513	-1.84916	0.0806443	0.718837	84.62
Schaalia	-0.604963	-0.515691	-1.35163	0.192955	0.718837	53.85
Shigella	-0.302722	5.88531e-05	-0.520836	0.608722	0.851142	84.62
Sneathia	0.268296	-0.000347543	0.603719	0.553436	0.851142	61.54
Staphylococcus	-0.548899	4.30301	-1.22416	0.236411	0.718837	100
Streptobacillus	0.287226	3.02367	0.665431	0.51407	0.851142	84.62
Streptococcus	0.35347	1.70867	0.749949	0.462813	0.851142	92.31
Streptomyces	-0.666894	-2.37587	-0.706255	0.488919	0.851142	30.77
Treponema	0.391654	0.878322	0.640229	0.529954	0.851142	76.92
Trueperella	-0.159654	1.68967	-0.361636	0.721764	0.897435	100
Ureaplasma	-0.163238	0.906726	-0.236022	0.816036	0.909002	69.23
