# Supplementary material for: Impact of oestrus synchronization devices on ewes vaginal microbiota and artificial insemination outcome
Source: Front Microbiol. 2023 Mar 23;14:1063807. doi: 10.3389/fmicb.2023.1063807 (PMC10076614; doi:10.3389/fmicb.2023.1063807)
Supplement: Supplementary file 3 [file Table_3.XLSX]

## Sheet: No corrected by treatment
Table S3. Differential abundance analysis for pregnancy data (S2 group) for COGS. Analyses were performed without including or including the treatment in the
model and for separated treatmens (antibiotic, control, maltodextrin, probiotic).
COG	logFC	AveExpr	t	P.Value	adj.P.Val	Prevalence
COG0001	-0.0872906	-0.564294	-0.255804	0.7991	0.98029	54.35
COG0006	0.295209	0.80549	0.950411	0.346252	0.932862	76.09
COG0008	0.0244247	1.37517	0.12693	0.89948	0.98029	82.61
COG0009	0.216691	0.736107	0.932433	0.355375	0.932862	73.91
COG0012	-0.239398	0.690037	-0.906763	0.36867	0.932862	80.43
COG0013	-0.0969233	1.02458	-0.418827	0.677049	0.98029	82.61
COG0014	-0.0248923	-0.271358	-0.0880271	0.93019	0.98029	50
COG0015	-0.614721	0.625201	-2.26222	0.0278431	0.598779	69.57
COG0016	-0.126024	0.575997	-0.438183	0.663049	0.98029	71.74
COG0017	-0.275204	1.44188	-1.01792	0.313379	0.932862	89.13
COG0018	0.0961646	0.849968	0.34259	0.733273	0.98029	76.09
COG0019	0.217592	-0.825752	0.525269	0.601605	0.98029	54.35
COG0020	0.284034	0.201906	1.19718	0.236605	0.926146	63.04
COG0021	-0.270544	0.599679	-0.946012	0.34847	0.932862	73.91
COG0022	0.147177	-0.794161	0.421853	0.674852	0.98029	45.65
COG0024	0.0527555	0.71864	0.227984	0.820543	0.98029	71.74
COG0025	0.146984	-0.78053	0.423977	0.673312	0.98029	50
COG0028	0.59449	0.341551	1.84057	0.0713315	0.689304	73.91
COG0030	0.0261969	0.616105	0.0918952	0.927131	0.98029	69.57
COG0031	-0.037235	-0.140246	-0.136571	0.891892	0.98029	56.52
COG0034	0.354804	0.106274	1.19593	0.237091	0.926146	65.22
COG0035	0.0178335	0.637918	0.0564882	0.955167	0.981199	73.91
COG0036	-0.577952	0.541594	-2.46707	0.0169151	0.598779	69.57
COG0037	-0.241178	1.14796	-1.06511	0.291695	0.932862	80.43
COG0038	-0.478023	-0.0780442	-1.65348	0.104193	0.7508	63.04
COG0039	-0.824042	0.231437	-2.57766	0.0127882	0.598779	65.22
COG0042	0.233656	0.780197	0.958246	0.342325	0.932862	69.57
COG0043	0.186194	-0.98708	0.488006	0.627574	0.98029	50
COG0046	0.322189	0.549194	1.12621	0.265193	0.932862	82.61
COG0047	0.268033	0.502962	0.929359	0.35695	0.932862	80.43
COG0048	-0.254669	-0.0115606	-0.923129	0.360157	0.932862	56.52
COG0050	-0.151762	0.933072	-0.520955	0.604585	0.98029	78.26
COG0052	-0.698898	0.675069	-2.61998	0.0114682	0.598779	80.43
COG0053	0.599532	-0.648302	1.43905	0.156063	0.805405	63.04
COG0055	-0.203288	0.523419	-0.596541	0.553374	0.98029	63.04
COG0056	-0.18914	1.03083	-0.646955	0.520476	0.98029	78.26
COG0057	-0.243363	0.76033	-0.835318	0.407319	0.964185	76.09
COG0058	-0.26635	0.348577	-0.712303	0.479426	0.98029	76.09
COG0059	-0.137969	-0.478603	-0.371166	0.712006	0.98029	54.35
COG0060	-0.118211	1.26803	-0.473558	0.637775	0.98029	82.61
COG0061	0.158402	0.37786	0.671131	0.505075	0.98029	69.57
COG0064	-0.193486	0.229996	-0.535203	0.594766	0.98029	69.57
COG0067	0.0809482	-0.880722	0.254989	0.799726	0.98029	41.3
COG0069	0.0452623	-0.805302	0.140147	0.889079	0.98029	43.48
COG0070	0.0516911	-0.921232	0.165749	0.86899	0.98029	41.3
COG0072	0.241279	0.872501	0.860961	0.393169	0.953728	76.09
COG0073	-0.0226854	1.58154	-0.0970977	0.923018	0.98029	91.3
COG0078	-0.131814	-0.386925	-0.498908	0.619925	0.98029	45.65
COG0079	0.201393	-0.309881	0.447647	0.656247	0.98029	65.22
COG0080	0.203672	-0.148817	0.660719	0.511678	0.98029	65.22
COG0081	-0.0610367	0.532738	-0.203138	0.839811	0.98029	71.74
COG0082	0.0562392	-1.06899	0.136731	0.891766	0.98029	50
COG0084	0.136004	0.781097	0.536666	0.593762	0.98029	73.91
COG0085	0.159476	1.41352	0.653935	0.516004	0.98029	86.96
COG0086	-0.0387162	1.47896	-0.155748	0.876828	0.98029	86.96
COG0285	-0.423961	-0.0746616	-1.38889	0.170723	0.805405	63.04
COG0286	0.38271	1.98927	1.87503	0.0663475	0.689304	93.48
COG0289	0.0268211	-0.327921	0.101886	0.919235	0.98029	43.48
COG0290	0.065369	0.32062	0.259157	0.796526	0.98029	65.22
COG0292	0.389602	-0.330162	1.35467	0.181315	0.822634	60.87
COG0294	-0.328324	-0.498575	-0.951883	0.345512	0.932862	56.52
COG0295	-0.0823796	0.198713	-0.349505	0.728106	0.98029	67.39
COG0296	-0.188914	-0.00141105	-0.503169	0.616947	0.98029	67.39
COG0297	-0.0222356	-0.954448	-0.0537313	0.957353	0.981387	50
COG0301	-0.0665185	0.391822	-0.207994	0.836038	0.98029	69.57
COG0304	0.47296	0.165942	1.08936	0.280962	0.932862	76.09
COG0305	0.162197	1.1195	0.631468	0.530471	0.98029	82.61
COG0308	-0.123109	-0.57738	-0.344707	0.73169	0.98029	54.35
COG0312	0.356136	0.289432	1.30184	0.198647	0.867754	60.87
COG0313	0.327305	0.503515	1.45037	0.152895	0.805405	69.57
COG0316	-0.182536	-1.08676	-0.486495	0.628638	0.98029	50
COG0317	-0.065421	1.01323	-0.252317	0.80178	0.98029	78.26
COG0318	0.215945	0.83433	0.618708	0.53878	0.98029	78.26
COG0319	0.176793	-0.115865	0.61102	0.543819	0.98029	56.52
COG0320	0.133397	-0.472618	0.550892	0.584041	0.98029	52.17
COG0322	0.176204	0.616915	0.623479	0.535665	0.98029	73.91
COG0323	0.346428	0.223634	1.4082	0.164958	0.805405	63.04
COG0324	-0.297386	0.120858	-1.00173	0.321062	0.932862	60.87
COG0325	0.164024	-0.204957	0.617315	0.539692	0.98029	54.35
COG0326	0.506909	0.293591	1.47154	0.147106	0.805405	63.04
COG0327	-0.132642	0.207581	-0.47737	0.635077	0.98029	63.04
COG0329	0.342336	0.432862	1.18351	0.241932	0.926146	69.57
COG0330	-0.0175558	0.710592	-0.0790645	0.937281	0.98029	69.57
COG0331	-0.0413889	-0.607435	-0.118123	0.90642	0.98029	50
COG0334	0.202351	-0.165538	0.654579	0.515592	0.98029	56.52
COG0335	-0.303182	0.158084	-1.45312	0.152133	0.805405	52.17
COG0336	-0.0190037	0.296216	-0.0626135	0.950312	0.9806	63.04
COG0337	0.201413	-0.408635	0.665156	0.508858	0.98029	56.52
COG0338	-0.218255	0.216708	-0.820725	0.415509	0.964926	60.87
COG0339	0.179641	-0.229132	0.493894	0.623438	0.98029	63.04
COG0341	-0.763305	0.130253	-2.75097	0.00813184	0.598779	65.22
COG0342	-0.604899	0.401431	-2.00186	0.0504717	0.618279	71.74
COG0343	-0.486117	0.440691	-1.5961	0.116461	0.792582	69.57
COG0344	-0.553506	-0.225159	-2.30289	0.0252723	0.598779	43.48
COG0346	-0.157841	-0.111796	-0.622671	0.536192	0.98029	54.35
COG0353	-0.257989	0.289053	-1.0826	0.283927	0.932862	58.7
COG0356	0.653653	0.643853	2.33455	0.0234202	0.598779	73.91
COG0357	0.103787	0.316257	0.40257	0.688897	0.98029	78.26
COG0358	0.182416	0.701245	0.707106	0.482623	0.98029	82.61
COG0359	0.0425845	0.0686975	0.196079	0.845304	0.98029	60.87
COG0360	0.0395873	-0.0746678	0.142403	0.887306	0.98029	60.87
COG0361	-0.113672	-0.0577641	-0.477845	0.634741	0.98029	56.52
COG0363	-0.0749255	0.364757	-0.327537	0.744563	0.98029	67.39
COG0364	-0.656906	-0.209601	-2.72395	0.00873648	0.598779	56.52
COG0365	0.10701	-0.852733	0.259003	0.796644	0.98029	56.52
COG0366	0.301873	1.10899	1.04367	0.301414	0.932862	84.78
COG0367	0.459167	-1.13353	1.03521	0.305311	0.932862	52.17
COG0370	0.188097	-0.76613	0.431287	0.668023	0.98029	50
COG0372	0.0539042	-0.415669	0.135394	0.892818	0.98029	60.87
COG0378	0.0316892	-1.11454	0.0744588	0.940928	0.98029	43.48
COG0388	0.392652	-0.967887	0.808541	0.422423	0.966466	52.17
COG0389	-0.0196239	0.604991	-0.0805518	0.936104	0.98029	71.74
COG0395	0.0694661	0.838435	0.22068	0.826197	0.98029	80.43
COG0396	-0.133593	-0.421929	-0.401483	0.689692	0.98029	54.35
COG0399	0.162117	-1.0907	0.345289	0.731255	0.98029	52.17
COG0402	-0.151438	-0.736684	-0.418377	0.677376	0.98029	47.83
COG0406	0.360114	-0.0218152	1.29753	0.200115	0.867754	65.22
COG0407	0.33617	-1.16533	1.01477	0.314862	0.932862	30.43
COG0416	-0.373163	-0.824216	-0.762594	0.449114	0.98029	54.35
COG0423	-0.088994	-0.668505	-0.178578	0.858955	0.98029	56.52
COG0738	0.180607	-0.863232	0.534255	0.595417	0.98029	43.48
COG0739	0.100556	0.739812	0.40597	0.686412	0.98029	80.43
COG0740	-0.0354859	-0.283004	-0.108983	0.913631	0.98029	60.87
COG0741	-0.038819	0.195324	-0.143277	0.886619	0.98029	58.7
COG0742	-0.161393	0.332647	-0.607445	0.546171	0.98029	71.74
COG0743	0.872686	0.00768367	2.44407	0.0179119	0.598779	67.39
COG0744	-0.107387	0.639833	-0.502853	0.617168	0.98029	71.74
COG0745	0.322275	1.32504	1.27666	0.207333	0.869892	84.78
COG0747	-0.463821	0.977887	-1.54871	0.12745	0.795144	76.09
COG0749	0.197769	0.878461	0.844877	0.402008	0.964185	73.91
COG0750	0.244259	0.076362	0.705572	0.483569	0.98029	63.04
COG0751	-0.168504	0.0183824	-0.628094	0.532661	0.98029	52.17
COG0752	-0.00332206	-0.33009	-0.0135344	0.989253	0.99686	41.3
COG0756	0.191932	-0.293445	0.675843	0.502103	0.98029	54.35
COG0758	-0.337242	0.382379	-1.24644	0.21813	0.898182	69.57
COG0759	-0.0988353	-0.871015	-0.268401	0.789441	0.98029	45.65
COG0760	-0.323914	0.467722	-1.1871	0.240525	0.926146	71.74
COG0761	-0.0722629	-0.535471	-0.222931	0.824453	0.98029	52.17
COG0763	-0.000463918	-0.726033	-0.00170696	0.998645	0.998645	43.48
COG0764	0.0850127	-0.547503	0.226624	0.821595	0.98029	52.17
COG0765	-0.210174	0.457054	-0.611433	0.543548	0.98029	76.09
COG0766	0.0819295	0.700176	0.292039	0.771406	0.98029	73.91
COG0768	0.0913684	1.4498	0.390553	0.697705	0.98029	82.61
COG0769	0.216504	0.535576	0.830636	0.409936	0.964926	69.57
COG0770	-0.166916	0.130207	-0.477226	0.635179	0.98029	65.22
COG0771	-0.102351	0.144042	-0.357746	0.721966	0.98029	65.22
COG0772	-0.175188	0.844326	-0.637496	0.526568	0.98029	80.43
COG0773	-0.397605	0.681665	-1.74912	0.0861063	0.70072	71.74
COG0774	0.0135921	-0.761907	0.0493427	0.960833	0.982898	39.13
COG0775	-0.337128	0.0876278	-1.22483	0.226097	0.912124	58.7
COG0776	0.231004	0.567535	0.836898	0.406438	0.964185	69.57
COG0778	-0.207635	0.739586	-0.823114	0.414161	0.964926	78.26
COG0779	-0.0414739	-0.304147	-0.144678	0.885519	0.98029	54.35
COG0781	0.383515	-0.198874	1.16212	0.250437	0.932862	65.22
COG0782	-0.679681	-0.0775588	-1.95117	0.0563747	0.642409	56.52
COG0783	0.779217	-0.457272	2.64181	0.010837	0.598779	54.35
COG0784	-0.0296307	-0.179848	-0.0836672	0.933639	0.98029	56.52
COG0785	0.128585	-0.875339	0.377756	0.707133	0.98029	45.65
COG0786	-0.110256	0.174757	-0.338016	0.736697	0.98029	63.04
COG0787	-0.2824	0.258952	-0.987764	0.327793	0.932862	63.04
COG0790	0.226503	-1.61607	0.603711	0.548632	0.98029	34.78
COG0791	-0.046089	0.344487	-0.16447	0.869992	0.98029	71.74
COG0793	0.17551	0.478091	0.533023	0.596263	0.98029	78.26
COG0795	-0.314443	-0.574032	-1.15366	0.253856	0.932862	36.96
COG0796	-0.216804	0.458608	-0.731959	0.467444	0.98029	73.91
COG0800	-0.191007	-0.323297	-0.726373	0.470832	0.98029	47.83
COG0802	0.0528478	0.00779532	0.207133	0.836706	0.98029	63.04
COG0803	-0.0756623	0.982484	-0.337217	0.737296	0.98029	78.26
COG0807	-0.122391	-0.188239	-0.416882	0.678462	0.98029	56.52
COG0809	-0.194338	0.226122	-0.826602	0.412198	0.964926	65.22
COG0811	0.146499	-0.102218	0.47486	0.636854	0.98029	56.52
COG0812	-0.00155081	0.605948	-0.00534891	0.995752	0.997789	67.39
COG0813	-0.417424	0.125567	-1.54118	0.129271	0.795144	58.7
COG0814	0.152966	-0.0791484	0.464467	0.644231	0.98029	52.17
COG0816	-0.35047	-0.0572808	-1.39396	0.169193	0.805405	56.52
COG0817	-0.612798	0.0157559	-2.22284	0.0305499	0.598779	58.7
COG0820	0.371641	0.127137	1.38597	0.171606	0.805405	65.22
COG0821	0.403015	-0.866085	0.99623	0.323702	0.932862	56.52
COG0822	0.643355	-0.207699	1.9611	0.0551736	0.642409	60.87
COG0826	-0.0429883	1.0285	-0.166151	0.868675	0.98029	82.61
COG0827	-0.0988198	0.945907	-0.364516	0.716935	0.98029	86.96
COG0834	-0.060217	0.716937	-0.237403	0.813267	0.98029	76.09
COG0840	1.4256	-3.38224	2.1092	0.0397072	0.603605	26.09
COG0841	0.0681914	0.165406	0.193028	0.847681	0.98029	63.04
COG0842	0.0237212	-0.191636	0.0835533	0.933729	0.98029	47.83
COG0845	0.109107	0.0690912	0.531815	0.597095	0.98029	60.87
COG0846	-0.0942094	-0.80933	-0.22023	0.826545	0.98029	50
COG0847	0.615317	-0.208179	1.41509	0.16294	0.805405	69.57
COG0848	0.370366	-0.58268	1.03811	0.303969	0.932862	50
COG0855	0.26205	-0.852484	0.61479	0.541345	0.98029	52.17
COG0858	0.0599539	-0.0895758	0.183464	0.85514	0.98029	58.7
COG0859	-0.215553	0.395718	-0.671183	0.505043	0.98029	67.39
COG0860	0.0547999	-0.153223	0.175877	0.861066	0.98029	60.87
COG0863	-0.305369	0.797393	-0.972553	0.335229	0.932862	76.09
COG1002	0.848657	-0.941143	1.91962	0.0603404	0.671973	52.17
COG1004	-0.0244302	-0.891021	-0.0649097	0.948492	0.9806	47.83
COG1011	0.0596844	-0.270206	0.232421	0.817113	0.98029	54.35
COG1012	0.212835	1.68202	1.01452	0.314979	0.932862	91.3
COG1013	0.646246	0.705072	2.15088	0.0361022	0.603605	78.26
COG1014	0.583605	0.664825	1.75729	0.0846899	0.70072	78.26
COG1015	-0.651706	-0.187706	-2.02422	0.048042	0.603605	54.35
COG1022	-0.0740846	-0.00832097	-0.191595	0.848797	0.98029	60.87
COG1024	-0.545169	-0.646216	-1.272	0.208971	0.869892	54.35
COG1027	0.444924	-0.0783667	1.76906	0.0826841	0.70072	45.65
COG1028	0.337172	0.926384	1.51531	0.135684	0.801023	76.09
COG1032	-0.0259068	-0.190419	-0.0701339	0.944353	0.980367	63.04
COG1040	0.308086	-0.201609	1.14509	0.257358	0.932862	58.7
COG1052	0.318262	0.166353	0.998097	0.322804	0.932862	65.22
COG1053	-0.0978963	0.326469	-0.336405	0.737905	0.98029	58.7
COG1057	-0.810952	-0.418399	-2.14283	0.0367748	0.603605	60.87
COG1063	0.21591	0.130321	0.623611	0.53558	0.98029	60.87
COG1064	0.0443725	-0.181447	0.143584	0.886378	0.98029	54.35
COG1066	-0.234786	0.505513	-0.986622	0.328347	0.932862	69.57
COG1070	0.225826	0.404975	0.630264	0.531252	0.98029	63.04
COG1071	0.113829	-1.11396	0.265742	0.791477	0.98029	45.65
COG1072	0.28159	-0.519499	0.886752	0.379251	0.948073	39.13
COG1073	1.06105	-0.116967	3.6195	0.000663535	0.325132	60.87
COG1074	0.0604859	0.382288	0.206598	0.837122	0.98029	69.57
COG1077	-0.354885	0.747248	-1.45139	0.152614	0.805405	76.09
COG1079	0.0630932	-0.548344	0.173314	0.86307	0.98029	47.83
COG1080	-0.569898	0.352004	-2.04972	0.0453948	0.603605	69.57
COG1082	-0.158612	-0.445013	-0.522345	0.603624	0.98029	54.35
COG1087	0.0695026	0.773241	0.263176	0.793444	0.98029	78.26
COG1088	0.463431	-0.604744	1.41267	0.163646	0.805405	50
COG1092	0.0552623	0.0909523	0.203462	0.83956	0.98029	56.52
COG1104	-0.725866	0.723366	-2.7422	0.00832374	0.598779	73.91
COG1105	0.107804	0.100854	0.547833	0.586125	0.98029	58.7
COG1108	-0.0503985	0.664946	-0.195754	0.845557	0.98029	71.74
COG1109	0.0860685	1.61211	0.400434	0.69046	0.98029	82.61
COG1112	-0.307893	-0.110026	-0.744285	0.460018	0.98029	69.57
COG1114	-0.0609599	-0.00751029	-0.29746	0.767288	0.98029	58.7
COG1115	0.186488	0.73437	0.646643	0.520676	0.98029	80.43
COG1116	-0.115944	-0.25545	-0.459796	0.647558	0.98029	56.52
COG1117	-0.647933	-1.11943	-1.5549	0.125969	0.795144	52.17
COG1120	0.590719	-0.224879	1.4769	0.145669	0.805405	60.87
COG1121	-0.493376	0.372985	-1.96346	0.0548922	0.642409	69.57
COG1122	-0.318553	0.758393	-1.07995	0.285093	0.932862	71.74
COG1126	-0.222715	0.4004	-0.689244	0.493701	0.98029	65.22
COG1129	-0.0423542	1.59866	-0.189294	0.850592	0.98029	93.48
COG1131	-0.387234	1.47579	-1.7134	0.0925303	0.70072	89.13
COG1132	0.0773991	2.70816	0.354475	0.724401	0.98029	97.83
COG1135	-0.237853	0.0110005	-0.864948	0.390997	0.953177	65.22
COG1136	0.448708	1.50055	1.67115	0.100635	0.747142	86.96
COG1137	0.109882	-0.780493	0.297327	0.767389	0.98029	45.65
COG1138	0.0764061	-1.31695	0.182069	0.856229	0.98029	39.13
COG1145	0.62922	-1.019	1.85924	0.0685935	0.689304	39.13
COG1154	0.145428	0.209015	0.426587	0.671422	0.98029	65.22
COG1155	0.127517	-0.668399	0.306003	0.760811	0.98029	56.52
COG1156	0.151097	-0.952349	0.362712	0.718274	0.98029	54.35
COG1158	-0.0538261	0.35385	-0.188506	0.851205	0.98029	71.74
COG1159	-0.364463	0.655297	-1.53893	0.129819	0.795144	69.57
COG1160	0.101176	0.828136	0.347701	0.729453	0.98029	80.43
COG1161	0.512024	0.260091	1.22216	0.2271	0.912124	69.57
COG1162	-0.45883	0.836506	-1.6624	0.102384	0.748777	82.61
COG1164	-0.0695507	0.441155	-0.212067	0.832875	0.98029	73.91
COG1165	0.132389	-0.917722	0.387662	0.699831	0.98029	43.48
COG1167	-0.401046	-0.52723	-0.998369	0.322674	0.932862	58.7
COG1168	-0.308159	0.209465	-1.40466	0.166004	0.805405	65.22
COG1171	0.0475295	0.67455	0.178814	0.858771	0.98029	65.22
COG1172	-0.239232	0.2767	-0.789114	0.433589	0.98029	58.7
COG1173	-0.214142	1.1808	-0.868455	0.389092	0.953177	82.61
COG1175	-0.401283	1.05432	-1.71821	0.0916434	0.70072	78.26
COG1176	0.0609162	-0.253716	0.189721	0.850258	0.98029	58.7
COG1177	-0.0591009	0.284361	-0.237007	0.813573	0.98029	65.22
COG1178	0.178108	0.706501	0.66844	0.506777	0.98029	65.22
COG1179	-0.123575	-0.383917	-0.456717	0.649756	0.98029	50
COG1180	0.37218	0.452707	1.62996	0.109088	0.763615	67.39
COG1181	-0.00727617	0.643211	-0.0279568	0.977802	0.990771	67.39
COG1185	0.308857	0.695679	1.12876	0.264125	0.932862	73.91
COG1186	0.494284	-0.175558	1.41238	0.163732	0.805405	60.87
COG1187	-0.216964	1.22216	-0.879563	0.383099	0.948073	86.96
COG1188	-0.0389393	0.0907243	-0.162509	0.871528	0.98029	63.04
COG1190	-0.385185	0.920872	-1.80446	0.0768892	0.70072	71.74
COG1192	0.0765814	0.715967	0.267178	0.790377	0.98029	67.39
COG1193	-0.213269	-0.127645	-0.491254	0.625292	0.98029	71.74
COG1194	-0.0583039	-0.465804	-0.169093	0.866373	0.98029	54.35
COG1195	0.254925	0.294953	0.946743	0.348101	0.932862	65.22
COG1196	-0.385782	1.15586	-1.21423	0.230085	0.916598	86.96
COG1197	0.410278	1.05994	1.83781	0.0717439	0.689304	76.09
COG1198	0.279093	0.463042	1.11829	0.268529	0.932862	69.57
COG1219	0.0184266	-0.0524801	0.0574765	0.954384	0.981199	65.22
COG1226	-0.416621	-0.683453	-1.14608	0.256953	0.932862	54.35
COG1228	-0.323936	-0.66657	-0.929202	0.357031	0.932862	52.17
COG1235	0.833976	-0.788755	2.07825	0.0425838	0.603605	56.52
COG1249	-0.178553	1.34485	-0.706832	0.482792	0.98029	86.96
COG1250	-0.517809	-0.980128	-1.30999	0.195895	0.864762	47.83
COG1253	0.119508	1.28295	0.479298	0.633715	0.98029	86.96
COG1263	0.388743	0.204821	1.18913	0.239731	0.926146	71.74
COG1264	0.238211	0.448975	0.805671	0.424062	0.966466	71.74
COG1269	-0.332639	-0.729882	-0.997215	0.323228	0.932862	45.65
COG1271	-0.141751	-0.18993	-0.672073	0.50448	0.98029	47.83
COG1278	0.354651	-0.597429	1.51601	0.135506	0.801023	36.96
COG1281	-0.350412	0.0938594	-1.36222	0.178937	0.81943	58.7
COG1283	0.591972	-0.661174	1.3146	0.194351	0.864762	58.7
COG1284	0.159536	0.353877	0.382914	0.703328	0.98029	73.91
COG1288	0.0666537	0.0228315	0.239875	0.81136	0.98029	60.87
COG1292	1.03746	-1.09578	1.85393	0.069363	0.689304	58.7
COG1293	-0.254042	-0.255491	-1.08987	0.280739	0.932862	45.65
COG1295	0.155548	0.172962	0.507021	0.61426	0.98029	67.39
COG1297	-0.179419	-1.13921	-0.439135	0.662363	0.98029	45.65
COG1299	0.0737468	0.398946	0.298253	0.766686	0.98029	54.35
COG1301	0.798273	0.377746	2.86112	0.00604488	0.598779	73.91
COG1304	0.290302	-0.40063	0.744416	0.459939	0.98029	63.04
COG1307	-0.519845	0.563525	-1.73655	0.0883238	0.70072	78.26
COG1309	0.0332208	0.247977	0.125271	0.900787	0.98029	60.87
COG1312	0.0100299	-0.0753116	0.0359839	0.971431	0.987555	54.35
COG1322	-0.632254	-0.632957	-1.80027	0.0775569	0.70072	52.17
COG1323	0.893672	-0.816613	2.32793	0.0237974	0.598779	50
COG1327	-0.0272867	-0.191332	-0.0839405	0.933423	0.98029	54.35
COG1328	-0.517915	1.15146	-2.23961	0.0293703	0.598779	76.09
COG1346	0.0494453	-0.432993	0.165936	0.868844	0.98029	45.65
COG1349	0.373109	0.900864	1.27055	0.209484	0.869892	80.43
COG1354	0.0939062	-0.000862714	0.26532	0.7918	0.98029	67.39
COG1362	0.042678	-0.362169	0.12755	0.898992	0.98029	56.52
COG1363	-0.442871	-0.610271	-1.05742	0.295155	0.932862	54.35
COG1368	0.131884	-0.122512	0.483379	0.630834	0.98029	54.35
COG1373	-0.0925605	1.1962	-0.257253	0.797988	0.98029	86.96
COG1381	0.44895	-0.850204	0.963229	0.339842	0.932862	54.35
COG1385	0.132609	0.24794	0.444968	0.65817	0.98029	67.39
COG1386	-0.0749641	-0.0457224	-0.268419	0.789427	0.98029	58.7
COG1391	0.685071	-1.56049	1.41306	0.163532	0.805405	45.65
COG1393	0.0587367	-0.512297	0.170654	0.865151	0.98029	54.35
COG1396	0.427144	0.971091	1.88286	0.065257	0.689304	80.43
COG1404	0.12254	0.87902	0.477211	0.635189	0.98029	76.09
COG1409	-0.259944	-1.0077	-0.593003	0.555722	0.98029	52.17
COG1414	0.209128	-0.634128	0.546699	0.586899	0.98029	54.35
COG1418	0.587308	-0.351566	1.32388	0.19127	0.859838	67.39
COG1420	0.151097	-0.290433	0.37256	0.710973	0.98029	63.04
COG1428	-0.0282389	-0.433515	-0.0734304	0.941742	0.98029	58.7
COG1435	-0.141207	-0.173997	-0.585093	0.560988	0.98029	60.87
COG1445	-0.00276272	0.21115	-0.0116407	0.990756	0.99686	52.17
COG1454	0.531248	0.60589	2.25337	0.0284324	0.598779	71.74
COG1455	-0.610329	0.21498	-1.71113	0.0929527	0.70072	73.91
COG1459	-0.038178	-0.466817	-0.162151	0.871808	0.98029	50
COG1461	-0.244676	0.463089	-0.835487	0.407225	0.964185	69.57
COG1464	-0.158039	0.392	-0.568229	0.572299	0.98029	65.22
COG1466	-0.113928	-0.624073	-0.308956	0.758576	0.98029	52.17
COG1472	-0.22306	0.823651	-0.893435	0.375696	0.944056	73.91
COG1473	0.0625972	1.10357	0.2461	0.806563	0.98029	80.43
COG1475	0.7558	-0.473067	1.4798	0.144894	0.805405	65.22
COG1477	0.341005	-0.21789	1.41503	0.162955	0.805405	58.7
COG1479	0.512499	-0.988355	1.11268	0.270907	0.932862	47.83
COG1480	0.864721	-1.18908	2.28077	0.0266429	0.598779	45.65
COG1481	0.281683	-0.651508	0.75369	0.454398	0.98029	58.7
COG1482	0.141867	-0.0385801	0.539902	0.591544	0.98029	65.22
COG1484	-0.364224	0.351584	-1.09025	0.280574	0.932862	63.04
COG1488	-0.339943	0.826007	-1.61757	0.11174	0.771162	76.09
COG1490	-0.28409	-0.163494	-1.03102	0.307252	0.932862	52.17
COG1501	0.0386217	-0.0870181	0.10952	0.913207	0.98029	63.04
COG1502	-0.222658	0.671916	-0.91093	0.36649	0.932862	65.22
COG1506	0.037705	-0.0965993	0.103605	0.917877	0.98029	60.87
COG1509	-0.411144	-0.854999	-1.41087	0.164173	0.805405	47.83
COG1670	-0.729916	-0.965096	-2.03556	0.0468482	0.603605	50
COG1674	0.114979	0.731038	0.421233	0.675302	0.98029	76.09
COG1680	-0.205571	-1.30937	-0.457579	0.64914	0.98029	43.48
COG1686	-0.201463	0.0268856	-0.712884	0.47907	0.98029	54.35
COG1692	-0.270159	-0.420346	-0.924131	0.35964	0.932862	45.65
COG1702	0.628816	0.210957	2.22932	0.030089	0.598779	67.39
COG1704	0.358723	0.243112	2.02453	0.0480089	0.603605	60.87
COG1713	-0.805803	-0.726098	-2.12412	0.038382	0.603605	47.83
COG1720	-0.323766	-0.918389	-0.807273	0.423147	0.966466	39.13
COG1737	0.0314147	0.644414	0.105421	0.916443	0.98029	76.09
COG1738	-0.346913	-0.386414	-1.42761	0.159316	0.805405	52.17
COG1739	0.151748	-0.204011	0.453301	0.652197	0.98029	56.52
COG1744	0.249443	-0.23977	0.763375	0.448652	0.98029	52.17
COG1757	0.0374102	0.420109	0.112602	0.910775	0.98029	76.09
COG1760	-0.114353	0.368395	-0.418344	0.6774	0.98029	56.52
COG1762	0.262276	1.16596	0.943184	0.349901	0.932862	80.43
COG1774	0.00211853	-0.478454	0.00635063	0.994957	0.997789	56.52
COG1775	-0.424124	-0.568319	-1.16041	0.251122	0.932862	47.83
COG1783	0.206932	-0.228603	0.811562	0.420702	0.966466	56.52
COG1792	0.109213	-0.137723	0.45676	0.649726	0.98029	50
COG1820	-0.265141	0.319077	-1.06773	0.290521	0.932862	65.22
COG1835	0.177081	-0.113215	0.474826	0.636877	0.98029	60.87
COG1840	-0.147455	0.605499	-0.482169	0.631687	0.98029	69.57
COG2759	0.0484951	-0.271503	0.128481	0.898259	0.98029	58.7
COG2801	-0.0953143	2.4301	-0.395757	0.693886	0.98029	97.83
COG2804	-0.370204	0.164494	-1.58348	0.11931	0.795144	69.57
COG2812	0.444067	0.897828	2.07802	0.0426057	0.603605	78.26
COG2813	-0.0461066	-0.881801	-0.138706	0.890213	0.98029	47.83
COG2820	0.653098	-0.272577	2.88939	0.00559583	0.598779	56.52
COG2826	0.278608	2.03977	0.915671	0.364021	0.932862	93.48
COG2831	0.412638	0.0993353	1.55176	0.126719	0.795144	60.87
COG2838	-0.399811	-1.72679	-0.63877	0.525746	0.98029	50
COG2855	0.410576	0.343957	1.77128	0.0823097	0.70072	69.57
COG2860	-0.667884	0.133454	-2.46458	0.0170206	0.598779	65.22
COG2865	0.109176	0.430112	0.337406	0.737154	0.98029	67.39
COG2871	0.393685	-0.728537	1.28632	0.203967	0.869892	52.17
COG2884	0.114092	-0.882159	0.333104	0.740381	0.98029	45.65
COG2885	0.196328	0.646341	0.917245	0.363203	0.932862	67.39
COG2890	0.148615	0.613833	0.659393	0.512521	0.98029	73.91
COG2893	-0.18664	-0.320498	-0.518195	0.606496	0.98029	50
COG2911	0.976316	-1.61563	1.55141	0.126803	0.795144	50
COG2913	-0.394194	-0.919773	-0.967156	0.337894	0.932862	47.83
COG2931	-0.176194	-1.82306	-0.4634	0.644991	0.98029	32.61
COG2932	0.382579	-0.929796	0.91485	0.364447	0.932862	47.83
COG2948	-0.101229	-0.523849	-0.335855	0.738317	0.98029	50
COG2963	-0.0634407	0.071473	-0.22553	0.822442	0.98029	54.35
COG2964	0.241589	-1.04111	0.622737	0.536149	0.98029	52.17
COG2966	0.273969	-0.0433519	0.941711	0.350648	0.932862	52.17
COG2978	-0.276842	-0.699744	-0.92669	0.358322	0.932862	50
COG2984	0.586369	-0.982705	1.38236	0.172707	0.805405	54.35
COG2985	-0.294307	0.316057	-0.919502	0.362033	0.932862	69.57
COG2987	0.0974275	-1.00694	0.232321	0.81719	0.98029	52.17
COG3004	0.259634	-0.803759	0.753131	0.454731	0.98029	47.83
COG3005	-0.0957513	-0.582518	-0.256572	0.798511	0.98029	52.17
COG3010	-0.241152	-0.238656	-1.04928	0.298849	0.932862	52.17
COG3022	-0.236417	0.00428498	-0.874828	0.385647	0.949582	56.52
COG3023	-0.148417	0.0670148	-0.603978	0.548456	0.98029	63.04
COG3033	-0.255515	-0.499918	-0.783904	0.436614	0.98029	45.65
COG3037	0.735871	-0.166408	1.84282	0.0709973	0.689304	60.87
COG3039	-0.829388	-1.06288	-1.72867	0.0897378	0.70072	43.48
COG3069	-0.153609	-0.614298	-0.5086	0.61316	0.98029	39.13
COG3081	-0.89535	-1.13075	-2.29327	0.0258609	0.598779	41.3
COG3083	-0.576223	-1.12218	-1.73851	0.0879747	0.70072	36.96
COG3090	-0.645353	0.0466302	-2.49269	0.0158644	0.598779	63.04
COG3119	0.11313	-0.455524	0.432038	0.667481	0.98029	45.65
COG3177	0.27456	0.751697	1.01544	0.314548	0.932862	73.91
COG3210	0.123583	1.51174	0.486018	0.628974	0.98029	82.61
COG3250	-0.210561	0.981398	-0.725323	0.47147	0.98029	78.26
COG3263	0.132202	-0.409386	0.386509	0.70068	0.98029	50
COG3299	0.216813	-1.42647	0.50951	0.612527	0.98029	36.96
COG3306	-0.0686137	-0.880921	-0.191608	0.848787	0.98029	36.96
COG3316	-0.619373	-2.01422	-1.09506	0.278483	0.932862	36.96
COG3328	0.11677	1.77116	0.506682	0.614497	0.98029	91.3
COG3344	0.037916	-0.0432189	0.109413	0.913291	0.98029	60.87
COG3378	-0.0949163	-0.100979	-0.214721	0.830816	0.98029	60.87
COG3385	0.417928	-2.08514	0.701959	0.485801	0.98029	43.48
COG3395	0.384502	-0.731702	1.23229	0.223323	0.911902	52.17
COG3412	-0.079131	-1.42354	-0.199782	0.842422	0.98029	43.48
COG3414	0.588232	-0.830503	1.74325	0.0871357	0.70072	47.83
COG3421	-0.029251	-0.483684	-0.0727534	0.942278	0.98029	56.52
COG3444	-0.216285	0.169896	-0.761753	0.449611	0.98029	58.7
COG3451	0.155932	0.643545	0.360946	0.719586	0.98029	80.43
COG3464	0.0704464	-0.554835	0.168253	0.86703	0.98029	60.87
COG3504	0.0380451	-1.04135	0.0895303	0.929001	0.98029	50
COG3505	-0.203761	1.02396	-0.696134	0.489411	0.98029	78.26
COG3525	0.0563932	-1.22747	0.138078	0.890706	0.98029	43.48
COG3547	0.929828	-0.225866	2.16153	0.035228	0.603605	65.22
COG3561	0.458213	-1.2491	1.08159	0.284371	0.932862	50
ENOG410XNN3	0.467472	-1.448	0.905489	0.369337	0.932862	47.83
ENOG410XNNV	0.0101079	-0.0888294	0.0182443	0.985513	0.995673	71.74
ENOG410XNUJ	0.414475	-0.151491	1.63795	0.107403	0.762719	63.04
ENOG410XPBS	-0.381557	-0.376717	-0.917934	0.362845	0.932862	56.52
ENOG410XQ4X	-0.173468	-0.294133	-0.433579	0.666368	0.98029	56.52
ENOG410XQ54	-0.734646	1.78783	-1.76876	0.0827353	0.70072	97.83
ENOG410XQ90	-0.199736	0.627053	-0.398809	0.691649	0.98029	95.65
ENOG410XQAF	0.448297	-0.919093	0.970871	0.336058	0.932862	41.3
ENOG410XQJE	0.190387	-1.27751	0.493659	0.623603	0.98029	36.96
ENOG410XQM8	-0.422646	2.17421	-1.11339	0.270604	0.932862	100
ENOG410XQQP	0.210062	-0.828221	0.552558	0.582908	0.98029	45.65
ENOG410XQW0	0.277912	0.178261	0.432506	0.667143	0.98029	82.61
ENOG410XRCM	-0.162997	-1.37573	-0.414047	0.680524	0.98029	32.61
ENOG410XST2	-0.495278	3.36018	-1.38346	0.172372	0.805405	100
ENOG410XSWK	0.416302	-1.12229	0.998939	0.3224	0.932862	41.3
ENOG410XT1T	0.319002	-1.52973	0.880935	0.382362	0.948073	39.13
ENOG410Y1SB	0.570534	-0.796171	1.28373	0.204864	0.869892	56.52
ENOG410Y1T6	-0.052776	-0.896933	-0.122455	0.903005	0.98029	41.3
ENOG410Y2V0	0.011883	-0.0159463	0.0440968	0.964994	0.985098	60.87
ENOG410Y3WU	-0.270987	1.80264	-0.612527	0.542829	0.98029	97.83
ENOG410Y65V	-0.727054	3.40883	-2.05738	0.0446249	0.603605	100
ENOG410Y9TZ	-1.06101	0.198002	-1.52525	0.133191	0.801023	84.78
ENOG410YCJ6	0.102409	-2.50454	0.123221	0.902402	0.98029	43.48
ENOG410YKFE	-1.13755	-2.18524	-1.37738	0.174231	0.805405	50
ENOG410YMW6	-0.139384	0.226446	-0.236087	0.814283	0.98029	89.13
ENOG410YNV7	-0.0128646	-1.50196	-0.0269027	0.978639	0.990771	34.78
ENOG410YQYP	-0.720656	4.22071	-2.07939	0.0424745	0.603605	100
ENOG410Z2VT	0.190501	-0.279781	0.708597	0.481705	0.98029	50
ENOG410Z3DR	0.16813	-1.36646	0.480075	0.633166	0.98029	34.78
ENOG410Z8TH	-0.695273	1.35043	-1.55205	0.126651	0.795144	95.65
ENOG410ZPXB	-0.890824	-2.67651	-1.15342	0.253955	0.932862	43.48
ENOG410ZV18	-0.250125	-1.79474	-0.314854	0.754118	0.98029	60.87
ENOG410ZVEA	-0.138543	-0.293868	-0.300584	0.764917	0.98029	67.39
ENOG41105WT	0.0171151	-1.40117	0.0381056	0.969748	0.987555	39.13
ENOG4111GRK	-0.114726	-0.710937	-0.253781	0.800654	0.98029	45.65
ENOG4111IW4	0.490096	-1.09305	1.04592	0.300382	0.932862	52.17
ENOG4111JFI	-0.700273	-0.561492	-2.03889	0.046503	0.603605	47.83
ENOG4111K5V	-0.505759	0.756847	-0.855995	0.395885	0.955585	89.13
ENOG4111K87	-0.950547	2.16339	-2.43442	0.0183456	0.598779	97.83
ENOG4111K9G	-0.531285	-1.50109	-1.16376	0.249776	0.932862	39.13
ENOG4111MEQ	-1.14895	1.52407	-2.272	0.0272046	0.598779	95.65
ENOG4111NUT	-0.264763	-2.48991	-0.498166	0.620445	0.98029	34.78
ENOG4111P6Q	0.0613139	1.5591	0.298915	0.766184	0.98029	80.43
ENOG4111PC4	0.169748	0.754447	0.731438	0.467759	0.98029	69.57
ENOG4111VRG	0.189085	0.408867	0.770257	0.444595	0.98029	69.57
ENOG4111WYD	0.0203677	-0.86796	0.0622727	0.950582	0.9806	36.96
ENOG4111X7J	-0.0944237	0.0213264	-0.378706	0.706431	0.98029	54.35
ENOG4111Y55	-0.588192	-1.48898	-1.01382	0.315312	0.932862	41.3
ENOG41120A8	0.285083	-2.0558	0.364417	0.717008	0.98029	52.17
ENOG411288N	0.365783	-0.232021	1.44875	0.153346	0.805405	50

## Sheet: Corrected by treatment
COG	logFC	AveExpr	t	P.Value	adj.P.Val	Prevalence
COG0001	-0.143372	-0.564294	-0.411478	0.682487	0.961173	54.35
COG0006	0.36357	0.80549	1.07026	0.289661	0.928997	76.09
COG0008	0.0600724	1.37517	0.282866	0.778452	0.962094	82.61
COG0009	0.345483	0.736107	1.37884	0.174108	0.869441	73.91
COG0012	-0.300162	0.690037	-1.04441	0.301339	0.928997	80.43
COG0013	-0.0672979	1.02458	-0.264447	0.792527	0.962094	82.61
COG0014	-0.16389	-0.271358	-0.533007	0.5964	0.961173	50
COG0015	-0.569783	0.625201	-1.92913	0.059423	0.796214	69.57
COG0016	-0.10025	0.575997	-0.340722	0.734746	0.961173	71.74
COG0017	-0.204358	1.44188	-0.739563	0.463038	0.928997	89.13
COG0018	0.0347535	0.849968	0.113825	0.909834	0.987304	76.09
COG0019	0.286837	-0.825752	0.641314	0.524259	0.947923	54.35
COG0020	0.249655	0.201906	0.952283	0.345553	0.928997	63.04
COG0021	-0.278471	0.599679	-0.886835	0.379431	0.928997	73.91
COG0022	0.0377698	-0.794161	0.103464	0.91801	0.987304	45.65
COG0024	0.159491	0.71864	0.635125	0.528254	0.94882	71.74
COG0025	0.072319	-0.78053	0.194748	0.846382	0.965495	50
COG0028	0.579162	0.341551	1.62089	0.111357	0.806005	73.91
COG0030	0.109902	0.616105	0.369214	0.713533	0.961173	69.57
COG0031	-0.208474	-0.140246	-0.726833	0.470731	0.928997	56.52
COG0034	0.292531	0.106274	0.894546	0.375333	0.928997	65.22
COG0035	0.109647	0.637918	0.318107	0.751734	0.961173	73.91
COG0036	-0.479394	0.541594	-1.86597	0.0679414	0.806005	69.57
COG0037	-0.28757	1.14796	-1.19932	0.236079	0.928997	80.43
COG0038	-0.605269	-0.0780442	-1.91901	0.0607229	0.796214	63.04
COG0039	-0.826784	0.231437	-2.45737	0.0175223	0.773856	65.22
COG0042	0.197645	0.780197	0.74062	0.462402	0.928997	69.57
COG0043	0.0835085	-0.98708	0.200781	0.841688	0.965495	50
COG0046	0.433699	0.549194	1.39009	0.170684	0.869441	82.61
COG0047	0.38466	0.502962	1.22903	0.224836	0.928997	80.43
COG0048	-0.236645	-0.0115606	-0.802664	0.425983	0.928997	56.52
COG0050	-0.125852	0.933072	-0.402659	0.688923	0.961173	78.26
COG0052	-0.732259	0.675069	-2.50512	0.0155586	0.773856	80.43
COG0053	0.440017	-0.648302	0.976018	0.333774	0.928997	63.04
COG0055	0.0266577	0.523419	0.0746699	0.940777	0.989229	63.04
COG0056	0.0712379	1.03083	0.237451	0.813282	0.965495	78.26
COG0057	-0.291146	0.76033	-0.932189	0.355737	0.928997	76.09
COG0058	-0.0493967	0.348577	-0.122498	0.902997	0.987304	76.09
COG0059	-0.167883	-0.478603	-0.411053	0.682797	0.961173	54.35
COG0060	0.0852221	1.26803	0.324646	0.746809	0.961173	82.61
COG0061	0.168087	0.37786	0.645817	0.521363	0.946177	69.57
COG0064	-0.2203	0.229996	-0.552816	0.582863	0.961173	69.57
COG0067	0.110691	-0.880722	0.318404	0.75151	0.961173	41.3
COG0069	-0.00116997	-0.805302	-0.00331623	0.997367	0.997367	43.48
COG0070	0.101114	-0.921232	0.295351	0.768954	0.962094	41.3
COG0072	0.197766	0.872501	0.652877	0.516839	0.944543	76.09
COG0073	-0.124715	1.58154	-0.489062	0.626945	0.961173	91.3
COG0078	-0.107418	-0.386925	-0.372603	0.711026	0.961173	45.65
COG0079	0.165261	-0.309881	0.335185	0.738894	0.961173	65.22
COG0080	0.195344	-0.148817	0.595789	0.554015	0.95456	65.22
COG0081	0.07175	0.532738	0.21879	0.827708	0.965495	71.74
COG0082	0.0505761	-1.06899	0.11516	0.908781	0.987304	50
COG0084	0.262597	0.781097	0.968432	0.337509	0.928997	73.91
COG0085	0.171641	1.41352	0.680954	0.499055	0.936923	86.96
COG0086	0.0852079	1.47896	0.319626	0.750589	0.961173	86.96
COG0285	-0.20073	-0.0746616	-0.62147	0.537125	0.94882	63.04
COG0286	0.453046	1.98927	2.02326	0.0484314	0.791046	93.48
COG0289	0.116038	-0.327921	0.42602	0.671929	0.961173	43.48
COG0290	0.19006	0.32062	0.702138	0.485862	0.93333	65.22
COG0292	0.372029	-0.330162	1.17409	0.245943	0.928997	60.87
COG0294	-0.467376	-0.498575	-1.24804	0.217854	0.928997	56.52
COG0295	-0.0646311	0.198713	-0.257823	0.797606	0.962094	67.39
COG0296	-0.221841	-0.00141105	-0.535976	0.594361	0.961173	67.39
COG0297	0.178655	-0.954448	0.396832	0.693187	0.961173	50
COG0301	0.0714708	0.391822	0.204882	0.8385	0.965495	69.57
COG0304	0.563881	0.165942	1.19011	0.239645	0.928997	76.09
COG0305	0.226457	1.1195	0.856905	0.395603	0.928997	82.61
COG0308	-0.287965	-0.57738	-0.761739	0.449809	0.928997	54.35
COG0312	0.331419	0.289432	1.12235	0.267098	0.928997	60.87
COG0313	0.329805	0.503515	1.33117	0.189196	0.908881	69.57
COG0316	-0.261114	-1.08676	-0.652521	0.517066	0.944543	50
COG0317	0.0169162	1.01323	0.0609293	0.951659	0.991661	78.26
COG0318	0.266815	0.83433	0.691744	0.492311	0.93333	78.26
COG0319	0.299901	-0.115865	0.947482	0.347969	0.928997	56.52
COG0320	0.218567	-0.472618	0.853037	0.397723	0.928997	52.17
COG0322	0.154105	0.616915	0.496504	0.621724	0.961173	73.91
COG0323	0.425591	0.223634	1.61116	0.113466	0.806005	63.04
COG0324	-0.297638	0.120858	-0.923087	0.360413	0.928997	60.87
COG0325	0.146771	-0.204957	0.501898	0.617951	0.961173	54.35
COG0326	0.645848	0.293591	1.71206	0.0931078	0.806005	63.04
COG0327	-0.111851	0.207581	-0.369148	0.713583	0.961173	63.04
COG0329	0.317828	0.432862	1.01863	0.3133	0.928997	69.57
COG0330	-0.0173124	0.710592	-0.0748574	0.940628	0.989229	69.57
COG0331	0.0106969	-0.607435	0.0284374	0.977427	0.992133	50
COG0334	0.254487	-0.165538	0.748021	0.457966	0.928997	56.52
COG0335	-0.410275	0.158084	-1.80145	0.0776877	0.806005	52.17
COG0336	-0.0857219	0.296216	-0.256788	0.798401	0.962094	63.04
COG0337	0.0267104	-0.408635	0.0861077	0.931726	0.989229	56.52
COG0338	-0.25773	0.216708	-0.903682	0.370515	0.928997	60.87
COG0339	0.0139709	-0.229132	0.0360041	0.971423	0.991661	63.04
COG0341	-0.866491	0.130253	-2.87013	0.00600766	0.773856	65.22
COG0342	-0.561355	0.401431	-1.71307	0.0929206	0.806005	71.74
COG0343	-0.391528	0.440691	-1.17956	0.24378	0.928997	69.57
COG0344	-0.391216	-0.225159	-1.53859	0.130235	0.825643	43.48
COG0346	-0.32892	-0.111796	-1.22611	0.225923	0.928997	54.35
COG0353	-0.310608	0.289053	-1.2062	0.233439	0.928997	58.7
COG0356	0.855485	0.643853	2.86686	0.00606101	0.773856	73.91
COG0357	0.0894888	0.316257	0.317503	0.75219	0.961173	78.26
COG0358	0.310596	0.701245	1.12789	0.264772	0.928997	82.61
COG0359	-0.0422559	0.0686975	-0.177296	0.859995	0.965495	60.87
COG0360	0.140869	-0.0746678	0.473996	0.637574	0.961173	60.87
COG0361	-0.16545	-0.0577641	-0.658663	0.513146	0.944543	56.52
COG0363	-0.165271	0.364757	-0.659447	0.512647	0.944543	67.39
COG0364	-0.63926	-0.209601	-2.43497	0.0185188	0.773856	56.52
COG0365	0.115633	-0.852733	0.253285	0.801091	0.962094	56.52
COG0366	0.381921	1.10899	1.20258	0.234825	0.928997	84.78
COG0367	0.245573	-1.13353	0.533234	0.596243	0.961173	52.17
COG0370	-0.0409527	-0.76613	-0.0922664	0.926857	0.987304	50
COG0372	0.144817	-0.415669	0.331684	0.74152	0.961173	60.87
COG0378	-0.0212808	-1.11454	-0.0460701	0.963439	0.991661	43.48
COG0388	0.133201	-0.967887	0.254682	0.800017	0.962094	52.17
COG0389	-0.0101578	0.604991	-0.0390301	0.969022	0.991661	71.74
COG0395	0.0026235	0.838435	0.00784587	0.993771	0.995804	80.43
COG0396	-0.107565	-0.421929	-0.296553	0.768041	0.962094	54.35
COG0399	-0.326038	-1.0907	-0.686543	0.495555	0.933931	52.17
COG0402	-0.185013	-0.736684	-0.468951	0.641151	0.961173	47.83
COG0406	0.380028	-0.0218152	1.27676	0.20761	0.928997	65.22
COG0407	0.59958	-1.16533	1.77111	0.0826617	0.806005	30.43
COG0416	-0.103135	-0.824216	-0.194289	0.84674	0.965495	54.35
COG0423	-0.02021	-0.668505	-0.0393953	0.968733	0.991661	56.52
COG0738	0.157456	-0.863232	0.423707	0.673604	0.961173	43.48
COG0739	0.0786562	0.739812	0.286728	0.77551	0.962094	80.43
COG0740	0.013711	-0.283004	0.0384214	0.969505	0.991661	60.87
COG0741	-0.199641	0.195324	-0.698379	0.488189	0.93333	58.7
COG0742	-0.0693211	0.332647	-0.24032	0.811069	0.965495	71.74
COG0743	0.947013	0.00768367	2.42456	0.0189987	0.773856	67.39
COG0744	-0.104997	0.639833	-0.450249	0.654485	0.961173	71.74
COG0745	0.285232	1.32504	1.05172	0.298005	0.928997	84.78
COG0747	-0.640795	0.977887	-2.02482	0.0482649	0.791046	76.09
COG0749	0.186006	0.878461	0.727431	0.470368	0.928997	73.91
COG0750	0.287233	0.076362	0.780193	0.43897	0.928997	63.04
COG0751	-0.151684	0.0183824	-0.535545	0.594657	0.961173	52.17
COG0752	-0.0685642	-0.33009	-0.25699	0.798246	0.962094	41.3
COG0756	0.240525	-0.293445	0.786358	0.435384	0.928997	54.35
COG0758	-0.382751	0.382379	-1.28045	0.20632	0.928997	69.57
COG0759	0.0194675	-0.871015	0.0483628	0.961621	0.991661	45.65
COG0760	-0.176961	0.467722	-0.604819	0.548045	0.95456	71.74
COG0761	-0.205304	-0.535471	-0.593997	0.555203	0.95456	52.17
COG0763	-0.00851316	-0.726033	-0.0290912	0.976908	0.992133	43.48
COG0764	0.0553423	-0.547503	0.133799	0.894101	0.986376	52.17
COG0765	-0.197468	0.457054	-0.520028	0.605348	0.961173	76.09
COG0766	-0.00255342	0.700176	-0.00871685	0.99308	0.995804	73.91
COG0768	-0.0513795	1.4498	-0.203831	0.839317	0.965495	82.61
COG0769	0.222821	0.535576	0.788724	0.434012	0.928997	69.57
COG0770	-0.356583	0.130207	-0.959717	0.341834	0.928997	65.22
COG0771	-0.172251	0.144042	-0.556725	0.580209	0.961173	65.22
COG0772	-0.213204	0.844326	-0.704285	0.484536	0.93333	80.43
COG0773	-0.461309	0.681665	-1.97299	0.0540607	0.796214	71.74
COG0774	0.108287	-0.761907	0.358874	0.721207	0.961173	39.13
COG0775	-0.294807	0.0876278	-0.969493	0.336985	0.928997	58.7
COG0776	0.25213	0.567535	0.861162	0.393276	0.928997	69.57
COG0778	-0.309076	0.739586	-1.12298	0.266832	0.928997	78.26
COG0779	-0.191751	-0.304147	-0.624592	0.53509	0.94882	54.35
COG0781	0.462931	-0.198874	1.27922	0.206748	0.928997	65.22
COG0782	-0.387671	-0.0775588	-1.085	0.283146	0.928997	56.52
COG0783	0.809816	-0.457272	2.53049	0.0145984	0.773856	54.35
COG0784	-0.0709509	-0.179848	-0.197954	0.843887	0.965495	56.52
COG0785	0.270226	-0.875339	0.730701	0.468386	0.928997	45.65
COG0786	-0.284583	0.174757	-0.894633	0.375287	0.928997	63.04
COG0787	-0.551521	0.258952	-1.86239	0.068454	0.806005	63.04
COG0790	-0.041309	-1.61607	-0.105443	0.916448	0.987304	34.78
COG0791	-0.0949188	0.344487	-0.316864	0.752671	0.961173	71.74
COG0793	0.127198	0.478091	0.357139	0.722497	0.961173	78.26
COG0795	-0.288568	-0.574032	-0.956628	0.343377	0.928997	36.96
COG0796	-0.321187	0.458608	-0.987904	0.327976	0.928997	73.91
COG0800	-0.216899	-0.323297	-0.788467	0.434161	0.928997	47.83
COG0802	0.0967288	0.00779532	0.343629	0.732572	0.961173	63.04
COG0803	-0.191009	0.982484	-0.799241	0.427947	0.928997	78.26
COG0807	-0.148593	-0.188239	-0.482866	0.631307	0.961173	56.52
COG0809	-0.257088	0.226122	-0.994859	0.324615	0.928997	65.22
COG0811	-0.00647721	-0.102218	-0.0192516	0.984717	0.995804	56.52
COG0812	-0.0874977	0.605948	-0.278555	0.78174	0.962094	67.39
COG0813	-0.360127	0.125567	-1.21652	0.22952	0.928997	58.7
COG0814	0.45688	-0.0791484	1.37589	0.175011	0.869441	52.17
COG0816	-0.150193	-0.0572808	-0.562641	0.576203	0.961173	56.52
COG0817	-0.695766	0.0157559	-2.29121	0.0262191	0.773856	58.7
COG0820	0.277159	0.127137	0.966589	0.338421	0.928997	65.22
COG0821	0.407698	-0.866085	0.937716	0.352917	0.928997	56.52
COG0822	0.719573	-0.207699	2.12297	0.03875	0.773856	60.87
COG0826	-0.0650208	1.0285	-0.228319	0.820334	0.965495	82.61
COG0827	-0.0366459	0.945907	-0.129094	0.897803	0.986376	86.96
COG0834	0.0251746	0.716937	0.0931102	0.92619	0.987304	76.09
COG0840	1.17803	-3.38224	1.6082	0.114114	0.806005	26.09
COG0841	-0.203183	0.165406	-0.551992	0.583423	0.961173	63.04
COG0842	-0.0294511	-0.191636	-0.0955661	0.924249	0.987304	47.83
COG0845	0.125773	0.0690912	0.556057	0.580662	0.961173	60.87
COG0846	-0.38059	-0.80933	-0.842748	0.403399	0.928997	50
COG0847	0.728934	-0.208179	1.5269	0.133114	0.825643	69.57
COG0848	0.260364	-0.58268	0.666727	0.508024	0.94301	50
COG0855	0.469287	-0.852484	1.00966	0.317539	0.928997	52.17
COG0858	0.167322	-0.0895758	0.526926	0.600584	0.961173	58.7
COG0859	-0.0614116	0.395718	-0.176391	0.860702	0.965495	67.39
COG0860	0.0539639	-0.153223	0.158657	0.874581	0.974087	60.87
COG0863	-0.290311	0.797393	-0.849012	0.399938	0.928997	76.09
COG1002	0.67683	-0.941143	1.43376	0.157889	0.850174	52.17
COG1004	-0.0642987	-0.891021	-0.155981	0.876678	0.974087	47.83
COG1011	0.0156576	-0.270206	0.0567453	0.954975	0.991661	54.35
COG1012	0.230265	1.68202	0.992328	0.325835	0.928997	91.3
COG1013	0.501388	0.705072	1.5816	0.120073	0.823574	78.26
COG1014	0.503041	0.664825	1.39947	0.167871	0.869441	78.26
COG1015	-0.517524	-0.187706	-1.49141	0.142161	0.831542	54.35
COG1022	-0.135079	-0.00832097	-0.316886	0.752655	0.961173	60.87
COG1024	-0.777053	-0.646216	-1.66899	0.101395	0.806005	54.35
COG1027	0.457	-0.0783667	1.71766	0.0920725	0.806005	45.65
COG1028	0.272345	0.926384	1.11316	0.270987	0.928997	76.09
COG1032	-0.05951	-0.190419	-0.146144	0.884398	0.980441	63.04
COG1040	0.490656	-0.201609	1.69366	0.0965769	0.806005	58.7
COG1052	0.337157	0.166353	0.965369	0.339025	0.928997	65.22
COG1053	-0.0429144	0.326469	-0.134234	0.893759	0.986376	58.7
COG1057	-0.79927	-0.418399	-1.91117	0.0617472	0.796214	60.87
COG1063	0.117786	0.130321	0.313202	0.755436	0.961173	60.87
COG1064	0.248723	-0.181447	0.762051	0.449624	0.928997	54.35
COG1066	-0.0674287	0.505513	-0.263595	0.79318	0.962094	69.57
COG1070	-0.0284116	0.404975	-0.0760722	0.939666	0.989229	63.04
COG1071	0.122705	-1.11396	0.269749	0.788468	0.962094	45.65
COG1072	0.353225	-0.519499	1.01243	0.316227	0.928997	39.13
COG1073	0.99147	-0.116967	3.20145	0.00238291	0.773856	60.87
COG1074	0.322319	0.382288	1.04824	0.29959	0.928997	69.57
COG1077	-0.319747	0.747248	-1.18515	0.241584	0.928997	76.09
COG1079	0.152105	-0.548344	0.386603	0.700698	0.961173	47.83
COG1080	-0.562167	0.352004	-1.82762	0.0736021	0.806005	69.57
COG1082	-0.375497	-0.445013	-1.17771	0.244512	0.928997	54.35
COG1087	0.121817	0.773241	0.436244	0.664545	0.961173	78.26
COG1088	0.325641	-0.604744	0.939725	0.351895	0.928997	50
COG1092	0.0607254	0.0909523	0.209567	0.834861	0.965495	56.52
COG1104	-0.780982	0.723366	-2.67529	0.0100767	0.773856	73.91
COG1105	0.0795505	0.100854	0.382627	0.703625	0.961173	58.7
COG1108	-0.138616	0.664946	-0.506901	0.614462	0.961173	71.74
COG1109	0.0802097	1.61211	0.343448	0.732707	0.961173	82.61
COG1112	-0.202042	-0.110026	-0.455072	0.651035	0.961173	69.57
COG1114	-0.0789365	-0.00751029	-0.35016	0.727696	0.961173	58.7
COG1115	0.256157	0.73437	0.812575	0.420329	0.928997	80.43
COG1116	-0.105787	-0.25545	-0.394708	0.694744	0.961173	56.52
COG1117	-0.685484	-1.11943	-1.50901	0.137615	0.831542	52.17
COG1120	0.652908	-0.224879	1.48993	0.14255	0.831542	60.87
COG1121	-0.585643	0.372985	-2.17842	0.0341366	0.773856	69.57
COG1122	-0.234624	0.758393	-0.739111	0.463309	0.928997	71.74
COG1126	-0.116252	0.4004	-0.339057	0.735992	0.961173	65.22
COG1129	0.0978257	1.59866	0.417539	0.678079	0.961173	93.48
COG1131	-0.403013	1.47579	-1.63353	0.108665	0.806005	89.13
COG1132	0.072635	2.70816	0.309938	0.757901	0.961173	97.83
COG1135	-0.209397	0.0110005	-0.697293	0.488862	0.93333	65.22
COG1136	0.453436	1.50055	1.65972	0.103257	0.806005	86.96
COG1137	0.106114	-0.780493	0.262382	0.794109	0.962094	45.65
COG1138	0.156766	-1.31695	0.349773	0.727984	0.961173	39.13
COG1145	0.788799	-1.019	2.27331	0.0273546	0.773856	39.13
COG1154	0.186006	0.209015	0.513651	0.609768	0.961173	65.22
COG1155	0.00384882	-0.668399	0.0085233	0.993234	0.995804	56.52
COG1156	0.0243537	-0.952349	0.0543895	0.956842	0.991661	54.35
COG1158	-0.0976513	0.35385	-0.310937	0.757146	0.961173	71.74
COG1159	-0.294661	0.655297	-1.15004	0.255621	0.928997	69.57
COG1160	0.0797043	0.828136	0.24811	0.80507	0.964509	80.43
COG1161	0.741355	0.260091	1.65609	0.103993	0.806005	69.57
COG1162	-0.398087	0.836506	-1.324	0.191548	0.911247	82.61
COG1164	-0.0148822	0.441155	-0.0420934	0.966593	0.991661	73.91
COG1165	0.198372	-0.917722	0.530089	0.598406	0.961173	43.48
COG1167	-0.630376	-0.52723	-1.4805	0.145041	0.836118	58.7
COG1168	-0.195467	0.209465	-0.831411	0.40971	0.928997	65.22
COG1171	0.102205	0.67455	0.355005	0.724085	0.961173	65.22
COG1172	-0.183787	0.2767	-0.582733	0.562703	0.961173	58.7
COG1173	-0.181036	1.1808	-0.666654	0.508071	0.94301	82.61
COG1175	-0.466348	1.05432	-1.82859	0.0734532	0.806005	78.26
COG1176	0.315811	-0.253716	0.955754	0.343814	0.928997	58.7
COG1177	-0.00357217	0.284361	-0.0130001	0.98968	0.995804	65.22
COG1178	0.279175	0.706501	0.955232	0.344075	0.928997	65.22
COG1179	-0.0562805	-0.383917	-0.195448	0.845838	0.965495	50
COG1180	0.394795	0.452707	1.57182	0.122326	0.823574	67.39
COG1181	0.0505359	0.643211	0.178139	0.859337	0.965495	67.39
COG1185	0.262978	0.695679	0.905663	0.369475	0.928997	73.91
COG1186	0.793709	-0.175558	2.15028	0.0364139	0.773856	60.87
COG1187	-0.267823	1.22216	-1.00981	0.31747	0.928997	86.96
COG1188	-0.00729601	0.0907243	-0.0277667	0.977959	0.992133	63.04
COG1190	-0.491906	0.920872	-2.11471	0.0394825	0.773856	71.74
COG1192	0.152189	0.715967	0.494304	0.623265	0.961173	67.39
COG1193	-0.0815592	-0.127645	-0.173408	0.863034	0.965495	71.74
COG1194	-0.162342	-0.465804	-0.430337	0.668807	0.961173	54.35
COG1195	0.283942	0.294953	0.953503	0.344941	0.928997	65.22
COG1196	-0.499981	1.15586	-1.44348	0.155147	0.850174	86.96
COG1197	0.49699	1.05994	2.02634	0.0481029	0.791046	76.09
COG1198	0.300278	0.463042	1.08986	0.281022	0.928997	69.57
COG1219	-0.10614	-0.0524801	-0.308313	0.75913	0.961173	65.22
COG1226	-0.313139	-0.683453	-0.782238	0.437778	0.928997	54.35
COG1228	-0.460638	-0.66657	-1.22567	0.226088	0.928997	52.17
COG1235	0.497226	-0.788755	1.202	0.235049	0.928997	56.52
COG1249	-0.277153	1.34485	-1.00074	0.321789	0.928997	86.96
COG1250	-0.542212	-0.980128	-1.2599	0.213579	0.928997	47.83
COG1253	0.122975	1.28295	0.451551	0.653553	0.961173	86.96
COG1263	0.293192	0.204821	0.815626	0.418598	0.928997	71.74
COG1264	0.242984	0.448975	0.742084	0.461522	0.928997	71.74
COG1269	-0.351713	-0.729882	-0.952955	0.345216	0.928997	45.65
COG1271	-0.302105	-0.18993	-1.36916	0.177092	0.869441	47.83
COG1278	0.218082	-0.597429	0.881084	0.382505	0.928997	36.96
COG1281	-0.271983	0.0938594	-0.964752	0.339331	0.928997	58.7
COG1283	0.397029	-0.661174	0.812514	0.420364	0.928997	58.7
COG1284	0.342507	0.353877	0.773164	0.44308	0.928997	73.91
COG1288	-0.127873	0.0228315	-0.451752	0.653409	0.961173	60.87
COG1292	0.959601	-1.09578	1.60353	0.115144	0.806005	58.7
COG1293	-0.178206	-0.255491	-0.697301	0.488857	0.93333	45.65
COG1295	0.247056	0.172962	0.734193	0.466274	0.928997	67.39
COG1297	-0.141825	-1.13921	-0.323029	0.748026	0.961173	45.65
COG1299	0.0698594	0.398946	0.259387	0.796406	0.962094	54.35
COG1301	0.637867	0.377746	2.19444	0.0328963	0.773856	73.91
COG1304	0.0745249	-0.40063	0.177551	0.859796	0.965495	63.04
COG1307	-0.50032	0.563525	-1.53969	0.129968	0.825643	78.26
COG1309	0.0128669	0.247977	0.0453552	0.964006	0.991661	60.87
COG1312	0.180056	-0.0753116	0.614034	0.541988	0.94882	54.35
COG1322	-0.455708	-0.632957	-1.21602	0.22971	0.928997	52.17
COG1323	1.0659	-0.816613	2.55405	0.0137551	0.773856	50
COG1327	0.0559327	-0.191332	0.156512	0.876262	0.974087	54.35
COG1328	-0.596593	1.15146	-2.34748	0.0229174	0.773856	76.09
COG1346	0.106315	-0.432993	0.342658	0.733298	0.961173	45.65
COG1349	0.448442	0.900864	1.39942	0.167886	0.869441	80.43
COG1354	-0.0901137	-0.000862714	-0.236368	0.814117	0.965495	67.39
COG1362	-0.165823	-0.362169	-0.461243	0.646633	0.961173	56.52
COG1363	-0.272137	-0.610271	-0.601336	0.550344	0.95456	54.35
COG1368	0.127023	-0.122512	0.435163	0.665325	0.961173	54.35
COG1373	-0.161597	1.1962	-0.410147	0.683457	0.961173	86.96
COG1381	0.582406	-0.850204	1.17066	0.247306	0.928997	54.35
COG1385	0.280925	0.24794	0.867622	0.389763	0.928997	67.39
COG1386	-0.0341181	-0.0457224	-0.110441	0.912503	0.987304	58.7
COG1391	0.453679	-1.56049	0.91958	0.362225	0.928997	45.65
COG1393	-0.156205	-0.512297	-0.455634	0.650634	0.961173	54.35
COG1396	0.446981	0.971091	1.8127	0.0759093	0.806005	80.43
COG1404	0.220257	0.87902	0.853097	0.39769	0.928997	76.09
COG1409	-0.70289	-1.0077	-1.62373	0.110748	0.806005	52.17
COG1414	0.215893	-0.634128	0.510125	0.612218	0.961173	54.35
COG1418	0.701719	-0.351566	1.43589	0.157285	0.850174	67.39
COG1420	0.481994	-0.290433	1.12821	0.264636	0.928997	63.04
COG1428	0.075318	-0.433515	0.179066	0.858613	0.965495	58.7
COG1435	-0.24501	-0.173997	-0.928052	0.357857	0.928997	60.87
COG1445	0.004397	0.21115	0.016922	0.986566	0.995804	52.17
COG1454	0.417715	0.60589	1.64669	0.105918	0.806005	71.74
COG1455	-0.581053	0.21498	-1.54918	0.12767	0.825643	73.91
COG1459	0.0944326	-0.466817	0.390579	0.697775	0.961173	50
COG1461	-0.280983	0.463089	-0.932782	0.355433	0.928997	69.57
COG1464	-0.0669532	0.392	-0.224874	0.822998	0.965495	65.22
COG1466	-0.152944	-0.624073	-0.375422	0.708941	0.961173	52.17
COG1472	-0.162634	0.823651	-0.61703	0.540026	0.94882	73.91
COG1473	-0.183315	1.10357	-0.705162	0.483995	0.93333	80.43
COG1475	0.379907	-0.473067	0.734093	0.466335	0.928997	65.22
COG1477	0.376452	-0.21789	1.44538	0.154615	0.850174	58.7
COG1479	0.307177	-0.988355	0.615359	0.54112	0.94882	47.83
COG1480	0.844785	-1.18908	2.05777	0.044866	0.791046	45.65
COG1481	0.0903828	-0.651508	0.225895	0.822208	0.965495	58.7
COG1482	0.177431	-0.0385801	0.613737	0.542183	0.94882	65.22
COG1484	-0.541183	0.351584	-1.54971	0.127545	0.825643	63.04
COG1488	-0.238341	0.826007	-1.03834	0.304128	0.928997	76.09
COG1490	-0.454714	-0.163494	-1.52994	0.132361	0.825643	52.17
COG1501	-0.0719995	-0.0870181	-0.188237	0.851456	0.965495	63.04
COG1502	-0.155438	0.671916	-0.59462	0.55479	0.95456	65.22
COG1506	0.0381826	-0.0965993	0.0968361	0.923245	0.987304	60.87
COG1509	-0.274188	-0.854999	-0.884459	0.380699	0.928997	47.83
COG1670	-0.932174	-0.965096	-2.44872	0.0179014	0.773856	50
COG1674	0.0272249	0.731038	0.0956121	0.924212	0.987304	76.09
COG1680	-0.505898	-1.30937	-1.07718	0.286593	0.928997	43.48
COG1686	-0.146962	0.0268856	-0.479049	0.634001	0.961173	54.35
COG1692	-0.0844393	-0.420346	-0.27693	0.78298	0.962094	45.65
COG1702	0.700102	0.210957	2.30356	0.0254603	0.773856	67.39
COG1704	0.323288	0.243112	1.6486	0.105526	0.806005	60.87
COG1713	-0.741242	-0.726098	-1.81743	0.0751707	0.806005	47.83
COG1720	-0.211218	-0.918389	-0.487516	0.628032	0.961173	39.13
COG1737	0.222156	0.644414	0.72461	0.472082	0.928997	76.09
COG1738	-0.367614	-0.386414	-1.44722	0.154101	0.850174	52.17
COG1739	0.145522	-0.204011	0.400166	0.690746	0.961173	56.52
COG1744	0.244195	-0.23977	0.75317	0.454894	0.928997	52.17
COG1757	0.127215	0.420109	0.356194	0.7232	0.961173	76.09
COG1760	-0.205139	0.368395	-0.690834	0.492878	0.93333	56.52
COG1762	0.362146	1.16596	1.23216	0.223677	0.928997	80.43
COG1774	0.174416	-0.478454	0.486172	0.628978	0.961173	56.52
COG1775	-0.487533	-0.568319	-1.2294	0.224699	0.928997	47.83
COG1783	0.242354	-0.228603	0.86723	0.389976	0.928997	56.52
COG1792	0.0963251	-0.137723	0.364212	0.717242	0.961173	50
COG1820	-0.246305	0.319077	-0.9165	0.363822	0.928997	65.22
COG1835	0.432564	-0.113215	1.10275	0.275438	0.928997	60.87
COG1840	-0.21737	0.605499	-0.650226	0.518535	0.944543	69.57
COG2759	-0.322041	-0.271503	-0.823897	0.413927	0.928997	58.7
COG2801	-0.0783015	2.4301	-0.303652	0.762658	0.962094	97.83
COG2804	-0.38611	0.164494	-1.49072	0.142342	0.831542	69.57
COG2812	0.432457	0.897828	1.84849	0.0704733	0.806005	78.26
COG2813	-0.0652672	-0.881801	-0.179174	0.858528	0.965495	47.83
COG2820	0.68953	-0.272577	2.79623	0.0073274	0.773856	56.52
COG2826	0.357831	2.03977	1.10704	0.273595	0.928997	93.48
COG2831	0.391362	0.0993353	1.33666	0.18741	0.908881	60.87
COG2838	-0.522216	-1.72679	-0.777486	0.44055	0.928997	50
COG2855	0.281848	0.343957	1.11891	0.268549	0.928997	69.57
COG2860	-0.663512	0.133454	-2.21715	0.0312071	0.773856	65.22
COG2865	0.0970867	0.430112	0.285156	0.776707	0.962094	67.39
COG2871	0.502025	-0.728537	1.49694	0.140721	0.831542	52.17
COG2884	0.0479266	-0.882159	0.131617	0.895817	0.986376	45.65
COG2885	0.172121	0.646341	0.73729	0.464406	0.928997	67.39
COG2890	0.206623	0.613833	0.842059	0.403781	0.928997	73.91
COG2893	-0.189222	-0.320498	-0.503724	0.616677	0.961173	50
COG2911	0.670988	-1.61563	1.09954	0.276821	0.928997	50
COG2913	-0.480466	-0.919773	-1.08339	0.283855	0.928997	47.83
COG2931	-0.365393	-1.82306	-0.887831	0.3789	0.928997	32.61
COG2932	0.238182	-0.929796	0.528439	0.599542	0.961173	47.83
COG2948	-0.231637	-0.523849	-0.703091	0.485273	0.93333	50
COG2963	-0.0286346	0.071473	-0.095713	0.924133	0.987304	54.35
COG2964	0.238029	-1.04111	0.620967	0.537453	0.94882	52.17
COG2966	0.438494	-0.0433519	1.39427	0.169427	0.869441	52.17
COG2978	-0.280708	-0.699744	-0.902109	0.371342	0.928997	50
COG2984	0.215438	-0.982705	0.483482	0.630873	0.961173	54.35
COG2985	-0.200643	0.316057	-0.576839	0.566647	0.961173	69.57
COG2987	-0.348391	-1.00694	-0.84602	0.401589	0.928997	52.17
COG3004	0.212045	-0.803759	0.559445	0.578366	0.961173	47.83
COG3005	0.152443	-0.582518	0.398251	0.692147	0.961173	52.17
COG3010	-0.211	-0.238656	-0.847828	0.400591	0.928997	52.17
COG3022	-0.122915	0.00428498	-0.419672	0.67653	0.961173	56.52
COG3023	-0.0570954	0.0670148	-0.221514	0.825598	0.965495	63.04
COG3033	-0.159892	-0.499918	-0.451245	0.653772	0.961173	45.65
COG3037	0.900269	-0.166408	2.08452	0.0422626	0.791046	60.87
COG3039	-1.03441	-1.06288	-1.99665	0.0513444	0.796214	43.48
COG3069	0.0561685	-0.614298	0.173751	0.862766	0.965495	39.13
COG3081	-0.840036	-1.13075	-2.12703	0.038395	0.773856	41.3
COG3083	-0.588659	-1.12218	-1.62044	0.111453	0.806005	36.96
COG3090	-0.465288	0.0466302	-1.67817	0.0995794	0.806005	63.04
COG3119	0.0571562	-0.455524	0.198799	0.843229	0.965495	45.65
COG3177	0.148377	0.751697	0.547947	0.586177	0.961173	73.91
COG3210	0.0612675	1.51174	0.2223	0.82499	0.965495	82.61
COG3250	-0.302192	0.981398	-0.957087	0.343147	0.928997	78.26
COG3263	0.130739	-0.409386	0.367204	0.715023	0.961173	50
COG3299	0.221487	-1.42647	0.492872	0.624269	0.961173	36.96
COG3306	-0.100428	-0.880921	-0.286307	0.775831	0.962094	36.96
COG3316	-0.31354	-2.01422	-0.516373	0.607879	0.961173	36.96
COG3328	0.125586	1.77116	0.501208	0.618433	0.961173	91.3
COG3344	-0.31952	-0.0432189	-0.89803	0.373491	0.928997	60.87
COG3378	0.0482124	-0.100979	0.099949	0.920786	0.987304	60.87
COG3385	0.202916	-2.08514	0.320378	0.750022	0.961173	43.48
COG3395	0.365916	-0.731702	1.16058	0.251348	0.928997	52.17
COG3412	-0.30438	-1.42354	-0.733965	0.466412	0.928997	43.48
COG3414	0.667506	-0.830503	1.79288	0.0790666	0.806005	47.83
COG3421	0.409045	-0.483684	1.02719	0.309294	0.928997	56.52
COG3444	-0.133586	0.169896	-0.445212	0.658096	0.961173	58.7
COG3451	0.153144	0.643545	0.343771	0.732466	0.961173	80.43
COG3464	0.0555189	-0.554835	0.11987	0.905068	0.987304	60.87
COG3504	-0.164523	-1.04135	-0.364465	0.717054	0.961173	50
COG3505	-0.240949	1.02396	-0.744272	0.46021	0.928997	78.26
COG3525	0.0356733	-1.22747	0.0794653	0.936981	0.989229	43.48
COG3547	0.78741	-0.225866	1.68849	0.0975716	0.806005	65.22
COG3561	0.776451	-1.2491	1.75591	0.0852537	0.806005	50
ENOG410XNN3	0.429812	-1.448	0.765672	0.447485	0.928997	47.83
ENOG410XNNV	-0.245915	-0.0888294	-0.40964	0.683827	0.961173	71.74
ENOG410XNUJ	0.423281	-0.151491	1.61095	0.113512	0.806005	63.04
ENOG410XPBS	-0.0273862	-0.376717	-0.0642262	0.949047	0.991661	56.52
ENOG410XQ4X	-0.0331225	-0.294133	-0.0779833	0.938154	0.989229	56.52
ENOG410XQ54	-0.611229	1.78783	-1.47016	0.147809	0.84217	97.83
ENOG410XQ90	-0.30961	0.627053	-0.578403	0.565599	0.961173	95.65
ENOG410XQAF	0.421629	-0.919093	0.849522	0.399657	0.928997	41.3
ENOG410XQJE	0.629526	-1.27751	1.66519	0.102155	0.806005	36.96
ENOG410XQM8	-0.389909	2.17421	-1.03122	0.307421	0.928997	100
ENOG410XQQP	0.319485	-0.828221	0.768512	0.445813	0.928997	45.65
ENOG410XQW0	0.241131	0.178261	0.368492	0.714068	0.961173	82.61
ENOG410XRCM	-0.142083	-1.37573	-0.327392	0.744744	0.961173	32.61
ENOG410XST2	-0.451138	3.36018	-1.26629	0.211301	0.928997	100
ENOG410XSWK	0.460518	-1.12229	1.0001	0.322098	0.928997	41.3
ENOG410XT1T	0.269112	-1.52973	0.676777	0.501679	0.938255	39.13
ENOG410Y1SB	0.832839	-0.796171	1.82419	0.0741263	0.806005	56.52
ENOG410Y1T6	0.18144	-0.896933	0.405589	0.686782	0.961173	41.3
ENOG410Y2V0	-0.0510388	-0.0159463	-0.174112	0.862483	0.965495	60.87
ENOG410Y3WU	-0.355216	1.80264	-0.772104	0.443702	0.928997	97.83
ENOG410Y65V	-0.706586	3.40883	-1.9223	0.0602984	0.796214	100
ENOG410Y9TZ	-1.39367	0.198002	-1.92689	0.0597087	0.796214	84.78
ENOG410YCJ6	0.198544	-2.50454	0.22805	0.820541	0.965495	43.48
ENOG410YKFE	-1.19201	-2.18524	-1.36805	0.177437	0.869441	50
ENOG410YMW6	-0.488817	0.226446	-0.83052	0.410209	0.928997	89.13
ENOG410YNV7	0.130894	-1.50196	0.258275	0.797259	0.962094	34.78
ENOG410YQYP	-0.696402	4.22071	-1.97224	0.0541485	0.796214	100
ENOG410Z2VT	0.300638	-0.279781	1.04122	0.302802	0.928997	50
ENOG410Z3DR	0.291477	-1.36646	0.764624	0.448104	0.928997	34.78
ENOG410Z8TH	-0.638417	1.35043	-1.2935	0.201805	0.928997	95.65
ENOG410ZPXB	-1.01128	-2.67651	-1.22344	0.226921	0.928997	43.48
ENOG410ZV18	-0.0374382	-1.79474	-0.0428177	0.966018	0.991661	60.87
ENOG410ZVEA	0.0253781	-0.293868	0.0504122	0.959996	0.991661	67.39
ENOG41105WT	0.340386	-1.40117	0.756176	0.453106	0.928997	39.13
ENOG4111GRK	0.214132	-0.710937	0.459686	0.647742	0.961173	45.65
ENOG4111IW4	0.792392	-1.09305	1.57023	0.122696	0.823574	52.17
ENOG4111JFI	-0.507828	-0.561492	-1.3841	0.1725	0.869441	47.83
ENOG4111K5V	-0.453437	0.756847	-0.7443	0.460193	0.928997	89.13
ENOG4111K87	-0.90603	2.16339	-2.2296	0.0303143	0.773856	97.83
ENOG4111K9G	-0.306044	-1.50109	-0.622415	0.536509	0.94882	39.13
ENOG4111MEQ	-1.16481	1.52407	-2.13496	0.0377091	0.773856	95.65
ENOG4111NUT	-0.388546	-2.48991	-0.690106	0.493332	0.93333	34.78
ENOG4111P6Q	0.166693	1.5591	0.775783	0.441546	0.928997	80.43
ENOG4111PC4	0.232588	0.754447	0.921029	0.361476	0.928997	69.57
ENOG4111VRG	0.254353	0.408867	0.956029	0.343676	0.928997	69.57
ENOG4111WYD	0.0938716	-0.86796	0.262051	0.794363	0.962094	36.96
ENOG4111X7J	-0.261318	0.0213264	-1.04474	0.30119	0.928997	54.35
ENOG4111Y55	-0.787609	-1.48898	-1.28048	0.206309	0.928997	41.3
ENOG41120A8	-0.347841	-2.0558	-0.494827	0.622898	0.961173	52.17
ENOG411288N	0.222622	-0.232021	0.816058	0.418353	0.928997	50

## Sheet: Antibiotic
COG	logFC	AveExpr	t	P.Value	adj.P.Val	Prevalence
COG0001	0.0807657	-1.187	0.151976	0.880609	0.9976	25
COG0006	-0.681096	0.748757	-0.967642	0.343879	0.949492	66.67
COG0008	-0.14086	1.38933	-0.302493	0.765155	0.9976	75
COG0009	0.433944	0.590671	0.902133	0.376886	0.949492	58.33
COG0012	-0.523371	0.898309	-0.82964	0.415771	0.949492	75
COG0013	-0.395361	0.943676	-0.698381	0.492352	0.949497	66.67
COG0014	-0.410947	-0.308565	-0.627756	0.536711	0.949497	33.33
COG0015	-0.908724	0.34673	-1.49236	0.149994	0.949492	50
COG0016	-0.153698	1.1602	-0.24068	0.812061	0.9976	83.33
COG0017	-0.806526	1.94582	-1.40335	0.174654	0.949492	91.67
COG0018	0.233048	1.12251	0.389658	0.700585	0.979972	75
COG0019	-0.152993	-1.31825	-0.212519	0.833685	0.9976	33.33
COG0020	0.0897974	0.187072	0.154305	0.878795	0.9976	50
COG0021	0.111253	0.804139	0.172785	0.864421	0.9976	58.33
COG0022	-0.320633	-0.477793	-0.446379	0.659744	0.979972	41.67
COG0024	0.430527	0.873796	0.803104	0.430619	0.949492	66.67
COG0025	0.291118	-0.307767	0.439838	0.664401	0.979972	50
COG0028	0.151991	0.368778	0.217735	0.829669	0.9976	66.67
COG0030	0.417934	0.862553	0.69198	0.496284	0.949497	75
COG0031	-1.20581	-0.00357426	-2.03028	0.0547558	0.949492	50
COG0034	0.294899	0.120648	0.470687	0.642558	0.979972	58.33
COG0035	0.596606	0.440181	0.999122	0.328741	0.949492	50
COG0036	-0.171773	0.563344	-0.295455	0.770453	0.9976	58.33
COG0037	-0.409948	1.40534	-0.730643	0.472808	0.949492	83.33
COG0038	-0.163285	-0.164583	-0.245926	0.80805	0.9976	50
COG0039	-1.62183	0.605888	-2.20051	0.0387141	0.949492	50
COG0042	0.210803	0.742028	0.384459	0.704378	0.979972	58.33
COG0043	0.472854	-1.19825	0.678926	0.504358	0.949497	33.33
COG0046	0.203719	0.373776	0.322513	0.750149	0.996133	66.67
COG0047	0.106719	0.273598	0.164445	0.870902	0.9976	58.33
COG0048	-0.340234	0.170099	-0.56137	0.580294	0.970485	50
COG0050	-0.449167	0.631794	-0.822529	0.419718	0.949492	58.33
COG0052	-1.36608	0.753936	-2.22537	0.0367667	0.949492	75
COG0053	0.704521	-0.811277	0.885944	0.385355	0.949492	50
COG0055	-0.369612	0.256881	-0.524672	0.605127	0.979972	33.33
COG0056	0.0493753	1.10365	0.0788363	0.937885	0.9976	75
COG0057	-0.229003	1.16025	-0.34653	0.732281	0.990953	83.33
COG0058	0.69072	0.56636	0.985137	0.335408	0.949492	75
COG0059	0.182898	-0.636917	0.23674	0.815077	0.9976	33.33
COG0060	0.885033	1.39613	1.60772	0.122343	0.949492	75
COG0061	0.480251	0.470034	0.92532	0.364971	0.949492	58.33
COG0064	-0.713854	0.289567	-0.959346	0.347946	0.949492	58.33
COG0067	-0.0398514	-1.13133	-0.070679	0.9443	0.9976	25
COG0069	0.0591696	-1.07801	0.100372	0.92097	0.9976	25
COG0070	-0.0398514	-1.13133	-0.070679	0.9443	0.9976	25
COG0072	0.345322	1.11548	0.583044	0.565871	0.963112	83.33
COG0073	0.252511	1.65058	0.450645	0.656714	0.979972	100
COG0078	-0.347638	-0.584703	-0.625518	0.538151	0.949497	16.67
COG0079	-1.57286	-0.616655	-1.84573	0.0786124	0.949492	41.67
COG0080	0.777902	-0.0760105	1.19496	0.244994	0.949492	50
COG0081	0.251889	0.636834	0.393344	0.697901	0.979972	58.33
COG0082	0.255543	-1.66542	0.383398	0.705153	0.979972	25
COG0084	0.711627	0.855919	1.28334	0.212903	0.949492	66.67
COG0085	0.219823	1.62507	0.401602	0.691902	0.979972	75
COG0086	0.549194	1.37096	0.967219	0.344085	0.949492	75
COG0285	0.00442444	-0.301182	0.00775514	0.993883	0.9976	41.67
COG0286	0.820516	1.9803	1.57392	0.129965	0.949492	83.33
COG0289	-0.052621	-0.390127	-0.0987197	0.922267	0.9976	25
COG0290	0.106985	0.503214	0.177481	0.860776	0.9976	58.33
COG0292	-0.00502915	-0.19806	-0.0079173	0.993755	0.9976	50
COG0294	-0.604672	-0.665434	-0.888777	0.383864	0.949492	41.67
COG0295	-0.29477	-0.0200025	-0.558391	0.582291	0.970485	50
COG0296	0.0708503	0.179214	0.0895261	0.929484	0.9976	58.33
COG0297	0.506707	-0.985369	0.732857	0.471484	0.949492	41.67
COG0301	0.948667	0.451159	1.48045	0.15312	0.949492	58.33
COG0304	1.87097	-0.112894	2.52777	0.019277	0.949492	58.33
COG0305	0.259368	0.587701	0.47019	0.642908	0.979972	58.33
COG0308	0.00384815	-1.09575	0.00571184	0.995495	0.9976	25
COG0312	0.593472	0.0296567	1.01525	0.321165	0.949492	33.33
COG0313	0.575052	0.683276	1.01108	0.323113	0.949492	58.33
COG0316	-0.0268879	-1.65329	-0.0399941	0.968463	0.9976	25
COG0317	-0.639701	0.784796	-1.11558	0.276796	0.949492	66.67
COG0318	-0.141897	0.801046	-0.184532	0.855309	0.9976	58.33
COG0319	0.445827	-0.132297	0.667227	0.511657	0.949497	41.67
COG0320	0.679908	-0.3493	1.29668	0.208353	0.949492	41.67
COG0322	0.427779	0.822107	0.612691	0.546445	0.949497	66.67
COG0323	0.954893	0.137739	1.73369	0.0971514	0.949492	50
COG0324	-0.0610006	0.381065	-0.0920443	0.927507	0.9976	50
COG0325	0.604774	-0.0961657	0.976507	0.339568	0.949492	33.33
COG0326	-0.148225	0.232983	-0.237264	0.814676	0.9976	50
COG0327	-0.00781292	0.406564	-0.011373	0.99103	0.9976	50
COG0329	0.0150611	0.0461842	0.0259047	0.97957	0.9976	50
COG0330	0.501279	0.455761	1.03561	0.311781	0.949492	41.67
COG0331	-0.0837252	-0.703326	-0.137188	0.892146	0.9976	33.33
COG0334	-0.0379084	-0.00452677	-0.0497493	0.960777	0.9976	41.67
COG0335	-0.237466	0.131559	-0.477284	0.637929	0.979972	25
COG0336	0.0192119	0.142898	0.0295169	0.976722	0.9976	33.33
COG0337	0.0727763	-0.558597	0.115727	0.908932	0.9976	33.33
COG0338	-0.53252	-0.100118	-0.994603	0.330885	0.949492	41.67
COG0339	-0.138185	-0.357896	-0.177896	0.860454	0.9976	41.67
COG0341	-0.885311	-0.0124086	-1.48939	0.150769	0.949492	41.67
COG0342	-0.629653	0.0756235	-0.9576	0.348807	0.949492	41.67
COG0343	0.0581493	0.624136	0.0870381	0.931439	0.9976	66.67
COG0344	-0.736066	-0.452507	-1.41951	0.169949	0.949492	16.67
COG0346	-1.31201	0.144682	-2.1819	0.0402326	0.949492	41.67
COG0353	-0.611156	0.546884	-1.10382	0.281756	0.949492	50
COG0356	1.48129	0.515373	2.92944	0.00783095	0.949492	58.33
COG0357	0.951722	0.359768	1.66991	0.109293	0.949492	58.33
COG0358	0.671305	0.843678	1.22189	0.234852	0.949492	75
COG0359	-0.241424	0.0725782	-0.453853	0.654439	0.979972	50
COG0360	0.444471	-0.411542	0.709706	0.485439	0.949497	25
COG0361	0.362507	-0.278961	0.736379	0.469382	0.949492	33.33
COG0363	-0.388809	0.431499	-0.653195	0.520488	0.949497	58.33
COG0364	-0.0156912	-0.0783057	-0.0286639	0.977394	0.9976	50
COG0365	-0.12759	-0.979618	-0.164556	0.870816	0.9976	41.67
COG0366	0.0511574	1.19272	0.0766141	0.939632	0.9976	75
COG0367	-0.639841	-1.85157	-0.935422	0.359859	0.949492	25
COG0370	-1.10529	-0.955084	-1.45593	0.15972	0.949492	33.33
COG0372	-0.395805	-0.585699	-0.58658	0.563536	0.963112	41.67
COG0378	-1.11552	-1.55764	-1.98255	0.0602123	0.949492	16.67
COG0388	0.16763	-1.22885	0.206296	0.838482	0.9976	33.33
COG0389	0.985672	0.950527	1.88226	0.0732719	0.949492	66.67
COG0395	-0.263059	1.17776	-0.405224	0.689278	0.979972	75
COG0396	0.609182	-0.620943	0.935662	0.359738	0.949492	33.33
COG0399	0.0113462	-1.54405	0.0138286	0.989093	0.9976	33.33
COG0402	-0.813433	-1.09841	-1.17591	0.252362	0.949492	25
COG0406	1.00748	-0.184713	1.91556	0.0686839	0.949492	50
COG0407	0.126998	-1.57961	0.241299	0.811588	0.9976	0
COG0416	0.503579	-0.836014	0.564748	0.578034	0.970485	41.67
COG0423	0.840607	-0.25054	1.02079	0.318596	0.949492	58.33
COG0738	0.429192	-0.878822	0.632173	0.533874	0.949497	33.33
COG0739	-0.0210148	0.703004	-0.0350197	0.972384	0.9976	66.67
COG0740	-0.200792	-0.295311	-0.288692	0.775555	0.9976	50
COG0741	-0.0984973	-0.121721	-0.177373	0.86086	0.9976	33.33
COG0742	-0.276526	0.121737	-0.478728	0.636918	0.979972	41.67
COG0743	1.26557	-0.263997	1.78085	0.0889351	0.949492	41.67
COG0744	0.600471	0.653222	1.207	0.240419	0.949492	66.67
COG0745	0.15171	1.48401	0.242103	0.810973	0.9976	83.33
COG0747	-0.96962	1.24205	-1.5361	0.138958	0.949492	75
COG0749	0.97286	1.01601	1.92004	0.0680861	0.949492	58.33
COG0750	1.08751	-0.307017	1.72855	0.0980857	0.949492	33.33
COG0751	0.590034	0.242005	1.0811	0.291514	0.949492	58.33
COG0752	-0.105524	-0.338419	-0.196859	0.845769	0.9976	33.33
COG0756	0.128613	0.0798878	0.204441	0.839913	0.9976	58.33
COG0758	-0.296754	0.382606	-0.470352	0.642794	0.979972	50
COG0759	0.282713	-0.932481	0.42924	0.671978	0.979972	33.33
COG0760	0.556268	0.477437	0.99813	0.329211	0.949492	58.33
COG0761	-0.298271	-0.703326	-0.483713	0.633432	0.979972	33.33
COG0763	-0.72442	-0.774496	-1.27888	0.214441	0.949492	25
COG0764	-1.03019	-0.722684	-1.57471	0.129783	0.949492	33.33
COG0765	0.733901	0.36128	1.25035	0.224478	0.949492	66.67
COG0766	-0.834775	1.06512	-1.46334	0.157701	0.949492	75
COG0768	-0.41023	1.44644	-0.774393	0.447049	0.949492	83.33
COG0769	0.543393	0.287402	1.04521	0.307425	0.949492	50
COG0770	0.599285	-0.139251	0.852761	0.403101	0.949492	50
COG0771	0.407202	0.0399649	0.660622	0.515803	0.949497	50
COG0772	-0.39119	0.947836	-0.62725	0.537036	0.949497	75
COG0773	-0.389951	0.950767	-0.72231	0.477812	0.949497	83.33
COG0774	-1.24367	-0.780479	-2.38235	0.0264006	0.949492	25
COG0775	0.109235	0.0290111	0.188102	0.852544	0.9976	41.67
COG0776	0.202196	1.02872	0.346228	0.732504	0.990953	83.33
COG0778	-0.950829	0.777374	-1.67894	0.107499	0.949492	75
COG0779	-1.42368	-0.0549441	-2.38697	0.0261409	0.949492	50
COG0781	0.17142	-0.0148093	0.255675	0.800608	0.9976	58.33
COG0782	-0.488158	-0.373663	-0.775331	0.446507	0.949492	33.33
COG0783	1.05684	-0.804436	1.92164	0.0678735	0.949492	33.33
COG0784	-0.278559	0.504428	-0.410882	0.685186	0.979972	66.67
COG0785	-0.270168	-0.843762	-0.379665	0.707882	0.979972	33.33
COG0786	0.368548	-0.649718	0.715128	0.482149	0.949497	16.67
COG0787	-0.0628917	0.0148837	-0.101958	0.919726	0.9976	41.67
COG0790	-0.636501	-2.10841	-1.269	0.217878	0.949492	8.33
COG0791	-0.0931644	0.752861	-0.140819	0.889311	0.9976	66.67
COG0793	0.363529	0.251074	0.538234	0.595891	0.979972	66.67
COG0795	-0.483711	-0.583261	-0.890078	0.383181	0.949492	25
COG0796	-0.772114	0.511674	-1.23934	0.228449	0.949492	66.67
COG0800	-0.120926	0.121235	-0.200539	0.842926	0.9976	58.33
COG0802	-0.633863	-0.00969077	-1.13252	0.269769	0.949492	41.67
COG0803	-0.332202	1.2532	-0.578347	0.568981	0.964707	75
COG0807	-0.417332	0.353434	-0.631412	0.534363	0.949497	66.67
COG0809	-0.715425	0.187595	-1.34042	0.193968	0.949492	50
COG0811	-0.254824	-0.0812078	-0.420175	0.678487	0.979972	41.67
COG0812	0.0272772	0.884927	0.0416098	0.96719	0.9976	66.67
COG0813	-1.09424	-0.00633635	-1.82833	0.0812731	0.949492	41.67
COG0814	0.107032	-0.0073645	0.158898	0.875218	0.9976	41.67
COG0816	-0.228402	0.0803111	-0.384783	0.704141	0.979972	33.33
COG0817	-0.47989	0.0293451	-0.811692	0.425778	0.949492	41.67
COG0820	0.513296	0.290314	0.820011	0.421121	0.949492	66.67
COG0821	0.852953	-0.892108	1.14498	0.264683	0.949492	50
COG0822	1.306	0.241288	2.22255	0.0369829	0.949492	66.67
COG0826	-0.468996	0.938899	-0.808609	0.427512	0.949492	75
COG0827	-0.0889788	1.30323	-0.156774	0.876871	0.9976	100
COG0834	0.411231	0.957153	0.804765	0.42968	0.949492	83.33
COG0840	-0.293747	-3.9442	-0.333168	0.742203	0.990953	8.33
COG0841	-1.2568	-0.254105	-1.95831	0.063165	0.949492	33.33
COG0842	-0.45372	0.0194862	-0.690458	0.497222	0.949497	41.67
COG0845	-0.5645	0.0473276	-1.14241	0.265727	0.949492	41.67
COG0846	-0.350122	-0.877266	-0.425053	0.674981	0.979972	25
COG0847	1.10953	-0.0372171	1.35833	0.188305	0.949492	58.33
COG0848	0.34729	-0.544222	0.498266	0.623306	0.979972	33.33
COG0855	0.162671	-0.803219	0.218268	0.829259	0.9976	41.67
COG0858	0.616108	0.15826	0.98709	0.334472	0.949492	50
COG0859	-0.266223	0.194863	-0.459471	0.650463	0.979972	50
COG0860	0.700935	-0.449978	1.08003	0.291979	0.949492	33.33
COG0863	-0.486104	0.473939	-0.765173	0.452406	0.949492	50
COG1002	0.494642	-1.43517	0.708117	0.486406	0.949497	25
COG1004	-0.886337	-1.19912	-1.31221	0.203154	0.949492	25
COG1011	0.145055	-0.548604	0.292653	0.772566	0.9976	25
COG1012	0.140573	1.70583	0.251577	0.803734	0.9976	91.67
COG1013	0.770591	1.00922	1.15382	0.261118	0.949492	66.67
COG1014	1.01204	0.937123	1.35654	0.188866	0.949492	66.67
COG1015	-1.07949	-0.00118743	-1.64181	0.115036	0.949492	41.67
COG1022	-0.360534	0.106138	-0.561093	0.58048	0.970485	58.33
COG1024	-1.94126	-0.684958	-2.49066	0.0209016	0.949492	41.67
COG1027	0.510911	-0.311734	0.93955	0.357784	0.949492	16.67
COG1028	0.858867	1.00652	1.62738	0.118084	0.949492	66.67
COG1032	-0.0615603	-0.146273	-0.0824111	0.935075	0.9976	58.33
COG1040	0.391308	-0.171074	0.643081	0.526906	0.949497	50
COG1052	0.547983	0.033789	0.917285	0.369071	0.949492	50
COG1053	0.481154	0.466316	0.845916	0.406826	0.949492	58.33
COG1057	-1.17282	-0.342039	-1.62819	0.11791	0.949492	58.33
COG1063	-0.158221	-0.127463	-0.233193	0.817796	0.9976	33.33
COG1064	0.302277	0.113444	0.432536	0.669617	0.979972	41.67
COG1066	0.431766	0.553724	0.797756	0.433651	0.949492	58.33
COG1070	0.701636	0.0446278	0.994635	0.33087	0.949492	33.33
COG1071	-0.0858689	-1.27929	-0.119745	0.905787	0.9976	33.33
COG1072	0.737407	-0.594437	1.32312	0.199561	0.949492	16.67
COG1073	2.52354	0.353417	5.03248	5.05307e-05	0.0247601	58.33
COG1074	0.53889	0.414651	0.889079	0.383705	0.949492	66.67
COG1077	0.161649	0.834713	0.289402	0.775019	0.9976	66.67
COG1079	0.471992	-0.156721	0.582737	0.566074	0.963112	41.67
COG1080	-0.887837	0.443204	-1.56414	0.132244	0.949492	66.67
COG1082	-0.456871	-0.682164	-0.825576	0.418024	0.949492	33.33
COG1087	0.362235	0.611236	0.633928	0.53275	0.949497	66.67
COG1088	0.824617	-1.12256	1.4691	0.156146	0.949492	16.67
COG1092	0.234451	-0.169905	0.401234	0.69217	0.979972	25
COG1104	-0.967131	0.670427	-1.42921	0.167175	0.949492	58.33
COG1105	-0.0691116	0.444992	-0.133605	0.894946	0.9976	66.67
COG1108	-0.0254397	0.855798	-0.0454252	0.964184	0.9976	75
COG1109	0.396866	1.82749	0.762306	0.45408	0.949492	83.33
COG1112	-0.130405	0.354497	-0.165165	0.870342	0.9976	66.67
COG1114	-0.0347217	0.0211702	-0.0680891	0.946338	0.9976	41.67
COG1115	0.0402642	0.880344	0.0640665	0.949503	0.9976	75
COG1116	-0.592656	0.0990242	-1.00088	0.327908	0.949492	66.67
COG1117	-1.05218	-1.11491	-1.22996	0.231874	0.949492	41.67
COG1120	1.25004	-0.469793	1.61814	0.120068	0.949492	41.67
COG1121	-0.358766	0.517422	-0.585432	0.564293	0.963112	66.67
COG1122	-0.19215	0.924189	-0.313132	0.757169	0.9976	66.67
COG1126	1.2022	0.788245	1.95968	0.062994	0.949492	58.33
COG1129	0.6416	1.31599	1.21351	0.237972	0.949492	75
COG1131	-0.613017	1.50278	-1.07961	0.292165	0.949492	83.33
COG1132	0.689206	2.75132	1.29488	0.208963	0.949492	91.67
COG1135	-0.309541	-0.156601	-0.475846	0.638937	0.979972	41.67
COG1136	1.01059	1.57869	1.72967	0.097881	0.949492	83.33
COG1137	0.13621	-1.10416	0.204131	0.840152	0.9976	25
COG1138	0.614908	-1.92863	1.07762	0.293032	0.949492	16.67
COG1145	-0.124153	-1.39572	-0.20936	0.836119	0.9976	16.67
COG1154	0.189495	0.250593	0.287266	0.776632	0.9976	58.33
COG1155	-1.35674	-0.301571	-1.50286	0.147281	0.949492	50
COG1156	-0.944508	-0.488977	-1.10526	0.281146	0.949492	58.33
COG1158	0.473119	0.19301	0.753991	0.458954	0.949492	58.33
COG1159	-0.0171901	0.809826	-0.0295254	0.976715	0.9976	58.33
COG1160	-0.766692	0.834628	-1.22928	0.232124	0.949492	75
COG1161	1.29401	-0.00660277	1.72683	0.0983993	0.949492	50
COG1162	0.405268	1.11102	0.631512	0.534299	0.949497	75
COG1164	0.299148	0.759977	0.468183	0.64432	0.979972	75
COG1165	-0.739253	-0.734227	-1.12384	0.273354	0.949492	33.33
COG1167	-0.908942	-0.834577	-1.27172	0.216925	0.949492	33.33
COG1168	0.0526177	0.0379363	0.10469	0.917583	0.9976	50
COG1171	0.52677	0.790777	0.929194	0.363005	0.949492	50
COG1172	-0.58506	-0.280827	-1.15653	0.260033	0.949492	25
COG1173	0.454599	1.33058	0.80691	0.42847	0.949492	75
COG1175	-0.429347	1.24277	-0.720657	0.478808	0.949497	66.67
COG1176	0.440348	0.137966	0.665198	0.512929	0.949497	58.33
COG1177	0.0666729	0.380189	0.113825	0.910423	0.9976	50
COG1178	-0.0595934	0.718088	-0.102559	0.919254	0.9976	58.33
COG1179	-0.227975	-0.134328	-0.363545	0.719713	0.985082	50
COG1180	0.127939	0.357844	0.212796	0.833472	0.9976	41.67
COG1181	-0.0505055	0.89511	-0.077174	0.939192	0.9976	58.33
COG1185	0.450502	0.252229	0.734896	0.470267	0.949492	50
COG1186	1.2741	-0.200424	1.89901	0.0709314	0.949492	50
COG1187	-0.545887	1.01505	-0.952599	0.351278	0.949492	83.33
COG1188	0.239523	0.00131388	0.434635	0.668117	0.979972	50
COG1190	-1.07514	1.00604	-1.95464	0.0636226	0.949492	58.33
COG1192	-0.24407	0.344136	-0.436617	0.6667	0.979972	33.33
COG1193	0.268731	-0.537811	0.322627	0.750064	0.996133	58.33
COG1194	-1.08169	-0.64531	-1.7369	0.0965737	0.949492	33.33
COG1195	0.885969	0.253793	1.53434	0.139391	0.949492	41.67
COG1196	-0.72212	1.37646	-1.13928	0.267001	0.949492	83.33
COG1197	1.27927	1.07767	2.66682	0.0141827	0.949492	66.67
COG1198	0.453693	0.541237	0.814954	0.423948	0.949492	50
COG1219	-0.102011	-0.324374	-0.143791	0.886991	0.9976	41.67
COG1226	-1.49402	-0.703502	-2.32654	0.0297305	0.949492	41.67
COG1228	-0.835752	-0.306056	-1.13657	0.268109	0.949492	50
COG1235	0.587991	-1.33123	0.774812	0.446807	0.949492	25
COG1249	-0.599333	1.41852	-0.946467	0.354326	0.949492	75
COG1250	-0.840051	-1.35655	-1.2361	0.229628	0.949492	25
COG1253	0.524866	1.48378	0.861919	0.398152	0.949492	83.33
COG1263	0.886876	0.140578	1.46207	0.158046	0.949492	66.67
COG1264	0.218335	0.461641	0.350434	0.72939	0.990953	66.67
COG1269	-0.373073	-0.674517	-0.535002	0.598086	0.979972	33.33
COG1271	-0.478858	-0.362354	-0.907833	0.373933	0.949492	16.67
COG1278	-0.0191869	-0.605119	-0.0357034	0.971845	0.9976	25
COG1281	-0.00667537	0.240716	-0.0118902	0.990622	0.9976	58.33
COG1283	0.380536	-0.964906	0.425884	0.674384	0.979972	41.67
COG1284	0.598838	0.877131	0.74999	0.461311	0.949492	75
COG1288	0.377903	-0.354863	0.690882	0.49696	0.949497	33.33
COG1292	1.57255	-0.979666	1.69685	0.104016	0.949492	58.33
COG1293	-0.286173	-0.214506	-0.527388	0.603272	0.979972	25
COG1295	-0.809825	0.225923	-1.297	0.208244	0.949492	50
COG1297	0.26238	-1.66173	0.391866	0.698977	0.979972	16.67
COG1299	-0.218001	0.491834	-0.402665	0.691132	0.979972	50
COG1301	0.482644	0.461431	0.761071	0.454802	0.949492	58.33
COG1304	-0.527248	-0.719418	-0.668586	0.510806	0.949497	41.67
COG1307	-0.718366	0.722172	-1.06684	0.297762	0.949492	66.67
COG1309	-0.17343	-0.126758	-0.335825	0.740226	0.990953	41.67
COG1312	-0.0843589	-0.430829	-0.16075	0.873777	0.9976	33.33
COG1322	-0.0974925	-0.990249	-0.136503	0.892681	0.9976	33.33
COG1323	-0.158423	-1.0386	-0.207233	0.837759	0.9976	25
COG1327	0.297343	-0.330954	0.466798	0.645295	0.979972	33.33
COG1328	-0.345871	1.07271	-0.616179	0.544183	0.949497	66.67
COG1346	0.768782	-0.0892909	1.31209	0.203192	0.949492	41.67
COG1349	0.472845	1.00362	0.805348	0.429351	0.949492	75
COG1354	-0.120197	0.230476	-0.198005	0.844883	0.9976	66.67
COG1362	0.600301	-0.587505	0.849896	0.404658	0.949492	33.33
COG1363	0.0644424	-0.842508	0.086006	0.93225	0.9976	33.33
COG1368	-0.305059	-0.0337024	-0.494087	0.626207	0.979972	41.67
COG1373	-0.289032	1.40623	-0.38548	0.703633	0.979972	83.33
COG1381	-0.391722	-0.389169	-0.495919	0.624934	0.979972	66.67
COG1385	0.541856	0.234513	0.871871	0.392818	0.949492	58.33
COG1386	0.380654	-0.0186408	0.667764	0.51132	0.949497	41.67
COG1391	0.562002	-2.59606	0.740127	0.467152	0.949492	8.33
COG1393	-1.36725	-0.41206	-1.94898	0.064334	0.949492	41.67
COG1396	0.282581	0.7298	0.547595	0.589555	0.975953	58.33
COG1404	0.966677	1.44603	1.79026	0.0873687	0.949492	83.33
COG1409	-0.649507	-1.5856	-0.88391	0.386428	0.949492	25
COG1414	-0.0142946	-0.601005	-0.0162288	0.9872	0.9976	41.67
COG1418	-0.507301	-0.377684	-0.643859	0.52641	0.949497	66.67
COG1420	0.796625	-0.174911	0.973049	0.341245	0.949492	58.33
COG1428	1.17403	-0.169328	1.70292	0.102858	0.949492	50
COG1435	0.189897	-0.26889	0.366937	0.717218	0.984416	41.67
COG1445	-0.166235	0.366871	-0.307227	0.761598	0.9976	50
COG1454	0.46731	0.365468	0.933829	0.360662	0.949492	58.33
COG1455	-0.861499	0.51222	-1.19876	0.243541	0.949492	75
COG1459	0.481312	-0.246736	0.955856	0.349668	0.949492	50
COG1461	-0.666479	0.811607	-1.11197	0.278314	0.949492	75
COG1464	0.301084	0.765443	0.443321	0.661919	0.979972	58.33
COG1466	-1.12751	-0.627266	-1.671	0.109075	0.949492	33.33
COG1472	-0.266798	0.47963	-0.514184	0.612317	0.979972	50
COG1473	0.234151	0.828853	0.417444	0.680452	0.979972	66.67
COG1475	-0.130658	-1.43742	-0.147717	0.88393	0.9976	33.33
COG1477	0.383921	-0.515384	0.781476	0.442961	0.949492	33.33
COG1479	1.06353	-1.12376	1.34136	0.193668	0.949492	33.33
COG1480	1.25542	-1.61726	1.80845	0.084408	0.949492	16.67
COG1481	-0.10421	-0.52593	-0.159189	0.874992	0.9976	50
COG1482	0.189612	-0.0113085	0.333933	0.741634	0.990953	50
COG1484	-0.968912	0.846854	-1.38694	0.179535	0.949492	66.67
COG1488	-0.529602	0.877988	-1.02416	0.317035	0.949492	66.67
COG1490	-0.540124	-0.283523	-0.906297	0.374727	0.949492	33.33
COG1501	0.56909	0.178659	0.847857	0.405767	0.949492	58.33
COG1502	-0.355407	0.941977	-0.613692	0.545795	0.949497	58.33
COG1506	0.184042	-0.487607	0.277069	0.784348	0.9976	33.33
COG1509	-0.0433604	-1.12971	-0.0727116	0.942701	0.9976	25
COG1670	-0.807585	-0.805657	-1.17298	0.253514	0.949492	41.67
COG1674	-0.592746	0.498096	-1.02983	0.314427	0.949492	58.33
COG1680	-1.34393	-1.86634	-2.27816	0.0329252	0.949492	16.67
COG1686	-0.671612	-0.218783	-1.2332	0.230686	0.949492	33.33
COG1692	-0.20814	-0.00850674	-0.301227	0.766107	0.9976	41.67
COG1702	1.54197	0.54407	2.48396	0.0212084	0.949492	58.33
COG1704	0.404982	0.256156	0.79786	0.433592	0.949492	41.67
COG1713	-0.224699	-0.965396	-0.290396	0.774268	0.9976	25
COG1720	1.14617	-0.994668	1.72316	0.0990732	0.949492	25
COG1737	0.222591	0.193434	0.343553	0.734487	0.990953	50
COG1738	-0.861617	0.00146454	-1.4124	0.172006	0.949492	58.33
COG1739	-0.0437072	0.147524	-0.0633318	0.950082	0.9976	50
COG1744	0.461078	-0.4238	0.754855	0.458446	0.949492	16.67
COG1757	-0.547995	0.0711502	-0.807429	0.428177	0.949492	50
COG1760	0.281659	0.419793	0.465063	0.646517	0.979972	41.67
COG1762	0.72704	1.60848	1.1062	0.280745	0.949492	83.33
COG1774	0.456073	-0.764928	0.793667	0.435978	0.949492	33.33
COG1775	0.305993	-0.218335	0.402683	0.691119	0.979972	41.67
COG1783	-0.0241248	-0.366048	-0.0452393	0.96433	0.9976	33.33
COG1792	0.0347909	-0.151494	0.0611437	0.951804	0.9976	33.33
COG1820	0.00246681	0.631952	0.00446892	0.996475	0.9976	58.33
COG1835	-0.00570405	-0.504822	-0.00867716	0.993156	0.9976	41.67
COG1840	-0.687414	0.391267	-1.10595	0.280852	0.949492	50
COG2759	-0.38621	-0.202443	-0.484031	0.63321	0.979972	41.67
COG2801	0.218779	2.62806	0.358646	0.723324	0.987267	91.67
COG2804	-0.184639	0.130513	-0.338822	0.737998	0.990953	50
COG2812	0.0622196	0.745975	0.122742	0.903441	0.9976	58.33
COG2813	0.11428	-1.14672	0.176017	0.861912	0.9976	25
COG2820	0.709568	-0.265695	1.30082	0.206956	0.949492	41.67
COG2826	0.6755	2.51568	1.07775	0.292973	0.949492	91.67
COG2831	0.791712	-0.0760065	1.47243	0.155253	0.949492	33.33
COG2838	-0.368639	-2.32243	-0.402031	0.691591	0.979972	33.33
COG2855	0.336483	0.39236	0.616385	0.544049	0.949497	58.33
COG2860	-0.0751012	0.0239349	-0.138599	0.891044	0.9976	50
COG2865	0.496519	1.01098	0.775692	0.446298	0.949492	83.33
COG2871	-0.060074	-0.856149	-0.102851	0.919025	0.9976	33.33
COG2884	-1.13023	-1.31335	-1.94211	0.0652077	0.949492	16.67
COG2885	0.207814	0.855436	0.404751	0.689621	0.979972	66.67
COG2890	0.457636	0.752206	0.852821	0.403068	0.949492	66.67
COG2893	0.51507	-0.286681	0.761437	0.454588	0.949492	41.67
COG2911	-0.0760782	-2.95915	-0.0933812	0.926457	0.9976	16.67
COG2913	-0.720441	-0.909373	-0.982326	0.336759	0.949492	33.33
COG2931	-0.420077	-1.61772	-0.619256	0.542192	0.949497	33.33
COG2932	0.910866	-1.08143	1.20296	0.241945	0.949492	33.33
COG2948	-0.654942	-0.635177	-1.00276	0.327024	0.949492	33.33
COG2963	-0.132207	-0.139872	-0.226058	0.823271	0.9976	33.33
COG2964	0.577891	-1.819	1.0325	0.313203	0.949492	16.67
COG2966	0.765925	-0.104389	1.26505	0.219263	0.949492	25
COG2978	0.281852	-1.15084	0.563862	0.578626	0.970485	16.67
COG2984	-0.559264	-1.02617	-0.701469	0.490461	0.949497	41.67
COG2985	-0.441736	0.0299761	-0.73478	0.470336	0.949492	41.67
COG2987	-0.134334	-1.72018	-0.175197	0.862548	0.9976	16.67
COG3004	0.793949	-0.860424	1.14216	0.265825	0.949492	33.33
COG3005	-0.402787	-0.598584	-0.585936	0.56396	0.963112	50
COG3010	-0.708586	-0.352062	-1.40197	0.175058	0.949492	25
COG3022	-0.110974	0.2321	-0.198563	0.844452	0.9976	58.33
COG3023	0.0137277	-0.343993	0.0279207	0.97798	0.9976	25
COG3033	-0.837994	-0.183757	-1.16971	0.254798	0.949492	41.67
COG3037	1.48424	-0.313436	1.73985	0.0960424	0.949492	41.67
COG3039	-0.490607	-1.31694	-0.649696	0.522703	0.949497	33.33
COG3069	0.127831	-0.541133	0.192161	0.849402	0.9976	25
COG3081	-0.598762	-1.8994	-1.21807	0.23627	0.949492	8.33
COG3083	-0.702001	-1.23048	-1.27819	0.214678	0.949492	25
COG3090	-0.54066	-0.0578763	-0.970636	0.342419	0.949492	50
COG3119	0.15555	-0.544805	0.273563	0.787006	0.9976	25
COG3177	-0.154436	1.36047	-0.239089	0.813279	0.9976	83.33
COG3210	0.859821	1.34591	1.6082	0.122238	0.949492	66.67
COG3250	-0.536751	1.05915	-0.746249	0.463521	0.949492	66.67
COG3263	1.05077	-0.620189	1.85059	0.077883	0.949492	25
COG3299	0.319871	-2.1689	0.550818	0.587382	0.975651	8.33
COG3306	0.267144	-1.42274	0.479961	0.636055	0.979972	8.33
COG3316	0.826159	-1.52323	0.791657	0.437125	0.949492	41.67
COG3328	0.226702	1.78606	0.430029	0.671413	0.979972	91.67
COG3344	-1.37063	-0.0247278	-2.04104	0.0535876	0.949492	50
COG3378	-0.077765	-0.183398	-0.103972	0.918146	0.9976	58.33
COG3385	1.37967	-2.91385	1.43893	0.164431	0.949492	16.67
COG3395	0.466119	-1.36085	0.852699	0.403135	0.949492	16.67
COG3412	-0.628166	-1.59295	-0.8403	0.409899	0.949492	25
COG3414	0.733659	-0.833122	1.03072	0.314019	0.949492	33.33
COG3421	0.432918	0.110292	0.588347	0.56237	0.963112	58.33
COG3444	0.224379	0.165118	0.3768	0.70998	0.979972	50
COG3451	0.0464374	-0.0682441	0.049349	0.961092	0.9976	50
COG3464	0.483997	-0.538419	0.654039	0.519954	0.949497	50
COG3504	-0.186254	-1.55886	-0.228001	0.821779	0.9976	25
COG3505	0.61671	1.01495	0.946392	0.354363	0.949492	66.67
COG3525	-0.88875	-1.48337	-1.22975	0.23195	0.949492	25
COG3547	0.10517	-0.630764	0.128096	0.899252	0.9976	50
COG3561	1.50045	-1.24355	1.93541	0.0660705	0.949492	33.33
ENOG410XNN3	-0.0249204	-1.28852	-0.0237668	0.981256	0.9976	41.67
ENOG410XNNV	-0.639462	-0.347372	-0.639915	0.528923	0.949497	66.67
ENOG410XNUJ	0.441244	0.166625	0.818395	0.422023	0.949492	66.67
ENOG410XPBS	-0.477213	-0.40191	-0.617699	0.543199	0.949497	41.67
ENOG410XQ4X	-0.977407	0.0256861	-1.18668	0.248176	0.949492	50
ENOG410XQ54	-0.207946	2.78975	-0.37309	0.712699	0.980962	100
ENOG410XQ90	-0.236571	0.602505	-0.221599	0.826697	0.9976	91.67
ENOG410XQAF	0.718527	-0.297818	0.92147	0.366931	0.949492	41.67
ENOG410XQJE	0.692611	-1.60944	1.15165	0.261987	0.949492	16.67
ENOG410XQM8	-0.661631	2.87521	-1.08266	0.290839	0.949492	100
ENOG410XQQP	0.504042	-0.838055	0.65571	0.518899	0.949497	33.33
ENOG410XQW0	0.58102	1.30092	0.74686	0.463159	0.949492	91.67
ENOG410XRCM	0.871431	-1.4099	1.29731	0.208141	0.949492	16.67
ENOG410XST2	-0.441101	4.04157	-0.842063	0.408933	0.949492	100
ENOG410XSWK	-0.752958	-1.06914	-1.04638	0.306896	0.949492	33.33
ENOG410XT1T	0.768639	-1.39423	1.11514	0.27698	0.949492	33.33
ENOG410Y1SB	-0.317323	-1.45749	-0.440499	0.66393	0.979972	33.33
ENOG410Y1T6	0.0989309	-1.25116	0.149294	0.8827	0.9976	16.67
ENOG410Y2V0	-0.296328	0.247503	-0.500247	0.621934	0.979972	58.33
ENOG410Y3WU	-0.623765	2.34286	-1.01586	0.320882	0.949492	100
ENOG410Y65V	-0.981171	3.99009	-1.8143	0.0834753	0.949492	100
ENOG410Y9TZ	-1.68894	1.33759	-1.89118	0.0720175	0.949492	91.67
ENOG410YCJ6	1.20542	-1.20343	0.954506	0.350334	0.949492	58.33
ENOG410YKFE	-0.860474	-1.15614	-0.650353	0.522287	0.949497	66.67
ENOG410YMW6	-0.484054	1.50465	-0.763666	0.453286	0.949492	100
ENOG410YNV7	0.391966	-0.756897	0.443205	0.662002	0.979972	41.67
ENOG410YQYP	-0.744731	4.87778	-1.3718	0.184134	0.949492	100
ENOG410Z2VT	0.560315	0.0103948	0.932436	0.361365	0.949492	50
ENOG410Z3DR	0.705835	-1.49907	1.1292	0.271134	0.949492	16.67
ENOG410Z8TH	-0.80022	1.51751	-1.04483	0.307594	0.949492	91.67
ENOG410ZPXB	-1.19243	-3.43003	-1.08861	0.288262	0.949492	25
ENOG410ZV18	0.300844	-1.69051	0.232857	0.818053	0.9976	58.33
ENOG410ZVEA	-0.367642	-0.0296289	-0.416898	0.680846	0.979972	58.33
ENOG41105WT	0.350929	-0.693858	0.378181	0.708968	0.979972	41.67
ENOG4111GRK	-0.137263	-0.0942213	-0.164556	0.870816	0.9976	50
ENOG4111IW4	0.481545	-1.1451	0.623597	0.539389	0.949497	41.67
ENOG4111JFI	-1.31471	-0.243375	-2.01774	0.056145	0.949492	50
ENOG4111K5V	-1.115	1.96963	-2.10252	0.0473337	0.949492	100
ENOG4111K87	-1.11447	2.90525	-2.07499	0.050048	0.949492	100
ENOG4111K9G	-0.343728	-1.45248	-0.415276	0.682015	0.979972	33.33
ENOG4111MEQ	-1.99646	1.93579	-2.24404	0.0353636	0.949492	91.67
ENOG4111NUT	-0.175099	-3.01247	-0.229514	0.820617	0.9976	16.67
ENOG4111P6Q	0.235462	1.68587	0.464533	0.64689	0.979972	83.33
ENOG4111PC4	0.147043	0.908112	0.269412	0.790157	0.9976	58.33
ENOG4111VRG	0.453479	0.38476	0.82997	0.415589	0.949492	58.33
ENOG4111WYD	0.821083	-0.634855	1.35388	0.1897	0.949492	33.33
ENOG4111X7J	-0.684621	0.509667	-1.17673	0.252044	0.949492	75
ENOG4111Y55	-0.70079	-1.54288	-0.791494	0.437218	0.949492	25
ENOG41120A8	-0.220196	0.199301	-0.213323	0.833066	0.9976	83.33
ENOG411288N	-0.00162281	-0.23417	-0.00304269	0.9976	0.9976	33.33

## Sheet: Control
COG	logFC	AveExpr	t	P.Value	adj.P.Val	Prevalence
COG0001	0.073947	-0.0261889	0.0926571	0.927339	0.995078	90.91
COG0006	-0.101539	0.928844	-0.170358	0.866888	0.995078	100
COG0008	0.799063	1.26024	1.4037	0.179727	0.87613	90.91
COG0009	0.517096	0.682961	0.760405	0.458193	0.976151	90.91
COG0012	-0.0461982	0.568658	-0.0763284	0.940115	0.995078	90.91
COG0013	0.107829	0.897412	0.181209	0.858504	0.995078	90.91
COG0014	0.370435	-0.116911	0.53405	0.60073	0.990679	72.73
COG0015	-0.168527	0.468571	-0.275006	0.78687	0.990679	81.82
COG0016	0.703047	0.143579	1.19996	0.247814	0.891992	72.73
COG0017	0.349111	0.892093	0.632304	0.536218	0.981444	100
COG0018	-0.119076	0.855604	-0.168017	0.868699	0.995078	90.91
COG0019	2.44454	-0.784658	2.42082	0.0278916	0.845449	63.64
COG0020	-0.514059	0.388595	-0.946162	0.358291	0.964329	90.91
COG0021	-0.225319	0.422104	-0.350505	0.730582	0.990679	90.91
COG0022	0.516439	-0.37231	0.565987	0.579341	0.990679	72.73
COG0024	0.493771	0.558739	0.818041	0.425481	0.966896	81.82
COG0025	-0.256028	-0.820294	-0.299744	0.768274	0.990679	72.73
COG0028	1.05738	0.547149	1.53152	0.145388	0.87613	90.91
COG0030	0.314317	0.675866	0.427942	0.67446	0.990679	81.82
COG0031	-0.0197358	-0.102838	-0.0295084	0.976828	0.995105	72.73
COG0034	0.899579	0.233324	1.31041	0.20876	0.891951	81.82
COG0035	0.023577	0.481905	0.0370162	0.970935	0.995078	100
COG0036	-1.01224	0.236407	-1.77325	0.0954312	0.87613	72.73
COG0037	-0.611224	0.911082	-1.03065	0.3182	0.962457	81.82
COG0038	-0.866481	0.10025	-1.23846	0.233602	0.891992	81.82
COG0039	-0.796006	0.157911	-1.35017	0.195958	0.878806	81.82
COG0042	0.224485	0.790126	0.392979	0.699578	0.990679	90.91
COG0043	-1.41305	-0.549677	-1.5276	0.146351	0.87613	72.73
COG0046	0.755518	0.53146	1.10262	0.286678	0.924159	90.91
COG0047	0.696758	0.483384	1.07205	0.299775	0.935793	90.91
COG0048	0.0432514	0.0546105	0.0650975	0.948912	0.995078	81.82
COG0050	-0.339926	0.78648	-0.510868	0.616497	0.990679	90.91
COG0052	-0.251943	0.400321	-0.371129	0.715463	0.990679	90.91
COG0053	1.77932	0.0388617	2.15685	0.0467531	0.845449	90.91
COG0055	0.452183	0.375353	0.574198	0.573906	0.990679	81.82
COG0056	0.305551	0.738789	0.464142	0.648867	0.990679	81.82
COG0057	-0.374536	0.705483	-0.660721	0.518295	0.981444	90.91
COG0058	-1.4744	-0.0940694	-1.70813	0.107151	0.87613	72.73
COG0059	-0.927045	-0.295876	-1.23017	0.23661	0.891992	81.82
COG0060	-0.238889	0.960308	-0.403175	0.692215	0.990679	81.82
COG0061	-0.0357168	0.433392	-0.0484035	0.962	0.995078	90.91
COG0064	0.426183	0.10315	0.54908	0.590615	0.990679	81.82
COG0067	1.61172	-0.772903	1.7841	0.0935926	0.87613	54.55
COG0069	0.694552	-0.556395	0.740077	0.470092	0.980625	63.64
COG0070	1.45693	-0.899552	1.59836	0.129736	0.87613	54.55
COG0072	0.735521	1.06441	1.20157	0.247206	0.891992	100
COG0073	0.757155	1.77525	1.46462	0.162609	0.87613	100
COG0078	0.575245	-0.295913	0.855942	0.404805	0.964329	72.73
COG0079	1.72669	0.0125623	1.85491	0.0823373	0.87613	81.82
COG0080	-0.799846	-0.394536	-1.191	0.251214	0.891992	72.73
COG0081	0.0445304	0.210957	0.0673513	0.947146	0.995078	81.82
COG0082	0.912828	-0.72438	0.97444	0.3445	0.964329	72.73
COG0084	0.169988	0.745537	0.263619	0.795476	0.990679	81.82
COG0085	0.0963177	1.09073	0.169463	0.86758	0.995078	100
COG0086	0.00737566	1.1618	0.0127227	0.990008	0.996107	90.91
COG0285	-0.96174	-0.526996	-1.56528	0.137293	0.87613	72.73
COG0286	0.188254	1.91177	0.334011	0.742757	0.990679	100
COG0289	0.604785	-0.147434	0.849977	0.408015	0.964329	72.73
COG0290	0.477934	0.189375	0.68621	0.502512	0.980625	81.82
COG0292	1.02528	-0.189259	1.45429	0.165413	0.87613	81.82
COG0294	-0.0997966	-0.168343	-0.1455	0.886153	0.995078	81.82
COG0295	-0.243772	0.407007	-0.369362	0.716754	0.990679	90.91
COG0296	0.379533	-0.0499379	0.415921	0.683054	0.990679	81.82
COG0297	1.7628	-1.37597	1.79563	0.0916719	0.87613	45.45
COG0301	-0.727323	0.214106	-1.15806	0.264019	0.908486	81.82
COG0304	-1.08769	0.377406	-1.21766	0.241201	0.891992	90.91
COG0305	-0.207969	1.18834	-0.347882	0.732513	0.990679	90.91
COG0308	0.450003	-0.122366	0.550786	0.589473	0.990679	81.82
COG0312	1.13466	0.364619	2.06379	0.055838	0.85742	90.91
COG0313	0.763794	0.538231	1.21666	0.24157	0.891992	90.91
COG0316	-1.29526	-0.799875	-1.58168	0.133502	0.87613	72.73
COG0317	0.166563	1.08931	0.263994	0.795191	0.990679	90.91
COG0318	-0.630452	0.84267	-0.850792	0.407575	0.964329	90.91
COG0319	1.41419	-0.218328	2.15507	0.0469134	0.845449	63.64
COG0320	0.781999	-0.833672	1.19394	0.250093	0.891992	54.55
COG0322	-0.405217	0.621489	-0.651651	0.523978	0.981444	81.82
COG0323	-0.0883488	0.39033	-0.14469	0.886783	0.995078	90.91
COG0324	0.19028	-0.17344	0.250347	0.80554	0.990679	72.73
COG0325	-0.430411	-0.0922717	-0.699691	0.494278	0.980625	81.82
COG0326	1.90879	0.18635	2.29694	0.0356212	0.845449	63.64
COG0327	-0.332858	0.190277	-0.47314	0.642574	0.990679	90.91
COG0329	-0.468646	0.681164	-0.614854	0.547391	0.981444	90.91
COG0330	-0.744384	1.00487	-1.56485	0.137395	0.87613	100
COG0331	1.39655	-0.948955	1.77032	0.0959332	0.87613	54.55
COG0334	0.649776	-0.220008	0.89223	0.385636	0.964329	72.73
COG0335	-0.680538	0.252385	-1.14138	0.270692	0.908486	81.82
COG0336	-0.222927	0.424061	-0.324271	0.74998	0.990679	90.91
COG0337	-0.310065	-0.340381	-0.4778	0.639326	0.990679	81.82
COG0338	-0.486806	0.208161	-0.657073	0.520577	0.981444	81.82
COG0339	-0.0432211	-0.122054	-0.0670561	0.947377	0.995078	90.91
COG0341	-0.253201	0.0527182	-0.402431	0.692751	0.990679	90.91
COG0342	-0.169691	0.323777	-0.252506	0.803901	0.990679	90.91
COG0343	-0.986989	0.204385	-1.62172	0.124616	0.87613	81.82
COG0344	-0.254734	-0.517858	-0.414142	0.684329	0.990679	54.55
COG0346	0.838293	0.0510828	1.27378	0.221133	0.891992	81.82
COG0353	0.557845	0.300298	0.992533	0.335873	0.964329	81.82
COG0356	0.907008	0.458475	1.42927	0.17237	0.87613	90.91
COG0357	0.365511	0.212364	0.655412	0.521618	0.981444	100
COG0358	-0.167452	0.325609	-0.258822	0.799109	0.990679	90.91
COG0359	-0.425911	0.257984	-0.684466	0.503583	0.980625	90.91
COG0360	0.0609015	-0.0368625	0.0947883	0.925673	0.995078	90.91
COG0361	0.242255	-0.129142	0.398678	0.695459	0.990679	72.73
COG0363	-0.121507	0.507041	-0.200395	0.843725	0.995078	90.91
COG0364	-1.37704	-0.317481	-2.23225	0.0404137	0.845449	72.73
COG0365	0.754949	-0.79785	0.871674	0.396419	0.964329	72.73
COG0366	0.781232	1.10181	1.2545	0.227875	0.891992	100
COG0367	0.841461	-0.206364	0.812819	0.428382	0.966896	81.82
COG0370	0.611867	-0.780322	0.708207	0.489118	0.980625	63.64
COG0372	0.717699	-0.59649	0.860363	0.402437	0.964329	72.73
COG0378	1.75477	-0.968419	1.64386	0.119921	0.87613	63.64
COG0388	0.831009	-0.522776	0.783725	0.444775	0.972359	72.73
COG0389	-0.481079	0.55942	-0.840015	0.413412	0.964329	90.91
COG0395	0.219004	0.6418	0.306549	0.763184	0.990679	90.91
COG0396	-1.57568	-0.27727	-1.97227	0.0663167	0.85742	72.73
COG0399	-0.2155	0.0835641	-0.26738	0.79263	0.990679	90.91
COG0402	0.726951	-0.601064	0.887395	0.388155	0.964329	63.64
COG0406	0.769693	-0.121895	1.0809	0.29594	0.935793	81.82
COG0407	-0.454219	-1.537	-0.665751	0.515158	0.981444	36.36
COG0416	0.106589	-1.42473	0.113837	0.910798	0.995078	54.55
COG0423	-1.63099	-0.381413	-1.84682	0.0835593	0.87613	81.82
COG0738	-0.119995	-0.640009	-0.12508	0.902036	0.995078	63.64
COG0739	-0.159406	0.822607	-0.254389	0.802471	0.990679	90.91
COG0740	0.584215	-0.514684	0.846894	0.40968	0.964329	72.73
COG0741	0.498068	0.667393	0.706731	0.49001	0.980625	90.91
COG0742	0.440831	0.273989	0.766195	0.454838	0.976151	100
COG0743	0.68506	0.15274	0.846401	0.409947	0.964329	81.82
COG0744	-0.407152	0.731477	-0.761525	0.457543	0.976151	90.91
COG0745	0.34387	1.23438	0.569354	0.577109	0.990679	90.91
COG0747	0.0713881	1.21417	0.129736	0.89841	0.995078	100
COG0749	0.0941566	0.795065	0.154465	0.879196	0.995078	90.91
COG0750	0.999054	-0.0334715	1.3893	0.183984	0.87613	81.82
COG0751	-1.15995	0.115553	-1.63605	0.12156	0.87613	72.73
COG0752	-0.186465	-0.0761237	-0.243509	0.81074	0.990679	72.73
COG0756	0.452862	-0.424328	0.680014	0.506323	0.980625	72.73
COG0758	-0.0606103	0.413025	-0.104996	0.917698	0.995078	100
COG0759	-0.285417	-0.940562	-0.330935	0.745035	0.990679	63.64
COG0760	-0.63006	0.293685	-1.11736	0.280517	0.924159	90.91
COG0761	-0.794007	-0.043186	-1.06855	0.301301	0.935793	81.82
COG0763	-0.411422	-0.911977	-0.62633	0.540029	0.981444	54.55
COG0764	0.874274	-0.446875	0.928804	0.366943	0.964329	72.73
COG0765	-1.52162	0.36895	-1.92545	0.0723375	0.85742	81.82
COG0766	0.0793875	0.527569	0.128842	0.899106	0.995078	90.91
COG0768	0.400766	1.6275	0.641841	0.530165	0.981444	100
COG0769	0.389781	0.781527	0.615	0.547297	0.981444	100
COG0770	-0.321171	0.690254	-0.452444	0.65709	0.990679	90.91
COG0771	-0.435641	0.452755	-0.639571	0.531603	0.981444	90.91
COG0772	0.366395	0.762393	0.609554	0.55081	0.981444	90.91
COG0773	-0.406471	0.823196	-0.664451	0.515968	0.981444	90.91
COG0774	0.849366	-0.991185	1.21764	0.241209	0.891992	36.36
COG0775	0.14946	-0.022143	0.256058	0.801205	0.990679	72.73
COG0776	0.254204	0.42983	0.397572	0.696257	0.990679	81.82
COG0778	-0.278283	0.928076	-0.46627	0.647377	0.990679	100
COG0779	-0.181648	-0.235312	-0.327304	0.747728	0.990679	81.82
COG0781	0.974006	-0.231209	1.41341	0.176905	0.87613	81.82
COG0782	-1.09316	-0.431792	-1.43357	0.17116	0.87613	63.64
COG0783	-0.526594	-0.170967	-0.721058	0.481392	0.980625	81.82
COG0784	0.379661	-0.0784006	0.475031	0.641255	0.990679	81.82
COG0785	1.09152	-1.23204	1.55096	0.140678	0.87613	45.45
COG0786	-1.00768	0.611102	-1.51782	0.148783	0.87613	90.91
COG0787	-0.639708	0.743936	-0.976962	0.343288	0.964329	90.91
COG0790	-0.482361	-0.873508	-0.490872	0.630255	0.990679	72.73
COG0791	-0.451203	0.23729	-0.693142	0.498268	0.980625	81.82
COG0793	-0.393265	0.487427	-0.58291	0.568169	0.990679	90.91
COG0795	-0.283903	-0.722834	-0.399541	0.694835	0.990679	45.45
COG0796	-1.29924	0.516396	-1.95627	0.0683209	0.85742	90.91
COG0800	-1.16054	-0.343074	-1.59065	0.131465	0.87613	63.64
COG0802	-0.296635	0.0171812	-0.434211	0.669998	0.990679	90.91
COG0803	-0.260616	1.0541	-0.520891	0.609655	0.990679	100
COG0807	-0.0676962	-0.415853	-0.099134	0.922277	0.995078	63.64
COG0809	0.126595	0.36346	0.21688	0.831074	0.995078	90.91
COG0811	0.337157	0.189165	0.40388	0.691707	0.990679	90.91
COG0812	-1.00143	0.591822	-1.51241	0.150142	0.87613	81.82
COG0813	0.187776	0.0727456	0.292144	0.773972	0.990679	72.73
COG0814	0.555947	-0.274799	0.732808	0.474392	0.980625	72.73
COG0816	0.174967	-0.523365	0.298101	0.769505	0.990679	63.64
COG0817	-0.555975	0.00772681	-0.760841	0.45794	0.976151	81.82
COG0820	-0.119935	0.508327	-0.190047	0.851689	0.995078	90.91
COG0821	-1.09524	-0.433492	-1.19829	0.248443	0.891992	81.82
COG0822	0.709461	-0.0300279	0.95094	0.355934	0.964329	81.82
COG0826	-0.190325	1.00004	-0.278426	0.784291	0.990679	90.91
COG0827	1.22529	0.487471	2.10027	0.0520991	0.85742	81.82
COG0834	-1.04843	0.644529	-1.71221	0.106381	0.87613	81.82
COG0840	3.13777	-2.59097	1.87529	0.0793289	0.87613	45.45
COG0841	0.510122	0.677256	0.713853	0.485715	0.980625	100
COG0842	1.37539	-0.0383781	2.23421	0.0402598	0.845449	63.64
COG0845	0.704789	0.001286	1.24167	0.232448	0.891992	81.82
COG0846	-0.640637	-0.610848	-0.68185	0.505192	0.980625	72.73
COG0847	1.2286	-0.369509	1.22122	0.239884	0.891992	72.73
COG0848	0.29674	-0.438795	0.332835	0.743627	0.990679	72.73
COG0855	-0.802428	-1.13381	-0.879985	0.392036	0.964329	54.55
COG0858	-0.105287	-0.832894	-0.185195	0.855429	0.995078	54.55
COG0859	-0.131596	0.152213	-0.179268	0.860003	0.995078	81.82
COG0860	-0.415104	-0.0797481	-0.624864	0.540967	0.981444	90.91
COG0863	-0.537195	0.793315	-0.739485	0.470441	0.980625	90.91
COG1002	-0.402905	-0.0697672	-0.528508	0.60448	0.990679	90.91
COG1004	0.241507	-0.729575	0.280423	0.782786	0.990679	72.73
COG1011	-0.834582	-0.220225	-1.23018	0.236603	0.891992	81.82
COG1012	0.209336	1.75069	0.428058	0.674378	0.990679	100
COG1013	-0.145555	0.83394	-0.233476	0.818385	0.99336	90.91
COG1014	-0.109704	0.719431	-0.161756	0.873546	0.995078	90.91
COG1015	0.637011	-0.810667	0.80287	0.433944	0.966896	45.45
COG1022	1.14177	-0.0228925	1.23012	0.236628	0.891992	72.73
COG1024	2.59041	-0.354025	3.35434	0.00408206	0.845449	72.73
COG1027	0.541362	-0.120807	0.9081	0.377448	0.964329	63.64
COG1028	-0.292935	1.05993	-0.499791	0.6241	0.990679	90.91
COG1032	1.0595	-0.257803	1.18159	0.254821	0.89829	72.73
COG1040	0.0720212	-0.431624	0.110668	0.913271	0.995078	63.64
COG1052	0.641945	0.125052	0.85313	0.406316	0.964329	81.82
COG1053	0.0985866	0.0881368	0.134427	0.89476	0.995078	63.64
COG1057	0.284853	-0.616207	0.327021	0.747938	0.990679	63.64
COG1063	-1.21768	0.303321	-1.56173	0.138126	0.87613	90.91
COG1064	0.0419589	-0.732238	0.0790232	0.938005	0.995078	63.64
COG1066	-0.134785	0.149604	-0.239038	0.814144	0.992365	81.82
COG1070	-0.988235	0.805352	-1.37873	0.187157	0.87613	90.91
COG1071	0.0450842	-0.646392	0.0406148	0.968111	0.995078	72.73
COG1072	-0.0318406	-0.445548	-0.0347176	0.972739	0.995078	63.64
COG1073	1.32744	0.0934083	1.9749	0.0659919	0.85742	81.82
COG1074	0.664728	-0.112144	1.03703	0.315309	0.959636	72.73
COG1077	-0.658325	0.617133	-1.14463	0.269382	0.908486	90.91
COG1079	1.45081	-0.711478	2.16822	0.0457414	0.845449	63.64
COG1080	0.189226	0.160206	0.247963	0.807352	0.990679	72.73
COG1082	0.439729	-0.208589	0.625276	0.540703	0.981444	81.82
COG1087	1.13697	0.517142	1.91687	0.0734931	0.85742	81.82
COG1088	0.0413348	-0.0528716	0.053681	0.957861	0.995078	90.91
COG1092	-0.333014	-0.0125835	-0.568726	0.577525	0.990679	81.82
COG1104	-0.321251	0.690188	-0.582659	0.568333	0.990679	90.91
COG1105	0.934127	0.0625092	1.58352	0.133081	0.87613	72.73
COG1108	-0.426327	0.537451	-0.687702	0.501597	0.980625	81.82
COG1109	-0.135711	1.64671	-0.245671	0.809095	0.990679	100
COG1112	0.035601	-0.702507	0.0415941	0.967343	0.995078	72.73
COG1114	-0.462003	0.0846129	-0.780717	0.446491	0.972359	81.82
COG1115	-0.363862	0.511483	-0.523643	0.607783	0.990679	90.91
COG1116	0.468388	-0.29247	0.714929	0.485068	0.980625	72.73
COG1117	-1.52646	-0.989038	-1.9542	0.0685846	0.85742	72.73
COG1120	-0.723317	0.0146516	-0.895967	0.383698	0.964329	81.82
COG1121	-0.661575	0.523313	-1.04444	0.311976	0.955427	81.82
COG1122	0.261491	0.676562	0.38972	0.701939	0.990679	81.82
COG1126	-1.56478	0.22206	-2.68385	0.0164176	0.845449	81.82
COG1129	-0.763547	1.37578	-1.33467	0.20087	0.878806	100
COG1131	0.0283222	1.52551	0.0560732	0.955985	0.995078	100
COG1132	0.0318519	2.53585	0.0646383	0.949272	0.995078	100
COG1135	-0.226428	0.0746234	-0.325654	0.748953	0.990679	90.91
COG1136	0.414155	1.22512	0.610531	0.550179	0.981444	90.91
COG1137	0.20595	-0.647112	0.228821	0.821939	0.99336	63.64
COG1138	0.230276	-1.21178	0.220289	0.828463	0.995078	54.55
COG1145	1.8814	-0.670322	2.33083	0.0333275	0.845449	63.64
COG1154	0.760474	-0.155886	1.17054	0.259111	0.906888	72.73
COG1155	0.507929	-0.447736	0.622102	0.542735	0.981444	81.82
COG1156	0.482604	-0.746567	0.556505	0.58565	0.990679	72.73
COG1158	-0.650738	0.420608	-1.14336	0.269891	0.908486	90.91
COG1159	-0.100157	0.52451	-0.176821	0.861893	0.995078	90.91
COG1160	1.28283	0.962893	2.39377	0.0294312	0.845449	100
COG1161	2.49156	-0.0865573	2.82393	0.012322	0.845449	72.73
COG1162	-0.0697912	0.549354	-0.109228	0.914395	0.995078	100
COG1164	-0.0894267	0.389448	-0.102535	0.91962	0.995078	81.82
COG1165	1.19998	-1.15504	1.56139	0.138206	0.87613	63.64
COG1167	-0.353153	-0.375634	-0.359	0.72434	0.990679	81.82
COG1168	0.000968996	-0.0858982	0.00161836	0.998729	0.99908	72.73
COG1171	-0.441496	0.390304	-0.603134	0.554966	0.985266	63.64
COG1172	-1.50515	0.204083	-2.25711	0.0385049	0.845449	72.73
COG1173	-0.563475	1.04131	-0.970714	0.346295	0.964329	90.91
COG1175	-0.796553	0.962182	-1.44823	0.167075	0.87613	90.91
COG1176	0.371188	-0.631725	0.507974	0.618479	0.990679	63.64
COG1177	-0.432284	0.108928	-0.786527	0.443179	0.972359	81.82
COG1178	0.0573451	0.629121	0.0838351	0.934239	0.995078	81.82
COG1179	-0.0102838	-0.413483	-0.0144886	0.988621	0.996107	72.73
COG1180	0.195232	0.622351	0.331014	0.744977	0.990679	100
COG1181	1.02131	0.472394	1.75264	0.0990135	0.87613	81.82
COG1185	-0.283424	1.06771	-0.567567	0.578293	0.990679	100
COG1186	1.58408	-0.602433	2.20503	0.0426042	0.845449	63.64
COG1187	-0.547143	1.16625	-0.895031	0.384183	0.964329	90.91
COG1188	-0.371769	0.15844	-0.626087	0.540185	0.981444	90.91
COG1190	0.187256	0.962398	0.368342	0.717499	0.990679	100
COG1192	-0.103195	0.724757	-0.158571	0.876013	0.995078	90.91
COG1193	0.998826	-0.324204	1.01149	0.327	0.964329	72.73
COG1194	1.08527	-0.165662	1.38844	0.18424	0.87613	81.82
COG1195	0.126704	0.363549	0.196731	0.846543	0.995078	81.82
COG1196	0.845936	1.15474	1.44589	0.167722	0.87613	100
COG1197	-0.18859	1.00146	-0.3578	0.725221	0.990679	90.91
COG1198	1.18421	0.420667	1.68579	0.11145	0.87613	90.91
COG1219	0.184929	0.411188	0.298769	0.769004	0.990679	100
COG1226	1.43118	-0.965876	1.85964	0.0816296	0.87613	63.64
COG1228	-1.37304	-0.660778	-2.1545	0.0469643	0.845449	72.73
COG1235	-0.288704	0.226402	-0.33412	0.742676	0.990679	90.91
COG1249	-0.0679817	1.44671	-0.13476	0.894501	0.995078	100
COG1250	1.76073	-1.03285	2.16012	0.0464604	0.845449	54.55
COG1253	-0.166055	1.32297	-0.258723	0.799184	0.990679	100
COG1263	1.67074	0.428279	2.28843	0.0362197	0.845449	90.91
COG1264	1.45597	0.503487	1.93398	0.071205	0.85742	90.91
COG1269	-0.255513	-0.798725	-0.317951	0.754679	0.990679	63.64
COG1271	-0.0614979	0.209566	-0.110049	0.913754	0.995078	100
COG1278	0.116839	-0.102121	0.15321	0.880169	0.995078	72.73
COG1281	-1.43651	-0.222298	-2.46479	0.0255509	0.845449	63.64
COG1283	-0.296457	0.0173269	-0.36914	0.716916	0.990679	90.91
COG1284	-0.836791	-0.222032	-0.910211	0.376367	0.964329	72.73
COG1288	-0.815871	0.285499	-1.25629	0.227242	0.891992	90.91
COG1292	3.13615	-1.206	2.90323	0.0104623	0.845449	63.64
COG1293	0.196553	-0.385586	0.294686	0.772064	0.990679	54.55
COG1295	-0.621674	-0.0460271	-0.961039	0.350989	0.964329	81.82
COG1297	-1.91228	-0.958135	-2.00254	0.0626676	0.85742	63.64
COG1299	0.749415	0.24745	1.00287	0.331015	0.964329	63.64
COG1301	-0.0460608	0.56877	-0.0710572	0.944243	0.995078	100
COG1304	0.244224	0.113129	0.29256	0.77366	0.990679	90.91
COG1307	-0.54331	0.16193	-0.801505	0.434711	0.966896	81.82
COG1309	0.447429	0.330425	0.623189	0.542039	0.981444	81.82
COG1312	0.245378	-0.199412	0.32188	0.751756	0.990679	63.64
COG1322	-0.0538049	-0.881146	-0.0632071	0.950393	0.995078	54.55
COG1323	0.551827	-0.75945	0.71254	0.486505	0.980625	72.73
COG1327	-0.29332	-0.298485	-0.315281	0.756668	0.990679	63.64
COG1328	-0.696529	1.18786	-1.14691	0.268466	0.908486	81.82
COG1346	-0.155188	-0.905187	-0.255799	0.801401	0.990679	54.55
COG1349	-0.974068	0.705371	-1.40739	0.178651	0.87613	90.91
COG1354	1.2477	0.157528	1.65826	0.116952	0.87613	90.91
COG1362	-0.924635	0.0526695	-1.30867	0.209335	0.891951	81.82
COG1363	-0.459602	-0.751954	-0.495432	0.627104	0.990679	63.64
COG1368	0.00329956	-0.345129	0.00488771	0.996161	0.99908	63.64
COG1373	-0.0570767	1.3118	-0.0817479	0.935872	0.995078	100
COG1381	2.38794	-0.830961	2.34485	0.03242	0.845449	63.64
COG1385	0.76735	-0.0460922	1.10692	0.28487	0.924159	72.73
COG1386	-0.0817773	-0.1536	-0.120957	0.905247	0.995078	81.82
COG1391	0.98346	-0.63949	0.935729	0.363474	0.964329	81.82
COG1393	0.424766	0.260845	0.639734	0.531499	0.981444	100
COG1396	0.565783	1.06937	1.13597	0.272881	0.909605	100
COG1404	-0.458421	0.434117	-0.734951	0.473122	0.980625	81.82
COG1409	-0.841409	-0.428543	-1.01795	0.324015	0.964329	81.82
COG1414	0.314648	-0.579685	0.363852	0.720784	0.990679	72.73
COG1418	1.31514	-0.411975	1.41073	0.177679	0.87613	72.73
COG1420	1.89375	-0.684508	2.43471	0.0271313	0.845449	63.64
COG1428	-0.686168	-0.648101	-0.830428	0.41865	0.965343	72.73
COG1435	-1.01082	-0.017849	-1.50967	0.150836	0.87613	90.91
COG1445	0.624563	0.0568612	0.837365	0.414856	0.964329	63.64
COG1454	-0.246709	1.06548	-0.440471	0.665553	0.990679	100
COG1455	-0.441615	0.245134	-0.556321	0.585773	0.990679	90.91
COG1459	0.0253344	-0.541784	0.0394139	0.969053	0.995078	63.64
COG1461	-0.273519	0.0360946	-0.433857	0.670249	0.990679	63.64
COG1464	-0.160512	0.128555	-0.288596	0.776637	0.990679	81.82
COG1466	0.159356	-0.647709	0.176258	0.862328	0.995078	72.73
COG1472	0.227343	0.642898	0.336227	0.741117	0.990679	81.82
COG1473	-0.451416	1.53846	-0.900556	0.381326	0.964329	100
COG1475	-0.522768	0.636883	-0.828646	0.419629	0.965343	100
COG1477	0.336714	-0.129576	0.466051	0.64753	0.990679	81.82
COG1479	-0.236842	-0.28047	-0.248555	0.806902	0.990679	81.82
COG1480	2.61861	-0.675752	3.6524	0.00218205	0.845449	72.73
COG1481	-0.85366	-0.0919929	-1.19365	0.250202	0.891992	90.91
COG1482	-0.768122	-0.165849	-1.3376	0.199936	0.878806	81.82
COG1484	-0.215944	0.285933	-0.343923	0.735432	0.990679	81.82
COG1488	-0.528385	0.520715	-0.914599	0.374129	0.964329	81.82
COG1490	-0.503658	0.0505314	-0.773552	0.450598	0.976151	81.82
COG1501	-0.153042	0.134666	-0.185841	0.854931	0.995078	81.82
COG1502	0.18767	0.547457	0.317508	0.755009	0.990679	81.82
COG1506	0.806004	-0.0649814	0.932728	0.364974	0.964329	72.73
COG1509	-1.05659	-0.951176	-1.54829	0.141316	0.87613	63.64
COG1670	-1.10737	-0.646143	-1.36799	0.190428	0.87613	72.73
COG1674	0.562492	0.720103	0.903598	0.379759	0.964329	90.91
COG1680	-0.927287	-0.84538	-0.96961	0.346829	0.964329	72.73
COG1686	-0.528236	-0.135041	-0.618473	0.545064	0.981444	54.55
COG1692	0.80736	-0.827081	1.21637	0.241677	0.891992	54.55
COG1702	0.679989	0.208525	1.0206	0.322794	0.964329	90.91
COG1704	0.120894	0.358796	0.229721	0.821252	0.99336	90.91
COG1713	0.108817	-0.705819	0.120222	0.90582	0.995078	63.64
COG1720	-0.461212	-0.904288	-0.439306	0.666379	0.990679	54.55
COG1737	-0.293723	0.366138	-0.413541	0.68476	0.990679	90.91
COG1738	0.0415884	-0.731429	0.0774379	0.939246	0.995078	63.64
COG1739	-1.40935	-0.200072	-2.23935	0.0398595	0.845449	81.82
COG1744	-0.374445	-0.58503	-0.559859	0.583414	0.990679	63.64
COG1757	0.428939	0.264259	0.592784	0.561702	0.990679	90.91
COG1760	0.229395	0.327478	0.300352	0.767818	0.990679	72.73
COG1762	0.180819	0.957132	0.277159	0.785246	0.990679	90.91
COG1774	-0.0332906	-0.673342	-0.0455916	0.964206	0.995078	72.73
COG1775	-0.601935	-0.806641	-0.742687	0.468554	0.980625	54.55
COG1783	0.543427	-0.277867	0.858804	0.403271	0.964329	81.82
COG1792	-0.0664841	-0.135286	-0.100983	0.920832	0.995078	72.73
COG1820	-0.211892	0.0865161	-0.323778	0.750346	0.990679	81.82
COG1835	-0.900448	-0.274115	-1.26179	0.225305	0.891992	72.73
COG1840	-0.284686	0.831677	-0.456708	0.654088	0.990679	100
COG2759	-0.0371951	0.22945	-0.0489046	0.961607	0.995078	90.91
COG2801	-0.149604	2.13197	-0.279303	0.78363	0.990679	100
COG2804	0.25128	0.118902	0.383887	0.706171	0.990679	90.91
COG2812	-0.187063	1.00271	-0.330692	0.745215	0.990679	100
COG2813	0.551959	-0.732095	0.726222	0.478308	0.980625	72.73
COG2820	0.588964	-0.296212	0.867748	0.398501	0.964329	81.82
COG2826	0.0434237	1.79328	0.0827555	0.935084	0.995078	100
COG2831	0.0403122	0.292865	0.0510517	0.959923	0.995078	100
COG2838	-1.87778	-1.07375	-1.49518	0.154542	0.87613	72.73
COG2855	-0.374443	0.646667	-0.692879	0.498429	0.980625	100
COG2860	-0.78344	-0.0345405	-1.01408	0.325799	0.964329	81.82
COG2865	-0.178432	0.316625	-0.227341	0.82307	0.99336	72.73
COG2871	0.380479	-0.779837	0.399977	0.694521	0.990679	63.64
COG2884	0.929538	-0.40166	1.08	0.296328	0.935793	81.82
COG2885	0.204404	0.629855	0.322845	0.751039	0.990679	81.82
COG2890	-0.241064	0.611955	-0.359461	0.724002	0.990679	90.91
COG2893	-0.948797	0.0329002	-1.04635	0.311121	0.955427	72.73
COG2911	-1.10967	-0.994607	-0.836639	0.415252	0.964329	72.73
COG2913	-1.11609	-0.653282	-1.15661	0.264594	0.908486	72.73
COG2931	-1.97723	-1.70443	-2.04964	0.0573523	0.85742	45.45
COG2932	-0.873938	-0.801731	-0.965725	0.34871	0.964329	72.73
COG2948	-0.255126	-0.29543	-0.370897	0.715633	0.990679	81.82
COG2963	-1.61217	-0.163288	-2.34867	0.0321764	0.845449	54.55
COG2964	-1.65522	-1.09439	-2.49876	0.0238713	0.845449	72.73
COG2966	-0.268465	-0.306344	-0.430809	0.672418	0.990679	72.73
COG2978	-0.228755	-0.833268	-0.316436	0.755808	0.990679	72.73
COG2984	1.14952	-0.087636	1.43912	0.169603	0.87613	90.91
COG2985	0.51351	0.153834	0.699956	0.494118	0.980625	81.82
COG2987	-0.267305	0.0411782	-0.361998	0.722142	0.990679	90.91
COG3004	-0.0180553	-0.759336	-0.0217623	0.98291	0.996107	63.64
COG3005	-0.672441	-0.63687	-0.804297	0.433143	0.966896	63.64
COG3010	-0.000721939	-0.461677	-0.00117182	0.99908	0.99908	63.64
COG3022	-0.220498	-0.267099	-0.324154	0.750067	0.990679	63.64
COG3023	0.0373048	-0.0156384	0.0551144	0.956737	0.995078	81.82
COG3033	1.07022	-0.820965	1.63026	0.122787	0.87613	54.55
COG3037	0.718128	-0.00455922	0.903679	0.379717	0.964329	81.82
COG3039	-2.19382	-0.639184	-2.13977	0.0483114	0.845449	63.64
COG3069	0.843853	-0.939908	1.24125	0.2326	0.891992	45.45
COG3081	-1.69141	-0.921267	-1.56025	0.138474	0.87613	54.55
COG3083	0.0501587	-1.07161	0.0507193	0.960184	0.995078	54.55
COG3090	-0.116089	-0.365117	-0.177338	0.861493	0.995078	72.73
COG3119	-1.00466	-0.215539	-1.45678	0.164734	0.87613	81.82
COG3177	0.632617	0.827478	0.995437	0.334503	0.964329	90.91
COG3210	-0.755097	1.8393	-1.3852	0.18521	0.87613	100
COG3250	-0.399877	1.19557	-0.755225	0.461208	0.978319	100
COG3263	-0.669412	-0.677349	-0.841688	0.412502	0.964329	54.55
COG3299	0.486553	-1.11385	0.478873	0.638579	0.990679	63.64
COG3306	-0.0507826	-0.19326	-0.0512944	0.959733	0.995078	72.73
COG3316	-1.25844	-2.96339	-1.33477	0.20084	0.878806	27.27
COG3328	-0.499834	1.6286	-0.799053	0.43609	0.966896	90.91
COG3344	-0.0427828	0.427611	-0.0588361	0.953819	0.995078	90.91
COG3378	0.265279	-0.161932	0.301959	0.766616	0.990679	72.73
COG3385	1.19674	-1.1906	0.95181	0.355506	0.964329	72.73
COG3395	-0.925275	-0.150587	-1.20859	0.244572	0.891992	90.91
COG3412	0.986388	-0.680954	1.00172	0.33155	0.964329	81.82
COG3414	0.405779	-0.809424	0.439218	0.666442	0.990679	63.64
COG3421	-0.318229	-1.40766	-0.449743	0.658995	0.990679	54.55
COG3444	-0.0110025	0.250881	-0.014688	0.988465	0.996107	72.73
COG3451	-0.0135246	0.595391	-0.014389	0.988699	0.996107	90.91
COG3464	-0.0806848	-0.542237	-0.0759737	0.940392	0.995078	72.73
COG3504	-1.02307	-0.374438	-1.19382	0.25014	0.891992	81.82
COG3505	-0.536314	1.06353	-0.844005	0.411245	0.964329	90.91
COG3525	0.109102	-1.0354	0.111094	0.912939	0.995078	63.64
COG3547	1.65609	0.295099	1.5697	0.136263	0.87613	81.82
COG3561	1.38212	-1.95207	1.70365	0.108001	0.87613	45.45
ENOG410XNN3	-1.55872	-1.01544	-1.5754	0.134942	0.87613	72.73
ENOG410XNNV	0.421492	0.60474	0.427412	0.674838	0.990679	90.91
ENOG410XNUJ	-0.806819	-0.400242	-1.4433	0.16844	0.87613	81.82
ENOG410XPBS	-1.20902	-0.729312	-1.32401	0.204308	0.885939	63.64
ENOG410XQ4X	0.278805	-0.382383	0.310813	0.759999	0.990679	72.73
ENOG410XQ54	-0.694991	0.933707	-0.805471	0.432486	0.966896	100
ENOG410XQ90	-1.16515	0.3463	-1.37327	0.188814	0.87613	100
ENOG410XQAF	0.12881	-1.01199	0.122195	0.904283	0.995078	63.64
ENOG410XQJE	-0.4211	-1.60605	-0.450928	0.658159	0.990679	36.36
ENOG410XQM8	-0.705586	1.38318	-0.911802	0.375555	0.964329	100
ENOG410XQQP	-0.0268588	-0.80019	-0.0315085	0.975258	0.995105	72.73
ENOG410XQW0	-1.61725	-0.605174	-1.11536	0.28135	0.924159	81.82
ENOG410XRCM	-0.0591897	-1.32937	-0.0660995	0.948127	0.995078	45.45
ENOG410XST2	-0.787616	2.56951	-0.984273	0.339792	0.964329	100
ENOG410XSWK	1.7871	-1.14899	1.70865	0.107052	0.87613	54.55
ENOG410XT1T	0.214951	-1.29537	0.249141	0.806456	0.990679	63.64
ENOG410Y1SB	1.10631	-0.606777	1.08459	0.294354	0.935793	72.73
ENOG410Y1T6	-1.55984	-0.813621	-1.6888	0.110861	0.87613	63.64
ENOG410Y2V0	-0.306022	0.00950065	-0.473581	0.642266	0.990679	81.82
ENOG410Y3WU	-1.34096	1.29758	-1.40903	0.178174	0.87613	100
ENOG410Y65V	-1.14605	2.7478	-1.38655	0.184804	0.87613	100
ENOG410Y9TZ	-1.49848	-0.113775	-1.06754	0.301745	0.935793	90.91
ENOG410YCJ6	-1.10375	-3.56106	-0.709262	0.488481	0.980625	36.36
ENOG410YKFE	-0.821048	-3.32976	-0.449095	0.659452	0.990679	36.36
ENOG410YMW6	-1.47824	0.292865	-1.98077	0.0652727	0.85742	100
ENOG410YNV7	-0.520661	-1.91635	-0.520846	0.609686	0.990679	36.36
ENOG410YQYP	-0.895478	3.50581	-1.10284	0.286588	0.924159	100
ENOG410Z2VT	1.15257	-0.430159	1.70189	0.108337	0.87613	63.64
ENOG410Z3DR	-0.0773743	-1.34425	-0.0863213	0.932294	0.995078	45.45
ENOG410Z8TH	-0.580787	0.935986	-0.633184	0.535658	0.981444	100
ENOG410ZPXB	0.312559	-1.98463	0.175315	0.863056	0.995078	63.64
ENOG410ZV18	-0.113471	-2.20152	-0.071334	0.944026	0.995078	63.64
ENOG410ZVEA	0.877444	-0.75333	0.9529	0.354971	0.964329	72.73
ENOG41105WT	-0.52434	-1.82919	-0.549501	0.590333	0.990679	36.36
ENOG4111GRK	0.741186	-1.27821	0.794483	0.438668	0.968231	45.45
ENOG4111IW4	1.92621	-1.50691	1.71127	0.106558	0.87613	45.45
ENOG4111JFI	-1.18036	-1.05244	-1.9446	0.0698184	0.85742	54.55
ENOG4111K5V	-2.03862	-0.054056	-1.33576	0.200521	0.878806	81.82
ENOG4111K87	-1.00552	1.44085	-1.36509	0.191318	0.87613	100
ENOG4111K9G	-0.251206	-1.79351	-0.256205	0.801094	0.990679	45.45
ENOG4111MEQ	-1.98747	0.812122	-1.42601	0.173294	0.87613	90.91
ENOG4111NUT	-0.0737206	-1.77998	-0.0476558	0.962587	0.995078	54.55
ENOG4111P6Q	0.469364	1.53979	0.815634	0.426817	0.966896	90.91
ENOG4111PC4	1.35384	0.741978	2.56356	0.0209541	0.845449	90.91
ENOG4111VRG	0.311684	0.514897	0.532869	0.601528	0.990679	100
ENOG4111WYD	0.013942	-1.02421	0.01417	0.988871	0.996107	36.36
ENOG4111X7J	0.381181	0.181267	0.548503	0.591002	0.990679	72.73
ENOG4111Y55	-2.76906	-1.80298	-2.00589	0.0622763	0.85742	45.45
ENOG41120A8	-2.10575	-1.80957	-1.5338	0.144827	0.87613	72.73
ENOG411288N	1.51224	0.189232	2.45189	0.0262175	0.845449	81.82

## Sheet: Maltodextrin
COG	logFC	AveExpr	t	P.Value	adj.P.Val	Prevalence
COG0001	-0.262798	-0.813581	-0.385411	0.705224	0.993842	40
COG0006	1.63359	0.551664	2.5276	0.022913	0.91653	60
COG0008	0.645444	1.47225	1.19039	0.251985	0.985282	80
COG0009	0.361094	0.662437	0.586363	0.566159	0.993842	60
COG0012	-0.574225	0.788636	-0.815643	0.427185	0.993842	80
COG0013	-0.324805	1.19779	-0.543933	0.594304	0.993842	90
COG0014	-0.159081	-0.0660867	-0.242242	0.811801	0.993842	50
COG0015	-0.395887	0.725192	-0.617324	0.546074	0.993842	60
COG0016	-0.858092	0.650471	-1.21572	0.242465	0.985282	70
COG0017	-0.637741	1.58878	-1.00756	0.32929	0.993842	90
COG0018	-0.246622	0.822282	-0.333084	0.743578	0.993842	70
COG0019	-0.956596	-0.519329	-1.14567	0.269488	0.985282	60
COG0020	0.324427	0.130119	0.514161	0.614465	0.993842	50
COG0021	-0.250941	0.611887	-0.363912	0.720889	0.993842	70
COG0022	0.345188	-1.47402	0.531385	0.602761	0.993842	20
COG0024	-0.62062	0.528631	-1.05962	0.305714	0.993842	60
COG0025	-0.0573876	-0.853499	-0.0718322	0.943663	0.993842	40
COG0028	1.3635	0.292738	2.01864	0.0613552	0.985282	70
COG0030	-0.414552	-0.0248643	-0.699718	0.494576	0.993842	40
COG0031	0.439477	0.215434	0.727546	0.477847	0.993842	70
COG0034	0.915858	0.253127	1.3272	0.203852	0.985282	60
COG0035	0.235603	0.834969	0.300264	0.768006	0.993842	70
COG0036	-0.370797	0.454626	-0.612441	0.549216	0.993842	60
COG0037	-0.355661	1.36771	-0.630724	0.537503	0.993842	90
COG0038	-0.625174	-0.153336	-1.08	0.296828	0.990942	60
COG0039	-0.373781	-0.447807	-0.66351	0.51685	0.993842	40
COG0042	0.017698	1.05029	0.026574	0.979142	0.993842	70
COG0043	1.18183	-1.15737	1.55604	0.14008	0.985282	40
COG0046	0.417318	0.554651	0.679069	0.507209	0.993842	80
COG0047	0.382888	0.520477	0.625902	0.540578	0.993842	80
COG0048	0.0120348	-0.524717	0.0207644	0.983701	0.993842	20
COG0050	0.263653	1.35286	0.361258	0.722833	0.993842	90
COG0052	0.281726	0.858548	0.460046	0.651935	0.993842	80
COG0053	0.483997	-0.929224	0.555218	0.58675	0.993842	50
COG0055	0.0146903	0.181969	0.0223426	0.982463	0.993842	50
COG0056	0.283963	0.520829	0.404254	0.691605	0.993842	50
COG0057	0.249289	0.487712	0.342484	0.736633	0.993842	60
COG0058	0.870373	0.0864753	1.17384	0.258358	0.985282	70
COG0059	-0.526703	-0.639049	-0.614975	0.547584	0.993842	40
COG0060	-0.621463	0.965321	-0.994179	0.335556	0.993842	70
COG0061	0.211467	0.228982	0.414192	0.684465	0.993842	60
COG0064	-0.37192	0.399974	-0.429551	0.673493	0.993842	70
COG0067	-0.17565	-0.888999	-0.263025	0.79603	0.993842	40
COG0069	-0.179993	-0.819684	-0.255642	0.801623	0.993842	40
COG0070	-0.17565	-0.888999	-0.263025	0.79603	0.993842	40
COG0072	-0.586257	0.534345	-0.826136	0.421388	0.993842	60
COG0073	-1.09779	1.4766	-1.77842	0.0951524	0.985282	80
COG0078	-0.240956	-0.513828	-0.338616	0.739488	0.993842	30
COG0079	1.2478	-0.381504	1.43029	0.172682	0.985282	60
COG0080	0.291038	0.387229	0.444146	0.663137	0.993842	80
COG0081	0.178474	0.555134	0.235325	0.817069	0.993842	70
COG0082	-0.150624	-1.06902	-0.148094	0.884197	0.993842	40
COG0084	-0.376386	0.411504	-0.632177	0.536578	0.993842	50
COG0085	0.165582	1.86099	0.259311	0.798842	0.993842	100
COG0086	-0.697288	1.75267	-1.11784	0.28083	0.985282	90
COG0285	-0.0420152	0.0310574	-0.0537805	0.957804	0.993842	50
COG0286	0.153417	2.11279	0.275598	0.786534	0.993842	100
COG0289	-0.0615889	-0.902625	-0.121518	0.904858	0.993842	10
COG0290	-0.0679336	-0.00742856	-0.118963	0.906848	0.993842	40
COG0292	0.305201	-0.465408	0.458445	0.653059	0.993842	50
COG0294	-1.65185	-0.661826	-2.42545	0.028057	0.91653	40
COG0295	-0.037676	-0.0824462	-0.0610162	0.952134	0.993842	40
COG0296	-0.128344	-0.0826685	-0.150872	0.882042	0.993842	60
COG0297	0.293021	-0.814737	0.318927	0.754082	0.993842	50
COG0301	-1.26734	0.162569	-1.85081	0.0835437	0.985282	60
COG0304	0.0315803	-0.0105413	0.035218	0.97236	0.993842	70
COG0305	0.04865	1.40011	0.0780253	0.938816	0.993842	90
COG0308	-0.890492	-0.420014	-1.10232	0.287315	0.985282	50
COG0312	-0.0614088	0.689053	-0.0821705	0.935573	0.993842	70
COG0313	0.0764328	0.42074	0.133009	0.895915	0.993842	60
COG0316	0.0262419	-0.885365	0.0319075	0.974957	0.993842	50
COG0317	0.39448	0.783454	0.58954	0.56408	0.993842	60
COG0318	0.787381	0.794578	1.11554	0.281787	0.985282	80
COG0319	-0.631354	-0.229253	-1.11853	0.280546	0.985282	50
COG0320	-0.951904	-0.125874	-1.55351	0.140682	0.985282	50
COG0322	0.0876053	0.568694	0.139874	0.890579	0.993842	70
COG0323	0.717422	-0.0929114	1.17176	0.259169	0.985282	40
COG0324	-0.776147	0.259221	-1.09521	0.290321	0.986318	60
COG0325	0.729642	-0.385153	1.25593	0.22793	0.985282	40
COG0326	0.441835	0.358875	0.60396	0.554695	0.993842	70
COG0327	-0.0865219	-0.106506	-0.144326	0.887122	0.993842	40
COG0329	1.1847	0.62198	1.84946	0.0837491	0.985282	70
COG0330	-0.523995	0.396482	-0.938305	0.362624	0.993842	50
COG0331	-0.181315	-0.0541606	-0.210718	0.83588	0.993842	60
COG0334	0.430976	-0.295735	0.638916	0.5323	0.993842	50
COG0335	-0.68151	0.207908	-1.10239	0.287282	0.985282	50
COG0336	-1.48996	0.426772	-2.17778	0.0454123	0.985282	60
COG0337	0.0195827	0.322907	0.0241987	0.981006	0.993842	70
COG0338	0.533732	0.575809	0.772469	0.451572	0.993842	60
COG0339	-0.200868	0.363285	-0.232818	0.81898	0.993842	70
COG0341	-1.30052	0.367148	-1.97906	0.0660438	0.985282	60
COG0342	-1.70471	0.408382	-2.52918	0.0228407	0.91653	60
COG0343	0.242541	0.118738	0.342115	0.736905	0.993842	50
COG0344	-0.120798	-0.286069	-0.218689	0.829774	0.993842	40
COG0346	0.0120836	-0.18588	0.0222346	0.982547	0.993842	50
COG0353	-0.536036	0.0439923	-0.999703	0.33296	0.993842	40
COG0356	0.528595	0.792307	0.689033	0.50109	0.993842	70
COG0357	-0.418042	0.576402	-0.630179	0.53785	0.993842	80
COG0358	0.561196	0.93522	0.914683	0.374509	0.993842	90
COG0359	0.0779886	0.0154124	0.121769	0.904662	0.993842	40
COG0360	-0.991465	-0.127899	-1.65414	0.118406	0.985282	50
COG0361	-0.934298	0.422687	-1.5892	0.132404	0.985282	70
COG0363	0.403375	0.292605	0.725789	0.478893	0.993842	60
COG0364	-1.07874	-0.552918	-1.89592	0.0769644	0.985282	30
COG0365	-1.33212	-0.79968	-1.42307	0.174731	0.985282	50
COG0366	0.828011	0.925251	1.09156	0.29187	0.986318	70
COG0367	1.92481	-1.19607	2.33923	0.0332319	0.957861	50
COG0370	1.51307	0.343216	1.5693	0.136966	0.985282	70
COG0372	1.51968	-0.176798	1.65503	0.118225	0.985282	60
COG0378	0.113913	-0.741485	0.102131	0.919975	0.993842	40
COG0388	0.588322	-0.45199	0.545859	0.593011	0.993842	60
COG0389	-0.529998	0.294793	-0.890828	0.386777	0.993842	50
COG0395	0.0645476	1.13499	0.0875545	0.931363	0.993842	90
COG0396	0.0498047	-0.657184	0.0662213	0.948057	0.993842	40
COG0399	-0.372237	-1.11749	-0.331237	0.744946	0.993842	40
COG0402	0.372779	-0.59258	0.486232	0.633674	0.993842	50
COG0406	-0.850318	0.463983	-1.19739	0.249327	0.985282	70
COG0407	1.32494	-0.748792	1.66884	0.11542	0.985282	40
COG0416	-1.27914	-0.78741	-1.1461	0.269313	0.985282	50
COG0423	-1.35838	-1.93328	-2.07204	0.0555088	0.985282	20
COG0738	-1.00432	-1.0989	-1.5479	0.142021	0.985282	30
COG0739	0.181621	0.748105	0.291353	0.774683	0.993842	80
COG0740	-0.0392925	-0.0134114	-0.0481802	0.962194	0.993842	60
COG0741	-0.565323	0.145034	-0.825962	0.421483	0.993842	50
COG0742	-0.106584	0.258388	-0.158488	0.87614	0.993842	60
COG0743	1.19721	0.224557	1.75236	0.0996657	0.985282	70
COG0744	-0.157584	0.383764	-0.269867	0.790858	0.993842	40
COG0745	0.680395	1.63751	1.22539	0.238905	0.985282	90
COG0747	-0.905496	0.609684	-1.39193	0.183793	0.985282	60
COG0749	-0.35515	1.04483	-0.572007	0.575602	0.993842	80
COG0750	0.184334	0.665358	0.228381	0.822366	0.993842	70
COG0751	-0.0829271	-0.546665	-0.138816	0.891401	0.993842	20
COG0752	0.0184392	-0.587211	0.031572	0.97522	0.993842	20
COG0756	-0.270226	-0.488224	-0.364623	0.72037	0.993842	30
COG0758	-0.430874	0.297167	-0.587159	0.565637	0.993842	60
COG0759	-0.63174	-1.13397	-0.963735	0.350122	0.993842	30
COG0760	-0.01689	0.112366	-0.0246639	0.980641	0.993842	50
COG0761	0.604075	-0.891185	0.76747	0.454451	0.993842	30
COG0763	1.3852	-0.2917	1.95935	0.0684984	0.985282	50
COG0764	0.164663	-0.413179	0.179629	0.859795	0.993842	50
COG0765	0.91424	0.567325	1.21969	0.240998	0.985282	80
COG0766	1.19898	0.991592	1.74922	0.100223	0.985282	70
COG0768	0.867261	1.65139	1.45067	0.167007	0.985282	80
COG0769	0.146582	0.413182	0.178037	0.861023	0.993842	50
COG0770	-1.17923	-0.108162	-1.58587	0.133159	0.985282	50
COG0771	-0.0966061	-0.157543	-0.15918	0.875603	0.993842	50
COG0772	-0.174673	0.931282	-0.26136	0.797291	0.993842	70
COG0773	-0.811994	0.137316	-1.54474	0.14278	0.985282	40
COG0774	0.837733	-0.620178	1.42499	0.174182	0.985282	40
COG0775	-0.344329	0.0310512	-0.549539	0.590545	0.993842	50
COG0776	0.972249	0.41113	1.6246	0.124608	0.985282	50
COG0778	-0.729817	0.574719	-1.18055	0.255761	0.985282	60
COG0779	1.15196	-0.198595	1.49985	0.153947	0.985282	40
COG0781	0.204708	-0.390955	0.253277	0.803416	0.993842	50
COG0782	0.903334	-0.463316	1.36813	0.190974	0.985282	40
COG0783	1.50307	-0.334678	1.98275	0.0655929	0.985282	50
COG0784	-1.06536	-0.951169	-1.42631	0.173807	0.985282	20
COG0785	0.204234	-0.639291	0.282272	0.781507	0.993842	50
COG0786	0.110909	0.721618	0.131199	0.897322	0.993842	70
COG0787	-1.20559	0.349079	-1.71362	0.106723	0.985282	60
COG0790	0.781859	-1.49526	0.836694	0.415606	0.993842	30
COG0791	0.107428	0.274032	0.170358	0.866955	0.993842	70
COG0793	0.458978	0.953932	0.579952	0.570366	0.993842	80
COG0795	-0.439163	-0.537582	-0.62585	0.540612	0.993842	30
COG0796	0.282669	0.534293	0.420068	0.680259	0.993842	70
COG0800	0.0801023	-0.755923	0.148778	0.883666	0.993842	20
COG0802	1.01934	-0.114377	1.85426	0.0830232	0.985282	50
COG0803	0.468181	0.922187	0.771531	0.452111	0.993842	60
COG0807	-0.209883	-0.283126	-0.317914	0.754835	0.993842	50
COG0809	-0.222809	0.112192	-0.318395	0.754478	0.993842	40
COG0811	-0.0518147	-0.0790785	-0.0749667	0.94121	0.993842	50
COG0812	0.52888	0.641024	0.727542	0.477849	0.993842	60
COG0813	0.0930242	-0.060038	0.163221	0.872475	0.993842	50
COG0814	-0.17114	-0.737736	-0.285162	0.779333	0.993842	20
COG0816	-0.709086	-0.180288	-1.30318	0.211731	0.985282	50
COG0817	-0.496101	-0.0292683	-0.79076	0.441136	0.993842	50
COG0820	-0.204562	-0.247255	-0.328179	0.747212	0.993842	40
COG0821	0.219405	-1.46856	0.262926	0.796105	0.993842	30
COG0822	0.690455	-0.923616	1.04752	0.311081	0.993842	30
COG0826	0.238197	1.22755	0.375371	0.712523	0.993842	90
COG0827	-0.612902	1.19295	-0.948412	0.357619	0.993842	80
COG0834	0.107891	0.283743	0.161102	0.874115	0.993842	50
COG0840	-0.357388	-2.70465	-0.250481	0.805538	0.993842	40
COG0841	-0.370259	0.581303	-0.406533	0.689965	0.993842	60
COG0842	0.127863	-0.507338	0.247456	0.807836	0.993842	30
COG0845	0.362087	0.22346	0.613874	0.548293	0.993842	60
COG0846	-0.136935	-0.188557	-0.133585	0.895467	0.993842	60
COG0847	-0.116621	-0.131083	-0.121508	0.904865	0.993842	70
COG0848	0.560324	-0.320592	0.842439	0.412481	0.993842	60
COG0855	0.760729	-0.932444	0.875696	0.394697	0.993842	50
COG0858	-0.0394156	0.747792	-0.0518842	0.95929	0.993842	90
COG0859	0.709343	0.42384	0.984578	0.340103	0.993842	60
COG0860	-0.587633	0.0426954	-0.849116	0.40887	0.993842	60
COG0863	0.157029	0.920366	0.213365	0.833851	0.993842	70
COG1002	1.87451	-1.05919	1.65853	0.117508	0.985282	40
COG1004	0.0250272	-0.761281	0.0278901	0.978109	0.993842	40
COG1011	0.373341	0.102944	0.492918	0.62905	0.993842	60
COG1012	0.597286	1.58092	1.1322	0.274936	0.985282	90
COG1013	0.335647	0.992185	0.455963	0.654803	0.993842	80
COG1014	0.247554	0.872659	0.342126	0.736897	0.993842	80
COG1015	-1.27827	0.00448078	-1.88079	0.0791181	0.985282	60
COG1022	-0.947411	0.0715617	-1.00075	0.33247	0.993842	50
COG1024	-1.556	-0.6664	-2.06768	0.055966	0.985282	50
COG1027	1.01306	0.441805	1.4774	0.1598	0.985282	60
COG1028	0.106635	0.992505	0.182829	0.857326	0.993842	80
COG1032	-0.798582	-0.00491269	-1.01154	0.327444	0.993842	60
COG1040	0.155336	-0.251332	0.252146	0.804274	0.993842	50
COG1052	0.770649	0.488972	1.01795	0.324483	0.993842	70
COG1053	-0.916535	0.399073	-1.25205	0.229302	0.985282	50
COG1057	-0.671037	-0.595407	-0.783612	0.445196	0.993842	50
COG1063	-0.17438	0.516206	-0.219494	0.829158	0.993842	70
COG1064	0.53645	-0.103641	0.756718	0.460681	0.993842	50
COG1066	-0.322033	0.438171	-0.518063	0.611804	0.993842	50
COG1070	-0.533417	1.0007	-0.689729	0.500664	0.993842	80
COG1071	-0.122842	-1.8114	-0.154593	0.879158	0.993842	20
COG1072	0.163997	-0.678339	0.271315	0.789765	0.993842	30
COG1073	0.125544	-0.191184	0.191178	0.850893	0.993842	60
COG1074	0.306437	0.432609	0.420348	0.680059	0.993842	60
COG1077	-0.195784	0.594891	-0.294875	0.772041	0.993842	60
COG1079	-1.62125	-0.908385	-2.53593	0.0225357	0.91653	30
COG1080	-0.399882	0.292141	-0.564793	0.580378	0.993842	60
COG1082	-1.44951	0.00310073	-1.89265	0.0774246	0.985282	60
COG1087	-0.946571	1.28945	-1.52016	0.148807	0.985282	80
COG1088	0.410212	-0.409775	0.523477	0.608121	0.993842	50
COG1092	0.192353	0.568698	0.286927	0.778006	0.993842	70
COG1104	-1.35049	0.638162	-2.43912	0.0273096	0.91653	70
COG1105	-0.041056	-0.0233726	-0.082807	0.935076	0.993842	40
COG1108	-0.258905	0.989635	-0.408014	0.6889	0.993842	70
COG1109	0.00450596	1.39124	0.0075502	0.994073	0.996187	70
COG1112	-0.029728	0.0214825	-0.036394	0.971437	0.993842	70
COG1114	-0.779208	-0.185161	-1.47869	0.159459	0.985282	40
COG1115	0.713332	0.874366	1.19747	0.249297	0.985282	90
COG1116	-0.100527	-0.645707	-0.182209	0.857804	0.993842	20
COG1117	-0.632555	-1.596	-0.753082	0.4628	0.993842	30
COG1120	1.3401	-0.327763	1.62638	0.124226	0.985282	50
COG1121	-0.714825	-0.0140356	-1.31772	0.206935	0.985282	50
COG1122	-1.38102	0.28501	-2.10241	0.0524155	0.985282	40
COG1126	0.618229	-0.141023	1.10339	0.286863	0.985282	40
COG1129	0.0295017	1.81273	0.0519311	0.959254	0.993842	100
COG1131	-0.179519	1.19737	-0.287721	0.77741	0.993842	70
COG1132	-0.0195937	3.05308	-0.0350905	0.97246	0.993842	100
COG1135	0.0690861	-0.165535	0.106563	0.916517	0.993842	50
COG1136	0.200849	2.1759	0.332192	0.744239	0.993842	100
COG1137	0.555918	-0.632185	0.742415	0.46905	0.993842	50
COG1138	-0.253387	-1.12582	-0.266439	0.793449	0.993842	40
COG1145	0.22222	-1.50984	0.37419	0.713383	0.993842	20
COG1154	0.432107	0.806652	0.512014	0.615931	0.993842	80
COG1155	0.947683	-0.975219	1.28779	0.216903	0.985282	40
COG1156	0.96907	-1.30636	1.26859	0.223497	0.985282	40
COG1158	-0.652332	0.512044	-0.863188	0.401325	0.993842	60
COG1159	-0.469614	0.311204	-0.783521	0.445248	0.993842	40
COG1160	0.536438	0.691031	0.730784	0.475923	0.993842	70
COG1161	0.56788	0.689201	0.716858	0.484231	0.993842	80
COG1162	-1.39145	0.649729	-2.46586	0.025903	0.91653	70
COG1164	-0.398412	-0.0120385	-0.548438	0.591282	0.993842	60
COG1165	0.764376	-0.805117	1.07427	0.299305	0.990942	40
COG1167	-0.418381	0.0675161	-0.490657	0.630612	0.993842	70
COG1168	-0.38264	0.399354	-0.622139	0.542985	0.993842	60
COG1171	0.883822	0.939293	1.46441	0.163269	0.985282	70
COG1172	0.980584	0.668665	1.36869	0.190803	0.985282	70
COG1173	-0.178238	1.06558	-0.284604	0.779752	0.993842	70
COG1175	-0.682709	1.04432	-1.21567	0.242482	0.985282	80
COG1176	-0.126728	-0.771771	-0.198974	0.844896	0.993842	40
COG1177	0.0273553	0.300411	0.0464283	0.963568	0.993842	70
COG1178	0.389787	0.592558	0.58583	0.566508	0.993842	50
COG1179	-0.134131	-0.881155	-0.253533	0.803222	0.993842	20
COG1180	0.378215	0.34778	0.72962	0.476614	0.993842	60
COG1181	-0.278135	0.510401	-0.445105	0.662459	0.993842	50
COG1185	0.959178	0.760647	1.39214	0.18373	0.985282	70
COG1186	1.69673	-0.0907767	2.53389	0.0226273	0.91653	60
COG1187	0.0558018	1.59944	0.0869825	0.93181	0.993842	90
COG1188	0.0799295	-0.0773018	0.130571	0.897811	0.993842	40
COG1190	-0.5962	0.911829	-1.05806	0.306401	0.993842	70
COG1192	1.48953	0.862513	2.5187	0.0233226	0.91653	70
COG1193	-0.604154	0.103364	-0.627265	0.539708	0.993842	70
COG1194	0.587498	-0.532477	0.729746	0.476539	0.993842	50
COG1195	0.336444	0.243638	0.452183	0.657464	0.993842	60
COG1196	-0.908622	1.11511	-1.16222	0.262907	0.985282	80
COG1197	0.735124	1.0782	1.1475	0.268753	0.985282	70
COG1198	-0.104866	0.54238	-0.157364	0.87701	0.993842	70
COG1219	-0.220167	-0.226499	-0.326346	0.748572	0.993842	50
COG1226	-0.813439	-0.700922	-1.02747	0.320126	0.993842	50
COG1228	-0.306111	-0.753501	-0.432089	0.671688	0.993842	40
COG1235	0.664478	-0.574969	0.734564	0.473682	0.993842	60
COG1249	-0.514949	1.31553	-0.77826	0.448251	0.993842	90
COG1250	-0.895738	-0.688738	-0.954898	0.354432	0.993842	50
COG1253	-0.671065	1.05267	-1.14725	0.268853	0.985282	80
COG1263	-0.547976	0.379766	-0.686077	0.5029	0.993842	60
COG1264	-0.173418	0.443682	-0.256071	0.801297	0.993842	60
COG1269	-0.579676	-0.768838	-0.685646	0.503165	0.993842	30
COG1271	-0.238025	-0.306499	-0.413994	0.684608	0.993842	30
COG1278	-0.106611	-0.880364	-0.20338	0.841511	0.993842	20
COG1281	-0.175144	0.0917212	-0.235974	0.816573	0.993842	40
COG1283	-0.180464	-0.66344	-0.18549	0.855274	0.993842	50
COG1284	0.00681042	0.381245	0.00744758	0.994154	0.996187	70
COG1288	-0.19268	0.609816	-0.259397	0.798777	0.993842	70
COG1292	9.895e-05	-0.174865	8.03827e-05	0.999937	0.999937	70
COG1293	-0.0270101	-0.445389	-0.0525992	0.95873	0.993842	30
COG1295	1.31972	0.309216	1.93149	0.0721075	0.985282	70
COG1297	-0.414492	-1.17691	-0.459415	0.652378	0.993842	40
COG1299	0.310073	0.64787	0.472203	0.643427	0.993842	60
COG1301	1.61071	0.907309	2.55026	0.0219006	0.91653	80
COG1304	-0.00620191	-0.162562	-0.00779439	0.993881	0.996187	70
COG1307	-0.321012	0.824041	-0.443622	0.663508	0.993842	80
COG1309	0.502243	0.562036	0.709053	0.488926	0.993842	60
COG1312	0.751466	-0.0503924	1.11158	0.283432	0.985282	50
COG1322	-1.41971	-0.737544	-2.04403	0.0585079	0.985282	40
COG1323	2.09763	-0.806696	2.88657	0.011095	0.91653	50
COG1327	0.107183	-0.142677	0.168479	0.868407	0.993842	50
COG1328	-0.187572	1.15244	-0.318996	0.754031	0.993842	70
COG1346	-0.597612	-0.0471542	-0.73257	0.474864	0.993842	50
COG1349	0.248874	1.11406	0.350387	0.730812	0.993842	90
COG1354	-0.286756	0.140044	-0.281863	0.781815	0.993842	60
COG1362	-0.214822	-0.188867	-0.273202	0.788341	0.993842	60
COG1363	-1.43692	-0.925437	-1.82169	0.0880529	0.985282	40
COG1368	0.29705	0.302005	0.457914	0.653432	0.993842	70
COG1373	-1.13838	0.94556	-1.52832	0.146783	0.985282	80
COG1381	0.422476	-1.57579	0.518178	0.611725	0.993842	30
COG1385	-1.4278	0.38904	-2.11147	0.051524	0.985282	70
COG1386	-0.330677	-0.0470601	-0.42564	0.67628	0.993842	50
COG1391	0.467327	-1.10204	0.436214	0.668757	0.993842	50
COG1393	0.0202341	-1.33066	0.0333214	0.973848	0.993842	20
COG1396	-0.312347	1.1928	-0.479959	0.638027	0.993842	90
COG1404	0.0707533	0.88252	0.118897	0.9069	0.993842	70
COG1409	-1.41068	-0.146885	-1.52548	0.147486	0.985282	70
COG1414	0.266311	-0.682854	0.376296	0.711849	0.993842	50
COG1418	1.00871	-0.283955	0.93096	0.366291	0.993842	60
COG1420	0.199529	-0.706382	0.281346	0.782204	0.993842	50
COG1428	-2.10235	-0.663257	-3.1977	0.00585158	0.91653	50
COG1435	0.18537	-0.0965244	0.272218	0.789083	0.993842	50
COG1445	0.0270787	0.321653	0.0439921	0.965478	0.993842	50
COG1454	1.61704	0.64683	2.59515	0.0200194	0.91653	60
COG1455	-0.272775	-0.578568	-0.381046	0.708394	0.993842	50
COG1459	0.164458	-1.02464	0.322542	0.751395	0.993842	20
COG1461	0.478775	0.918026	0.708534	0.489239	0.993842	80
COG1464	-0.473696	0.116621	-0.751082	0.463968	0.993842	50
COG1466	1.3996	-0.503036	1.54894	0.141772	0.985282	40
COG1472	0.298865	1.19587	0.434455	0.670005	0.993842	80
COG1473	-0.18849	1.42825	-0.330391	0.745573	0.993842	90
COG1475	2.2074	0.0837129	2.30294	0.0356677	0.970954	70
COG1477	0.846148	-0.0195313	1.38323	0.186392	0.985282	60
COG1479	-1.99371	-1.22716	-2.57781	0.0207268	0.91653	40
COG1480	-0.441008	-1.19972	-0.529472	0.604055	0.993842	40
COG1481	1.11836	-1.0461	1.35145	0.19614	0.985282	40
COG1482	0.33461	0.132524	0.451209	0.658151	0.993842	60
COG1484	-0.62913	0.380031	-0.862361	0.401766	0.993842	60
COG1488	0.190991	0.826469	0.321837	0.751919	0.993842	70
COG1490	-0.711274	-0.0192441	-0.96719	0.348448	0.993842	50
COG1501	0.290847	-0.384852	0.366816	0.718766	0.993842	50
COG1502	-0.28207	0.28264	-0.52293	0.608492	0.993842	40
COG1506	-0.113966	0.262707	-0.145617	0.886119	0.993842	70
COG1509	-0.663102	-1.08086	-0.968449	0.347838	0.993842	30
COG1670	-0.863903	-1.44171	-1.11912	0.280301	0.985282	30
COG1674	0.181451	1.35459	0.282858	0.781066	0.993842	90
COG1680	0.970763	-0.709085	0.829355	0.419619	0.993842	50
COG1686	0.645404	0.294019	1.07792	0.297726	0.990942	60
COG1692	0.0740417	-0.84542	0.137855	0.892148	0.993842	20
COG1702	0.333544	-0.0309759	0.534158	0.600886	0.993842	50
COG1704	0.45527	0.323135	0.824905	0.422065	0.993842	60
COG1713	-1.51655	-1.17687	-2.38431	0.030423	0.931703	30
COG1720	-0.916306	-1.4287	-1.54313	0.143171	0.985282	20
COG1737	0.110049	1.00392	0.170935	0.866509	0.993842	80
COG1738	-0.436276	-0.238225	-0.711326	0.487556	0.993842	40
COG1739	0.886803	-0.468928	1.11932	0.28022	0.985282	40
COG1744	-0.392069	0.765273	-0.545527	0.593234	0.993842	90
COG1757	-0.322887	0.789534	-0.403233	0.69234	0.993842	80
COG1760	-1.14285	0.644127	-1.80078	0.0914227	0.985282	60
COG1762	-0.241577	0.911902	-0.391533	0.700787	0.993842	70
COG1774	0.418554	-0.400489	0.519453	0.610857	0.993842	50
COG1775	-0.702234	-0.481314	-1.12013	0.279886	0.985282	50
COG1783	1.29242	-0.00262211	1.82757	0.0871252	0.985282	50
COG1792	0.771888	-0.024965	1.36324	0.192478	0.985282	50
COG1820	-0.381936	0.236684	-0.660406	0.518785	0.993842	50
COG1835	1.38057	-0.183646	1.60737	0.128352	0.985282	50
COG1840	0.367433	0.551188	0.463912	0.649224	0.993842	60
COG2759	-0.481077	-0.00628183	-0.570602	0.576531	0.993842	60
COG2801	-0.576765	2.68968	-0.887538	0.38849	0.993842	100
COG2804	-0.519843	0.14138	-0.882231	0.391263	0.993842	60
COG2812	0.695485	1.13218	1.17667	0.257258	0.985282	90
COG2813	-1.4696	-0.85665	-2.13328	0.0494344	0.985282	40
COG2820	0.598255	-0.00616204	1.05083	0.309604	0.993842	60
COG2826	-0.379067	1.90352	-0.495001	0.627612	0.993842	90
COG2831	0.43559	0.203698	0.639395	0.531997	0.993842	60
COG2838	0.0826234	-2.16591	0.0658261	0.948366	0.993842	40
COG2855	0.989975	0.376766	1.45883	0.164778	0.985282	60
COG2860	-1.25387	0.192408	-1.90828	0.0752447	0.985282	60
COG2865	-0.851875	0.152521	-1.12091	0.279563	0.985282	50
COG2871	1.29917	-0.65812	1.9956	0.0640462	0.985282	50
COG2884	0.486492	-1.07381	0.636218	0.53401	0.993842	30
COG2885	0.193295	0.652692	0.367093	0.718563	0.993842	70
COG2890	0.041696	0.356624	0.0742504	0.941771	0.993842	60
COG2893	0.0953263	-1.12616	0.150292	0.882492	0.993842	20
COG2911	1.06123	0.146518	0.92345	0.370067	0.993842	80
COG2913	0.632389	-1.35934	0.80306	0.434204	0.993842	30
COG2931	0.362319	-1.70738	0.412962	0.685348	0.993842	30
COG2932	-0.850234	-0.317529	-0.983071	0.340821	0.993842	60
COG2948	0.778704	-0.45538	1.10178	0.287542	0.985282	40
COG2963	0.618627	0.585557	0.953659	0.35504	0.993842	70
COG2964	1.73194	0.00244859	2.04482	0.0584215	0.985282	70
COG2966	0.115365	0.10777	0.16115	0.874078	0.993842	50
COG2978	-0.451171	-0.116698	-0.58154	0.569322	0.993842	60
COG2984	1.40282	-1.0669	1.37576	0.188646	0.985282	40
COG2985	1.00322	0.440564	1.38241	0.186637	0.985282	70
COG2987	-0.534284	-0.705014	-0.670095	0.512757	0.993842	60
COG3004	0.489972	-0.527151	0.619135	0.544911	0.993842	50
COG3005	-0.0488487	-1.36557	-0.0777643	0.939021	0.993842	20
COG3010	-0.194542	0.0722368	-0.27896	0.784	0.993842	60
COG3022	-0.0995067	-0.225734	-0.18318	0.857055	0.993842	40
COG3023	0.0144105	0.25381	0.0271516	0.978689	0.993842	70
COG3033	-0.399265	-0.674141	-0.567056	0.578878	0.993842	30
COG3037	-0.197972	-0.492965	-0.260545	0.797907	0.993842	50
COG3039	-0.737129	-1.36064	-0.780722	0.446844	0.993842	30
COG3069	0.111368	-0.867209	0.180514	0.859112	0.993842	20
COG3081	-0.590319	-1.41838	-0.760972	0.45821	0.993842	30
COG3083	-1.22736	-1.37709	-1.77374	0.0959481	0.985282	20
COG3090	-0.885916	-0.0223543	-1.5087	0.15169	0.985282	50
COG3119	0.132227	-0.571555	0.223642	0.825986	0.993842	30
COG3177	-0.405012	0.563047	-0.771328	0.452228	0.993842	70
COG3210	-0.0295344	1.33347	-0.043676	0.965726	0.993842	80
COG3250	-0.00893294	0.690909	-0.0146751	0.98848	0.996187	70
COG3263	0.358478	0.398247	0.463772	0.649322	0.993842	70
COG3299	-0.389169	-1.16388	-0.428206	0.674451	0.993842	40
COG3306	-0.440553	-1.57375	-0.808784	0.431002	0.993842	10
COG3316	-1.63853	-2.07974	-1.52963	0.14646	0.985282	30
COG3328	0.0660368	2.06261	0.123971	0.902948	0.993842	100
COG3344	0.20846	0.281071	0.281345	0.782204	0.993842	70
COG3378	-1.38839	-0.442055	-1.43905	0.170223	0.985282	40
COG3385	-1.09708	-1.98883	-0.958347	0.352746	0.993842	40
COG3395	0.976718	-0.930612	1.48753	0.157136	0.985282	40
COG3412	-0.245015	-1.94564	-0.364571	0.720407	0.993842	20
COG3414	0.720884	-0.822411	1.04017	0.314374	0.993842	40
COG3421	1.03646	-0.838983	1.42885	0.17309	0.985282	40
COG3444	-0.469499	-0.381682	-0.73459	0.473667	0.993842	30
COG3451	-0.331314	1.56046	-0.59136	0.56289	0.993842	100
COG3464	0.658016	-0.506537	0.704907	0.49143	0.993842	50
COG3504	1.0877	-1.07529	1.19178	0.251456	0.985282	40
COG3505	-0.936393	0.974674	-1.31452	0.207983	0.985282	70
COG3525	1.19104	-1.23215	1.4125	0.177764	0.985282	40
COG3547	1.49919	0.180686	1.78265	0.0944355	0.985282	70
COG3561	1.05228	-0.749259	1.17574	0.257621	0.985282	60
ENOG410XNN3	0.990841	-2.06056	1.1233	0.278578	0.985282	30
ENOG410XNNV	-0.896093	-0.271346	-0.71712	0.484075	0.993842	60
ENOG410XNUJ	0.575359	0.193781	0.938203	0.362674	0.993842	70
ENOG410XPBS	0.405977	-1.09588	0.573639	0.574525	0.993842	30
ENOG410XQ4X	-0.493112	-1.02851	-0.815455	0.427289	0.993842	30
ENOG410XQ54	-0.435418	1.57936	-0.395328	0.698043	0.993842	90
ENOG410XQ90	0.282548	1.46083	0.34224	0.736813	0.993842	100
ENOG410XQAF	0.381894	-1.04427	0.370418	0.716134	0.993842	30
ENOG410XQJE	0.428856	-1.71053	0.561439	0.582606	0.993842	20
ENOG410XQM8	1.14479	2.63343	1.46598	0.162846	0.985282	100
ENOG410XQQP	0.301212	-1.13409	0.42933	0.67365	0.993842	30
ENOG410XQW0	-0.108599	0.807649	-0.0955134	0.925143	0.993842	90
ENOG410XRCM	0.332254	-1.58968	0.411312	0.686532	0.993842	20
ENOG410XST2	0.585501	3.76041	0.808233	0.431309	0.993842	100
ENOG410XSWK	1.36691	-1.05224	1.59495	0.131111	0.985282	40
ENOG410XT1T	-1.66971	-1.77523	-2.43822	0.0273587	0.91653	20
ENOG410Y1SB	1.48144	-1.07339	1.46625	0.162773	0.985282	40
ENOG410Y1T6	1.23491	-1.52615	1.71026	0.107356	0.985282	20
ENOG410Y2V0	-0.437175	-0.112746	-0.705619	0.491	0.993842	50
ENOG410Y3WU	0.501425	2.3611	0.620924	0.543764	0.993842	100
ENOG410Y65V	0.283815	3.61874	0.374969	0.712816	0.993842	100
ENOG410Y9TZ	-1.36807	0.195804	-0.927057	0.36825	0.993842	80
ENOG410YCJ6	-1.40354	-2.08498	-0.867653	0.398951	0.993842	50
ENOG410YKFE	-1.83348	-1.47085	-1.24035	0.233478	0.985282	60
ENOG410YMW6	0.916576	-0.0885822	0.622807	0.542558	0.993842	80
ENOG410YNV7	0.038789	-1.9711	0.0442052	0.965311	0.993842	20
ENOG410YQYP	0.208977	4.44676	0.292668	0.773696	0.993842	100
ENOG410Z2VT	-0.6889	-0.563847	-1.23669	0.234796	0.985282	30
ENOG410Z3DR	0.0928628	-1.60561	0.132739	0.896125	0.993842	20
ENOG410Z8TH	0.0947789	1.40396	0.0801003	0.937193	0.993842	90
ENOG410ZPXB	-1.44414	-3.30045	-1.11275	0.282945	0.985282	30
ENOG410ZV18	-2.03256	-1.98577	-1.21805	0.241603	0.985282	50
ENOG410ZVEA	-1.74335	-0.320151	-2.45533	0.0264483	0.91653	70
ENOG41105WT	-0.0939791	-2.40552	-0.185517	0.855254	0.993842	10
ENOG4111GRK	-0.959206	-1.4453	-1.10773	0.285043	0.985282	20
ENOG4111IW4	0.32422	-1.01751	0.308076	0.762167	0.993842	50
ENOG4111JFI	-0.037956	-0.984277	-0.0551152	0.956758	0.993842	20
ENOG4111K5V	1.44045	0.616806	1.02886	0.319493	0.993842	80
ENOG4111K87	-0.140026	2.12318	-0.122902	0.90378	0.993842	90
ENOG4111K9G	-0.0758112	-2.04987	-0.0933337	0.926846	0.993842	20
ENOG4111MEQ	0.560638	1.90234	0.642836	0.52982	0.993842	100
ENOG4111NUT	-0.225523	-3.03558	-0.270433	0.790431	0.993842	20
ENOG4111P6Q	-0.398396	1.13743	-0.747672	0.465963	0.993842	50
ENOG4111PC4	0.226514	0.496722	0.400297	0.694456	0.993842	50
ENOG4111VRG	-0.217579	0.108067	-0.343651	0.735772	0.993842	50
ENOG4111WYD	0.33227	-1.0484	0.557455	0.585258	0.993842	30
ENOG4111X7J	-0.530557	-0.265149	-1.04057	0.314193	0.993842	30
ENOG4111Y55	1.34558	-0.46382	1.17487	0.257957	0.985282	60
ENOG41120A8	1.74093	-2.51595	1.18655	0.253453	0.985282	40
ENOG411288N	-0.0413656	-0.349724	-0.0681979	0.946509	0.993842	40

## Sheet: Probiotic
COG	log2FC	AveExpr	t	P.Value	adj.P.Val	Prevalence
COG0001	-0.42978	-0.205153	-0.531661	0.601283	0.981321	61.54
COG0006	0.756496	0.953097	1.31718	0.20385	0.981321	76.92
COG0008	-0.649505	1.38359	-1.36411	0.188891	0.981321	84.62
COG0009	0.12734	0.983183	0.229733	0.820818	0.990924	84.62
COG0012	0.047702	0.508625	0.100302	0.921183	0.991303	76.92
COG0013	0.435132	1.07986	0.86142	0.400028	0.981321	84.62
COG0014	-0.195562	-0.522738	-0.362328	0.72121	0.990345	46.15
COG0015	-0.562167	0.959291	-0.929222	0.364733	0.981321	84.62
COG0016	0.144229	0.300396	0.303659	0.764774	0.990924	61.54
COG0017	0.546719	1.29014	0.997229	0.331511	0.981321	76.92
COG0018	0.138168	0.593953	0.258298	0.799027	0.990924	69.23
COG0019	0.602611	-0.603738	0.845103	0.408844	0.981321	61.54
COG0020	0.822639	0.113991	1.62864	0.120289	0.981321	61.54
COG0021	-0.788415	0.536084	-1.34872	0.193696	0.981321	76.92
COG0022	-0.0933733	-0.944513	-0.15339	0.87975	0.991303	46.15
COG0024	0.321851	0.844946	0.61398	0.546701	0.981321	76.92
COG0025	0.123489	-1.16351	0.187809	0.85307	0.990924	38.46
COG0028	0.115188	0.177904	0.167668	0.868663	0.991303	69.23
COG0030	0.0842663	0.812145	0.144174	0.886921	0.991303	76.92
COG0031	0.281997	-0.582171	0.556626	0.58445	0.981321	38.46
COG0034	-0.60916	-0.128567	-0.997075	0.331583	0.981321	61.54
COG0035	-0.516775	0.816086	-0.725154	0.477425	0.981321	76.92
COG0036	-0.61754	0.844979	-1.21514	0.239584	0.981321	84.62
COG0037	0.105468	0.921959	0.218665	0.829303	0.990924	69.23
COG0038	-0.949313	-0.0844523	-1.54086	0.140271	0.981321	61.54
COG0039	-0.310016	0.441696	-0.481435	0.635849	0.981321	84.62
COG0042	0.322387	0.6022	0.570897	0.574935	0.981321	61.54
COG0043	-0.438279	-1.01503	-0.593288	0.560168	0.981321	53.85
COG0046	0.526039	0.73542	0.822276	0.421386	0.981321	92.31
COG0047	0.526039	0.73542	0.822276	0.421386	0.981321	92.31
COG0048	-0.496708	0.145525	-0.792761	0.43796	0.981321	69.23
COG0050	0.0402757	1.03547	0.060495	0.95241	0.991303	76.92
COG0052	-1.15541	0.687545	-2.32718	0.0314772	0.981321	76.92
COG0053	-0.698095	-0.850681	-0.889029	0.385395	0.981321	61.54
COG0055	0.247898	1.1779	0.372376	0.713842	0.987807	84.62
COG0056	-0.226075	1.59742	-0.426839	0.674419	0.981321	100
COG0057	-0.782748	0.616521	-1.41704	0.173082	0.981321	69.23
COG0058	-0.867954	0.706958	-1.24252	0.229553	0.981321	84.62
COG0059	0.182447	-0.351484	0.263693	0.79493	0.990924	61.54
COG0060	-0.0439093	1.63318	-0.0872992	0.931371	0.991303	100
COG0061	-0.113271	0.353218	-0.194396	0.847984	0.990924	69.23
COG0064	0.104905	0.147005	0.159228	0.875214	0.991303	69.23
COG0067	-0.352489	-0.714983	-0.529196	0.602958	0.981321	46.15
COG0069	-0.327695	-0.732148	-0.496382	0.625468	0.981321	46.15
COG0070	-0.295731	-0.754278	-0.457757	0.652454	0.981321	46.15
COG0072	0.387339	0.727264	0.660391	0.517137	0.981321	61.54
COG0073	-0.242586	1.42931	-0.496644	0.625286	0.981321	84.62
COG0078	-0.114819	-0.168541	-0.210263	0.835759	0.990924	61.54
COG0079	0.332214	-0.22085	0.432852	0.670123	0.981321	76.92
COG0080	0.0208267	-0.426049	0.0329861	0.974039	0.99363	61.54
COG0081	-0.214822	0.683691	-0.354072	0.727286	0.990924	76.92
COG0082	-0.52369	-0.764128	-0.698651	0.493454	0.981321	61.54
COG0084	0.347239	1.02067	0.613132	0.547249	0.981321	92.31
COG0085	0.165189	1.13091	0.315095	0.756214	0.990924	76.92
COG0086	0.268046	1.64479	0.506557	0.618446	0.981321	92.31
COG0285	-0.127942	0.453281	-0.192493	0.849452	0.990924	84.62
COG0286	0.440476	1.96879	0.897742	0.380851	0.981321	92.31
COG0289	0.177944	0.0236451	0.27963	0.782862	0.990924	61.54
COG0290	0.340469	0.501425	0.677896	0.506223	0.981321	76.92
COG0292	0.483837	-0.477453	0.811315	0.427493	0.981321	61.54
COG0294	0.502138	-0.485566	0.669279	0.511579	0.981321	61.54
COG0295	0.286359	0.457455	0.574814	0.572337	0.981321	84.62
COG0296	-0.999703	-0.0784693	-1.70328	0.105246	0.981321	69.23
COG0297	-1.23927	-0.674328	-1.66448	0.112851	0.981321	61.54
COG0301	0.680397	0.659208	1.02876	0.316849	0.981321	76.92
COG0304	0.476193	0.401602	0.542092	0.594221	0.981321	84.62
COG0305	0.598865	1.37718	1.07306	0.297033	0.981321	92.31
COG0308	-0.542296	-0.565072	-0.813144	0.42647	0.981321	61.54
COG0312	-0.108501	0.178188	-0.195555	0.847089	0.990924	53.85
COG0313	0.0068254	0.358053	0.0144571	0.98862	0.996757	69.23
COG0316	-0.172334	-0.917909	-0.222866	0.826081	0.990924	53.85
COG0317	0.36732	1.35405	0.721119	0.479845	0.981321	92.31
COG0318	0.822692	0.891134	1.20999	0.241509	0.981321	84.62
COG0319	0.2783	0.0744869	0.464058	0.648017	0.981321	69.23
COG0320	0.361805	-0.557156	0.788702	0.44027	0.981321	61.54
COG0322	0.222961	0.444945	0.405929	0.689448	0.981321	76.92
COG0323	-0.141158	0.411977	-0.265852	0.793292	0.990924	69.23
COG0324	-0.447324	0.00323994	-0.879374	0.390471	0.981321	61.54
COG0325	-0.551659	-0.270485	-0.958896	0.349968	0.981321	61.54
COG0326	1.00279	0.394722	1.36165	0.189651	0.981321	69.23
COG0327	-0.124587	0.264845	-0.244024	0.809896	0.990924	69.23
COG0329	0.384506	0.463963	0.641537	0.529038	0.981321	69.23
COG0330	0.246423	0.958043	0.425918	0.675078	0.981321	84.62
COG0331	-0.531646	-0.648162	-0.778889	0.445888	0.981321	53.85
COG0334	0.209078	-0.180308	0.418971	0.680058	0.981321	61.54
COG0335	-0.217116	0.0664909	-0.457738	0.652467	0.981321	53.85
COG0336	1.08994	0.240931	2.04057	0.0558183	0.981321	69.23
COG0337	0.178148	-0.879151	0.370968	0.714872	0.987807	46.15
COG0338	-0.487712	0.264535	-0.949696	0.354502	0.981321	61.54
COG0339	0.411475	-0.646678	0.644743	0.527004	0.981321	53.85
COG0341	-0.830773	0.156293	-1.32048	0.202768	0.981321	69.23
COG0342	0.277793	0.787598	0.492476	0.628173	0.981321	92.31
COG0343	-1.11381	0.704853	-1.84117	0.0816802	0.981321	76.92
COG0344	-0.303902	0.296712	-0.505103	0.619447	0.981321	61.54
COG0346	-0.167239	-0.449109	-0.387306	0.702947	0.981321	46.15
COG0353	-0.277774	0.210216	-0.469179	0.64442	0.981321	61.54
COG0356	0.378244	0.814996	0.620319	0.54261	0.981321	76.92
COG0357	-0.639695	0.160544	-1.19086	0.248754	0.981321	76.92
COG0358	-0.0449366	0.696678	-0.0769538	0.939486	0.991303	76.92
COG0359	0.312599	-0.0543599	0.729752	0.474675	0.981321	61.54
COG0360	0.815278	0.271164	1.51652	0.146279	0.981321	76.92
COG0361	-0.355981	-0.145748	-0.63122	0.535613	0.981321	53.85
COG0363	-0.423163	0.233121	-0.902591	0.378338	0.981321	61.54
COG0364	-0.549908	0.0144781	-0.991548	0.334203	0.981321	69.23
COG0365	1.27634	-0.813097	1.74489	0.0975836	0.981321	61.54
COG0366	0.145243	1.17267	0.284056	0.779521	0.990924	92.31
COG0367	-0.528899	-1.15192	-0.633777	0.53398	0.981321	53.85
COG0370	-0.531806	-1.41851	-0.843059	0.409957	0.981321	38.46
COG0372	-0.75453	-0.276384	-0.943897	0.357379	0.981321	69.23
COG0378	0.0886797	-1.08205	0.122751	0.903627	0.991303	53.85
COG0388	-0.713743	-1.4804	-0.788846	0.440188	0.981321	46.15
COG0389	-0.44316	0.536629	-0.816441	0.42463	0.981321	76.92
COG0395	0.131057	0.43737	0.212614	0.833951	0.990924	69.23
COG0396	-0.212635	-0.164353	-0.339297	0.738205	0.990924	69.23
COG0399	-0.744933	-1.61034	-1.00733	0.32676	0.981321	46.15
COG0402	-0.474163	-0.600558	-0.637767	0.531435	0.981321	53.85
COG0406	0.484044	-0.147926	0.902696	0.378283	0.981321	61.54
COG0407	1.14498	-0.756985	1.64933	0.115946	0.981321	46.15
COG0416	0.0843117	-0.3326	0.0972221	0.923595	0.991303	69.23
COG0423	1.08707	-0.356489	1.00188	0.329321	0.981321	61.54
COG0738	1.01125	-0.855236	1.68434	0.108902	0.981321	46.15
COG0739	0.246377	0.700186	0.464952	0.647388	0.981321	84.62
COG0740	-0.0272154	-0.28204	-0.0447572	0.96478	0.99363	61.54
COG0741	-0.413	0.151612	-0.774665	0.44832	0.981321	61.54
COG0742	-0.0967409	0.650312	-0.158352	0.875894	0.991303	84.62
COG0743	0.513319	-0.0102017	0.646613	0.525819	0.981321	76.92
COG0744	-0.703922	0.745874	-1.35417	0.191981	0.981321	84.62
COG0745	0.0638812	1.00242	0.119732	0.905985	0.991303	76.92
COG0747	-0.448592	0.797023	-0.655882	0.519969	0.981321	69.23
COG0749	-0.208714	0.683499	-0.393083	0.698748	0.981321	69.23
COG0750	-0.977861	0.0996037	-1.49313	0.152252	0.981321	69.23
COG0751	-0.480818	0.14719	-0.859629	0.400989	0.981321	53.85
COG0752	-0.0311788	-0.338869	-0.0588782	0.95368	0.991303	38.46
COG0756	0.688268	-0.406201	1.38059	0.183848	0.981321	53.85
COG0758	-0.631732	0.421769	-1.18158	0.252329	0.981321	69.23
COG0759	0.456886	-0.548432	0.51536	0.612401	0.981321	53.85
COG0760	-0.903381	0.878621	-1.49782	0.151037	0.981321	84.62
COG0761	-0.450435	-0.510539	-0.715152	0.483438	0.981321	61.54
COG0763	-0.143088	-0.854335	-0.311319	0.759037	0.990924	46.15
COG0764	0.743142	-0.560795	1.13182	0.272161	0.981321	53.85
COG0765	-1.4651	0.542554	-2.11077	0.0486379	0.981321	76.92
COG0766	-0.121377	0.257119	-0.232906	0.818391	0.990924	61.54
COG0768	-0.696053	1.14771	-1.46094	0.160797	0.981321	69.23
COG0769	-0.183763	0.669786	-0.388577	0.702022	0.981321	76.92
COG0770	-0.779722	0.109141	-1.1739	0.255317	0.981321	69.23
COG0771	-0.758197	0.218889	-1.20782	0.242323	0.981321	69.23
COG0772	-0.381436	0.743254	-0.631063	0.535714	0.981321	84.62
COG0773	-0.273039	0.711536	-0.535093	0.598955	0.981321	69.23
COG0774	0.615476	-0.658355	1.01051	0.325277	0.981321	53.85
COG0775	-0.98579	0.282648	-1.4453	0.165089	0.981321	69.23
COG0776	-0.314942	0.343178	-0.507415	0.617855	0.981321	61.54
COG0778	0.786083	0.669126	1.51864	0.145746	0.981321	76.92
COG0779	0.0749833	-0.69279	0.171778	0.865476	0.991303	46.15
COG0781	0.724822	-0.207825	1.07595	0.295771	0.981321	69.23
COG0782	-0.972424	0.815018	-1.36965	0.187183	0.981321	84.62
COG0783	0.710501	-0.446668	1.21799	0.238526	0.981321	53.85
COG0784	0.766812	-0.356642	1.33794	0.197119	0.981321	53.85
COG0785	0.472569	-0.786666	0.672589	0.509518	0.981321	53.85
COG0786	-0.962043	0.209355	-1.66662	0.11242	0.981321	76.92
COG0787	-0.502613	0.0233214	-1.00815	0.326378	0.981321	61.54
COG0790	0.20029	-1.84498	0.284565	0.779136	0.990924	30.77
COG0791	-0.0618017	0.081015	-0.114371	0.910175	0.991303	69.23
COG0793	-0.128517	0.331176	-0.195175	0.847382	0.990924	76.92
COG0795	0.066857	-0.466933	0.107643	0.915437	0.991303	46.15
COG0796	0.259494	0.298425	0.413144	0.684247	0.981321	69.23
COG0800	-0.0286622	-0.418305	-0.0573418	0.954887	0.991303	46.15
COG0802	0.381932	0.111318	0.664842	0.51435	0.981321	69.23
COG0803	-0.55645	0.697549	-1.22232	0.236921	0.981321	76.92
COG0807	0.170251	-0.464325	0.31713	0.754693	0.990924	46.15
COG0809	0.0212069	0.236079	0.0435621	0.96572	0.99363	76.92
COG0811	0.119496	-0.387582	0.184755	0.855431	0.990924	46.15
COG0812	-0.215544	0.311941	-0.432424	0.670429	0.981321	61.54
COG0813	-0.220153	0.444937	-0.352617	0.728358	0.990924	69.23
COG0814	1.35078	0.521225	2.26131	0.0359925	0.981321	69.23
COG0816	0.233284	0.294127	0.411509	0.685424	0.981321	76.92
COG0817	-1.20327	0.0435945	-1.97624	0.0632221	0.981321	61.54
COG0820	0.653803	-0.0705937	1.23585	0.231967	0.981321	61.54
COG0821	0.939522	-0.742661	1.23196	0.233384	0.981321	61.54
COG0822	0.0666195	-0.256317	0.0913915	0.928163	0.991303	61.54
COG0826	0.217538	0.989083	0.39232	0.699302	0.981321	76.92
COG0827	-0.221861	0.786458	-0.388388	0.702159	0.981321	84.62
COG0834	0.137491	0.871214	0.243649	0.810182	0.990924	84.62
COG0840	3.06778	-4.01104	2.74356	0.0131223	0.981321	15.38
COG0841	0.749336	-0.168108	1.3944	0.179707	0.981321	61.54
COG0842	-0.500945	-0.289591	-0.806195	0.430366	0.981321	53.85
COG0845	0.384141	0.0294833	0.806494	0.430198	0.981321	61.54
COG0846	-0.473642	-1.38686	-0.77295	0.449309	0.981321	46.15
COG0847	0.722455	-0.301934	0.927173	0.365768	0.981321	76.92
COG0848	-0.12251	-0.944492	-0.156621	0.877239	0.991303	38.46
COG0855	1.32589	-0.602197	1.47811	0.156192	0.981321	61.54
COG0858	-0.016001	-0.352578	-0.0261279	0.979435	0.99363	46.15
COG0859	-0.44898	0.780983	-0.599779	0.555924	0.981321	76.92
COG0860	0.132392	-0.0693458	0.196626	0.846263	0.990924	61.54
COG0863	-0.303695	1.0297	-0.457806	0.65242	0.981321	92.31
COG1002	0.489418	-1.09363	0.582015	0.567578	0.981321	53.85
COG1004	0.636627	-0.819329	0.875661	0.392435	0.981321	53.85
COG1011	0.0571165	-0.321137	0.113527	0.910835	0.991303	53.85
COG1012	0.0291862	1.67788	0.0542165	0.957343	0.991751	84.62
COG1013	0.713245	0.0710255	1.33833	0.196995	0.981321	76.92
COG1014	0.492704	0.186449	0.799242	0.434286	0.981321	76.92
COG1015	0.115185	0.00505871	0.196618	0.846269	0.990924	69.23
COG1022	0.0774712	-0.171898	0.103457	0.918713	0.991303	61.54
COG1024	-0.733593	-0.839188	-0.931753	0.363458	0.981321	53.85
COG1027	-0.137665	-0.20922	-0.272059	0.788588	0.990924	46.15
COG1028	0.0657119	0.68239	0.126255	0.900891	0.991303	69.23
COG1032	-0.0778216	-0.320246	-0.11532	0.909433	0.991303	61.54
COG1040	1.14455	0.000731846	2.04826	0.0549875	0.981321	69.23
COG1052	-0.464601	0.0856969	-0.673658	0.508853	0.981321	61.54
COG1053	0.0191956	0.332438	0.0317712	0.974995	0.99363	61.54
COG1057	-1.11521	-0.191225	-1.49774	0.151059	0.981321	69.23
COG1063	1.48214	-0.055113	2.52726	0.0207858	0.981321	53.85
COG1064	0.0590573	-0.0701358	0.0956418	0.924833	0.991303	61.54
COG1066	-0.389364	0.810255	-0.715324	0.483334	0.981321	84.62
COG1070	0.124706	-0.0317078	0.188987	0.852159	0.990924	53.85
COG1071	0.624715	-0.80775	0.726169	0.476817	0.981321	53.85
COG1072	0.29655	-0.384949	0.389297	0.701498	0.981321	46.15
COG1073	-0.244003	-0.708269	-0.44131	0.6641	0.981321	46.15
COG1074	-0.118917	0.729581	-0.205665	0.839298	0.990924	76.92
COG1077	-0.788743	0.887078	-1.4649	0.159726	0.981321	84.62
COG1079	0.548393	-0.524974	0.869821	0.395537	0.981321	53.85
COG1080	-0.766871	0.469143	-1.35375	0.192114	0.981321	76.92
COG1082	0.168528	-0.752616	0.292905	0.772853	0.990924	46.15
COG1087	0.167402	0.754861	0.311446	0.758941	0.990924	84.62
COG1088	-0.161793	-0.703874	-0.231292	0.819625	0.990924	46.15
COG1092	-0.0233673	0.0719205	-0.0384613	0.969732	0.99363	53.85
COG1104	-0.341898	0.869919	-0.606526	0.551532	0.981321	76.92
COG1105	-0.147462	-0.115279	-0.332619	0.743159	0.990924	53.85
COG1108	0.00360778	0.332212	0.0062512	0.995079	0.99713	61.54
COG1109	-0.0960233	1.53735	-0.187265	0.85349	0.990924	76.92
COG1112	-0.575382	-0.174378	-0.673379	0.509027	0.981321	69.23
COG1114	0.702739	0.022513	1.48384	0.154678	0.981321	69.23
COG1115	0.478188	0.669303	0.734619	0.471775	0.981321	69.23
COG1116	0.118383	-0.278402	0.224247	0.825021	0.990924	61.54
COG1117	0.193398	-0.867691	0.240947	0.812244	0.990924	61.54
COG1120	0.173912	-0.103502	0.216884	0.830671	0.990924	69.23
COG1121	-0.693504	0.399056	-1.2798	0.216424	0.981321	76.92
COG1122	0.416212	1.02598	0.694445	0.496027	0.981321	92.31
COG1126	-1.43504	0.579936	-2.11588	0.0481501	0.981321	76.92
COG1129	0.0316292	1.90526	0.0653101	0.948627	0.991303	100
COG1131	-0.606584	1.62091	-1.20779	0.242334	0.981321	100
COG1132	-0.542668	2.54547	-1.02901	0.316734	0.981321	100
COG1135	-0.323851	0.260564	-0.622269	0.541355	0.981321	76.92
COG1136	0.0455442	1.13599	0.0900598	0.929207	0.991303	76.92
COG1137	-0.377822	-0.683772	-0.460671	0.6504	0.981321	46.15
COG1138	-0.0657042	-0.941291	-0.0730482	0.942551	0.991303	46.15
COG1145	1.69932	-0.559729	2.44899	0.0244818	0.981321	53.85
COG1154	-0.370811	0.0164771	-0.552843	0.586986	0.981321	53.85
COG1155	0.475352	-0.985928	0.678862	0.505625	0.981321	53.85
COG1156	0.0651535	-1.31753	0.0862702	0.932178	0.991303	46.15
COG1158	0.0439977	0.336514	0.0771851	0.939304	0.991303	76.92
COG1159	-0.581687	0.87612	-1.128	0.273729	0.981321	84.62
COG1160	-0.039604	0.813084	-0.0658605	0.948195	0.991303	76.92
COG1161	-0.787279	0.490018	-1.00112	0.329676	0.981321	76.92
COG1162	-0.66841	0.948645	-1.19972	0.245379	0.981321	84.62
COG1164	-0.00480876	0.514696	-0.00755452	0.994053	0.99713	76.92
COG1165	0.209871	-0.987032	0.288122	0.776454	0.990924	38.46
COG1167	-0.652925	-0.805654	-0.865066	0.398074	0.981321	53.85
COG1168	-0.438758	0.484849	-0.873589	0.393534	0.981321	76.92
COG1171	-0.749246	0.595192	-1.44403	0.165443	0.981321	76.92
COG1172	0.0560479	0.594162	0.0869425	0.931651	0.991303	69.23
COG1173	-0.699051	1.23768	-1.25578	0.224814	0.981321	92.31
COG1175	-0.12688	0.951529	-0.240264	0.812766	0.990924	76.92
COG1176	0.521329	0.0729582	0.811217	0.427548	0.981321	69.23
COG1177	0.141001	0.32463	0.229001	0.821379	0.990924	61.54
COG1178	0.709622	0.848036	1.25681	0.224449	0.981321	69.23
COG1179	0.184321	-0.225997	0.320259	0.752359	0.990924	53.85
COG1180	0.838418	0.484737	1.65357	0.115073	0.981321	69.23
COG1181	-0.120376	0.638012	-0.250463	0.804988	0.990924	76.92
COG1185	-0.236299	0.774357	-0.421206	0.678455	0.981321	76.92
COG1186	-1.01641	0.145295	-1.60364	0.125718	0.981321	69.23
COG1187	-0.0588387	1.18637	-0.115566	0.909241	0.991303	84.62
COG1188	-0.155476	0.252088	-0.273801	0.787269	0.990924	69.23
COG1190	-0.122409	0.807525	-0.253777	0.802465	0.990924	61.54
COG1192	-0.393632	0.967634	-0.592472	0.560703	0.981321	76.92
COG1193	-0.675725	0.271142	-0.962115	0.348392	0.981321	84.62
COG1194	-0.476858	-0.488978	-0.695789	0.495204	0.981321	53.85
COG1195	-0.37101	0.317542	-0.70624	0.488833	0.981321	76.92
COG1196	-0.681977	0.96757	-1.0064	0.327199	0.981321	84.62
COG1197	-0.216942	1.07763	-0.414075	0.683578	0.981321	76.92
COG1198	-0.0499077	0.359675	-0.104336	0.918025	0.991303	69.23
COG1219	-0.18413	-0.0390604	-0.270189	0.790004	0.990924	69.23
COG1226	0.467411	-0.410993	0.63561	0.53281	0.981321	61.54
COG1228	0.382214	-0.965115	0.530891	0.601806	0.981321	46.15
COG1235	0.710797	-1.2697	1.10593	0.282922	0.981321	53.85
COG1249	0.181211	1.20753	0.358213	0.724236	0.990924	84.62
COG1250	-1.24917	-0.783241	-1.73224	0.0998604	0.981321	61.54
COG1253	0.513061	1.22539	1.0628	0.30154	0.981321	84.62
COG1263	-0.484434	-0.054588	-0.764045	0.45447	0.981321	69.23
COG1264	-0.0841414	0.394256	-0.140385	0.889872	0.991303	69.23
COG1269	-0.186069	-0.697029	-0.318869	0.753396	0.990924	53.85
COG1271	-0.293608	-0.265875	-0.630959	0.535781	0.981321	46.15
COG1278	0.836121	-0.791204	1.85431	0.0796965	0.981321	30.77
COG1281	0.0226957	0.216165	0.0458318	0.963935	0.99363	69.23
COG1283	1.32655	-0.929815	1.61613	0.122981	0.981321	53.85
COG1284	1.03125	0.296879	1.52786	0.143454	0.981321	76.92
COG1288	-0.255235	-0.273258	-0.50859	0.617047	0.981321	53.85
COG1292	-0.210083	-1.82704	-0.225484	0.824073	0.990924	46.15
COG1293	-0.404731	-0.0403193	-0.701918	0.491462	0.981321	69.23
COG1295	1.06378	0.200487	1.77012	0.0931748	0.981321	69.23
COG1297	0.66909	-0.740923	0.868929	0.396012	0.981321	61.54
COG1299	-0.204044	0.242766	-0.445925	0.660823	0.981321	46.15
COG1301	0.379966	-0.274931	0.788728	0.440255	0.981321	61.54
COG1304	0.74628	-0.699691	1.02201	0.319947	0.981321	53.85
COG1307	-0.375931	0.544292	-0.667507	0.512684	0.981321	84.62
COG1309	-0.450699	0.311365	-0.837405	0.413046	0.981321	61.54
COG1312	-0.0452831	0.366046	-0.0777921	0.938828	0.991303	69.23
COG1322	-0.275646	0.0147914	-0.424368	0.676189	0.981321	76.92
COG1323	1.90389	-0.650623	2.57385	0.0188425	0.981321	53.85
COG1327	-0.0637522	0.00153193	-0.0924722	0.927316	0.991303	69.23
COG1328	-1.18453	1.19867	-2.34617	0.0302762	0.981321	84.62
COG1346	0.0980302	-0.673946	0.187435	0.853358	0.990924	38.46
COG1349	1.4335	0.799529	2.50324	0.0218605	0.981321	69.23
COG1354	-0.675117	-0.474615	-1.17949	0.253138	0.981321	53.85
COG1362	-0.568779	-0.621161	-0.977373	0.340985	0.981321	53.85
COG1363	0.45544	-0.0157117	0.519617	0.609488	0.981321	76.92
COG1368	0.556872	-0.349505	1.06233	0.301747	0.981321	46.15
COG1373	0.771863	1.08116	1.06222	0.301798	0.981321	84.62
COG1381	0.790587	-0.769379	0.827736	0.418364	0.981321	53.85
COG1385	1.16997	0.401626	2.32637	0.0315292	0.981321	69.23
COG1386	-0.232839	0.0195057	-0.407829	0.688077	0.981321	61.54
COG1391	0.00242237	-1.6569	0.00288993	0.997725	0.997725	46.15
COG1393	0.760463	-0.637223	1.27344	0.218622	0.981321	53.85
COG1396	1.22666	0.958676	2.41176	0.0264483	0.981321	76.92
COG1404	-0.11996	0.685771	-0.233157	0.818198	0.990924	69.23
COG1409	-0.0699036	-1.58201	-0.0899044	0.929329	0.991303	38.46
COG1414	0.382396	-0.675837	0.561638	0.581099	0.981321	53.85
COG1418	1.48371	-0.326342	1.95367	0.0660207	0.981321	69.23
COG1420	-0.474492	0.247454	-0.615589	0.545661	0.981321	76.92
COG1428	1.13077	-0.339406	1.5056	0.149044	0.981321	61.54
COG1435	-0.672873	-0.270823	-1.41516	0.173623	0.981321	61.54
COG1445	-0.182652	0.10098	-0.398362	0.694921	0.981321	46.15
COG1454	-0.286944	0.425937	-0.561973	0.580876	0.981321	69.23
COG1455	-0.603435	0.502645	-0.861953	0.399742	0.981321	76.92
COG1459	-0.376784	-0.194373	-0.658395	0.51839	0.981321	61.54
COG1461	-0.494105	0.125921	-0.838465	0.412466	0.981321	61.54
COG1464	-0.088534	0.453303	-0.162641	0.872563	0.991303	69.23
COG1466	-0.546034	-0.693987	-0.945815	0.356426	0.981321	61.54
COG1472	-0.671518	1.0343	-1.39918	0.178291	0.981321	84.62
COG1473	-0.507452	0.760542	-0.833722	0.415066	0.981321	69.23
COG1475	-0.0748583	-0.876197	-0.0751856	0.940874	0.991303	61.54
COG1477	-0.015851	-0.147707	-0.0288569	0.977288	0.99363	61.54
COG1479	1.74033	-1.26823	1.94786	0.066759	0.981321	38.46
COG1480	0.431894	-1.18708	0.582469	0.567278	0.981321	53.85
COG1481	-0.01566	-0.946989	-0.0192044	0.984884	0.996757	53.85
COG1482	0.585735	-0.0897813	1.07821	0.294791	0.981321	69.23
COG1484	-0.158131	-0.110017	-0.238863	0.813836	0.990924	46.15
COG1488	-0.0992356	1.032	-0.20678	0.838439	0.990924	84.62
COG1490	-0.103797	-0.335524	-0.194741	0.847717	0.990924	46.15
COG1501	-1.08652	-0.311171	-1.62041	0.122054	0.981321	61.54
COG1502	-0.0151397	0.80661	-0.0261376	0.979427	0.99363	76.92
COG1506	-0.453838	-0.00873495	-0.594757	0.559206	0.981321	69.23
COG1509	0.2559	-0.32517	0.429511	0.672509	0.981321	69.23
COG1670	-1.03317	-1.02779	-1.42699	0.170232	0.981321	53.85
COG1674	0.300567	0.493574	0.523956	0.606526	0.981321	69.23
COG1680	-0.558969	-1.60676	-0.723039	0.478693	0.981321	38.46
COG1686	0.00371206	0.204082	0.00623136	0.995095	0.99713	69.23
COG1692	-0.604444	-0.161045	-1.09809	0.286242	0.981321	61.54
COG1702	0.0474921	0.0660039	0.0843874	0.933654	0.991303	69.23
COG1704	0.233192	0.0706257	0.545877	0.591668	0.981321	53.85
COG1713	-1.17425	-0.157212	-1.59551	0.127529	0.981321	69.23
COG1720	-1.03604	-0.461494	-1.18982	0.249155	0.981321	53.85
COG1737	0.623646	1.05431	1.15132	0.264254	0.981321	84.62
COG1738	0.0264283	-0.596349	0.0596369	0.953084	0.991303	46.15
COG1739	0.642633	-0.355096	1.02919	0.31665	0.981321	53.85
COG1744	0.908154	-0.536706	1.47095	0.158099	0.981321	46.15
COG1757	1.12676	0.616768	2.00792	0.0594726	0.981321	84.62
COG1760	-0.217154	0.139519	-0.449457	0.65832	0.981321	53.85
COG1762	0.566811	1.09558	1.12096	0.276638	0.981321	76.92
COG1774	-0.243033	-0.0870481	-0.321781	0.751223	0.990924	69.23
COG1775	-1.15964	-0.783572	-1.5174	0.146057	0.981321	46.15
COG1783	-0.534715	-0.223302	-1.08932	0.289992	0.981321	61.54
COG1792	-0.321167	-0.212752	-0.607377	0.550979	0.981321	46.15
COG1820	-0.439326	0.266364	-0.747321	0.464257	0.981321	69.23
COG1835	0.909965	0.468717	1.26164	0.222743	0.981321	76.92
COG1840	-0.136037	0.670129	-0.213669	0.833141	0.990924	69.23
COG2759	-0.277663	-0.968462	-0.481027	0.636134	0.981321	46.15
COG2801	0.0492404	2.28471	0.111686	0.912275	0.991303	100
COG2804	-0.881896	0.254835	-1.68473	0.108825	0.981321	76.92
COG2812	1.00252	0.780658	2.00692	0.0595873	0.981321	69.23
COG2813	0.577628	-0.762905	0.836292	0.413656	0.981321	53.85
COG2820	0.804683	-0.464394	1.64078	0.117725	0.981321	46.15
COG2826	0.811647	1.87725	1.28907	0.213248	0.981321	92.31
COG2831	0.0933931	0.030642	0.172036	0.865276	0.991303	53.85
COG2838	-0.424566	-1.34593	-0.319727	0.752756	0.990924	53.85
COG2855	-0.00779634	0.0141764	-0.016918	0.986683	0.996757	61.54
COG2860	-0.767483	0.339772	-1.31166	0.20567	0.981321	69.23
COG2865	0.616323	0.158805	1.13281	0.271752	0.981321	61.54
COG2871	0.53877	-0.611686	0.924316	0.367214	0.981321	61.54
COG2884	0.521399	-0.710118	0.801243	0.433155	0.981321	53.85
COG2885	0.0930506	0.446309	0.172704	0.864758	0.991303	53.85
COG2890	0.321253	0.674903	0.644133	0.527391	0.981321	76.92
COG2893	-0.808665	-0.0336044	-1.15186	0.264036	0.981321	61.54
COG2911	2.25657	-2.15309	2.12517	0.0472736	0.981321	38.46
COG2913	-0.789374	-0.817541	-0.938285	0.36018	0.981321	53.85
COG2931	0.0201709	-2.21778	0.0317164	0.975038	0.99363	23.08
COG2932	1.05384	-1.3575	1.3521	0.192632	0.981321	30.77
COG2948	-0.599531	-0.658466	-1.04048	0.311516	0.981321	46.15
COG2963	0.466967	0.0860132	0.894551	0.382511	0.981321	61.54
COG2964	-0.33446	-1.02089	-0.453146	0.65571	0.981321	53.85
COG2966	0.754283	0.12397	1.21219	0.240685	0.981321	61.54
COG2978	-0.819992	-0.584161	-1.31231	0.205455	0.981321	53.85
COG2984	-0.461768	-1.63184	-0.767341	0.452555	0.981321	46.15
COG2985	-1.38472	0.643629	-2.20864	0.0400257	0.981321	84.62
COG2987	-0.484931	-1.41281	-0.609625	0.54952	0.981321	46.15
COG3004	-0.571742	-0.997459	-0.899755	0.379806	0.981321	46.15
COG3005	1.4621	0.081885	2.00566	0.0597336	0.981321	69.23
COG3010	0.230999	-0.175689	0.507191	0.61801	0.981321	61.54
COG3022	-0.0994696	0.18304	-0.142886	0.887924	0.991303	61.54
COG3023	-0.257476	0.404272	-0.406118	0.689312	0.981321	76.92
COG3033	0.111799	-0.410406	0.179998	0.85911	0.991303	53.85
COG3037	1.2784	0.0948688	1.76613	0.0938601	0.981321	69.23
COG3039	-1.24139	-0.938304	-1.1736	0.255434	0.981321	46.15
COG3069	-0.540727	-0.217402	-0.867307	0.396877	0.981321	61.54
COG3081	-0.83486	-0.3181	-1.03066	0.315977	0.981321	69.23
COG3083	-0.280365	-0.860598	-0.388956	0.701746	0.981321	46.15
COG3090	-0.219153	0.552603	-0.361883	0.721537	0.990345	76.92
COG3119	0.504739	-0.480051	0.857796	0.401975	0.981321	46.15
COG3177	0.69512	0.223922	1.4822	0.155111	0.981321	53.85
COG3210	-0.309286	1.53754	-0.543892	0.593006	0.981321	84.62
COG3250	-0.224976	0.945873	-0.369898	0.715656	0.987807	76.92
COG3263	-0.667189	-0.593099	-0.986731	0.336497	0.981321	53.85
COG3299	0.479312	-1.15057	0.50795	0.617487	0.981321	38.46
COG3306	-0.263825	-0.388029	-0.3483	0.731545	0.990924	53.85
COG3316	0.0634803	-1.65168	0.0591331	0.95348	0.991303	46.15
COG3328	0.428795	1.6527	0.742088	0.467346	0.981321	84.62
COG3344	0.285671	-0.709558	0.468026	0.645229	0.981321	38.46
COG3378	1.31197	0.295381	1.48471	0.15445	0.981321	69.23
COG3385	-0.630555	-2.08742	-0.575777	0.5717	0.981321	46.15
COG3395	0.482626	-0.441259	0.759086	0.457359	0.981321	61.54
COG3412	-0.740806	-1.48088	-0.999515	0.330432	0.981321	46.15
COG3414	0.698726	-0.851946	1.10329	0.284038	0.981321	53.85
COG3421	0.267188	-0.0225252	0.328985	0.745859	0.990924	69.23
COG3444	-0.332523	0.530438	-0.58649	0.56463	0.981321	76.92
COG3451	0.795984	0.690757	1.08494	0.291874	0.981321	84.62
COG3464	-0.886052	-0.619063	-1.15247	0.263795	0.981321	69.23
COG3504	-0.717108	-1.06203	-1.00174	0.329384	0.981321	53.85
COG3505	-0.4643	1.03739	-0.821328	0.421911	0.981321	84.62
COG3525	0.0694584	-1.13047	0.085673	0.932646	0.991303	46.15
COG3547	0.453167	-0.574516	0.602301	0.55428	0.981321	61.54
COG3561	-0.665165	-1.04434	-0.907498	0.375806	0.981321	61.54
ENOG410XNN3	1.64915	-1.50229	1.84176	0.0815899	0.981321	46.15
ENOG410XNNV	0.382332	-0.276756	0.384095	0.705284	0.981788	69.23
ENOG410XNUJ	0.9974	-0.524718	1.81525	0.0857215	0.981321	38.46
ENOG410XPBS	0.820066	0.500028	1.06605	0.30011	0.981321	84.62
ENOG410XQ4X	1.28288	0.0256295	1.77832	0.0917798	0.981321	69.23
ENOG410XQ54	-1.1846	1.669	-1.66741	0.11226	0.981321	100
ENOG410XQ90	-0.402479	0.247793	-0.433532	0.669638	0.981321	92.31
ENOG410XQAF	0.282714	-1.36547	0.324932	0.748876	0.990924	30.77
ENOG410XQJE	1.35067	-0.334491	1.91945	0.0704755	0.981321	69.23
ENOG410XQM8	-1.21643	1.78931	-1.705	0.10492	0.981321	100
ENOG410XQQP	0.324663	-0.606823	0.396195	0.696491	0.981321	46.15
ENOG410XQW0	1.24582	-0.765634	0.955555	0.35161	0.981321	69.23
ENOG410XRCM	-1.78459	-1.21622	-2.22111	0.0390353	0.981321	46.15
ENOG410XST2	-1.16244	3.03996	-1.49812	0.150962	0.981321	100
ENOG410XSWK	0.306812	-1.20672	0.392343	0.699285	0.981321	38.46
ENOG410XT1T	1.39865	-1.6747	2.10952	0.0487587	0.981321	38.46
ENOG410Y1SB	1.45098	-0.0818617	2.142	0.0457223	0.981321	76.92
ENOG410Y1T6	0.393631	-0.129189	0.411534	0.685407	0.981321	61.54
ENOG410Y2V0	0.720456	-0.226466	1.22173	0.237138	0.981321	53.85
ENOG410Y3WU	-0.201846	1.26019	-0.194929	0.847572	0.990924	92.31
ENOG410Y65V	-0.9849	3.22545	-1.24965	0.226997	0.981321	100
ENOG410Y9TZ	-1.00945	-0.676087	-0.721594	0.47956	0.981321	76.92
ENOG410YCJ6	1.18187	-3.23442	0.773344	0.449082	0.981321	30.77
ENOG410YKFE	-1.24208	-2.79542	-0.830047	0.417089	0.981321	38.46
ENOG410YMW6	-1.12772	-0.865626	-0.964789	0.347086	0.981321	76.92
ENOG410YNV7	0.291142	-1.53549	0.3107	0.7595	0.990924	38.46
ENOG410YQYP	-1.30705	3.99469	-1.72392	0.101383	0.981321	100
ENOG410Z2VT	0.351868	-0.224202	0.629445	0.536749	0.981321	53.85
ENOG410Z3DR	0.198147	-1.06867	0.249847	0.805457	0.990924	53.85
ENOG410Z8TH	-1.11914	1.49287	-1.41689	0.173126	0.981321	100
ENOG410ZPXB	-1.20706	-2.02849	-0.740555	0.468253	0.981321	53.85
ENOG410ZV18	1.34193	-1.40782	0.922495	0.368138	0.981321	69.23
ENOG410ZVEA	1.51331	-0.149115	1.6522	0.115354	0.981321	69.23
ENOG41105WT	1.21551	-0.973719	1.56838	0.133728	0.981321	61.54
ENOG4111GRK	1.32954	-0.282763	1.77888	0.0916861	0.981321	61.54
ENOG4111IW4	0.890814	-0.74893	1.06852	0.299021	0.981321	69.23
ENOG4111JFI	0.423711	-0.138973	0.540827	0.595076	0.981321	61.54
ENOG4111K5V	-0.386276	0.337942	-0.408377	0.687682	0.981321	92.31
ENOG4111K87	-1.26792	2.06383	-1.80609	0.0871913	0.981321	100
ENOG4111K9G	-0.494018	-0.880122	-0.499728	0.623154	0.981321	53.85
ENOG4111MEQ	-1.20381	1.42378	-1.54324	0.139695	0.981321	100
ENOG4111NUT	-0.964888	-2.14832	-0.927502	0.365602	0.981321	46.15
ENOG4111P6Q	0.397354	1.77303	0.832011	0.416007	0.981321	92.31
ENOG4111PC4	-0.324901	0.809584	-0.58577	0.565104	0.981321	76.92
ENOG4111VRG	0.39717	0.57464	0.692972	0.49693	0.981321	69.23
ENOG4111WYD	-0.913922	-0.830056	-1.38683	0.181968	0.981321	46.15
ENOG4111X7J	0.0862175	-0.381983	0.191122	0.85051	0.990924	38.46
ENOG4111Y55	-1.5668	-1.95797	-1.68853	0.108083	0.981321	38.46
ENOG41120A8	-1.26827	-4.16527	-1.24778	0.227664	0.981321	15.38
ENOG411288N	-0.0490135	-0.495775	-0.0842832	0.933736	0.991303	46.15
