# Supplementary material for: Impact of oestrus synchronization devices on ewes vaginal microbiota and artificial insemination outcome
Source: Front Microbiol. 2023 Mar 23;14:1063807. doi: 10.3389/fmicb.2023.1063807 (PMC10076614; doi:10.3389/fmicb.2023.1063807)
Supplement: Supplementary file 4 [file Table_4.XLSX]

## Sheet: No corrected by treatment
Table S4. Differential abundance analysis for pregnancy data (S2 group) for KEGGs. Analyses were performed without including or including the treatment in the
model and for separated treatmens (antibiotic, control, maltodextrin, probiotic).
KEGG	logFC	AveExpr	t	P.Value	adj.P.Val	Prevalence
K00010	-0.184607	-0.356842	-0.439639	0.661888	0.969975	47.83
K00012	0.0899635	-0.0410901	0.215643	0.830048	0.975782	50
K00013	0.805834	-0.754541	1.60277	0.114603	0.896779	39.13
K00014	0.0340437	0.996947	0.103346	0.918057	0.98972	65.22
K00015	-0.0981996	-0.796621	-0.221591	0.825437	0.975782	39.13
K00016	-1.18661	0.403269	-2.70701	0.00898025	0.578241	56.52
K00018	0.267041	-0.54472	0.68958	0.493301	0.969975	34.78
K00024	-0.318787	0.112732	-1.29058	0.202146	0.896779	36.96
K00027	-0.0212321	-0.578241	-0.0540137	0.957116	0.994095	41.3
K00029	-1.12552	0.0150919	-3.20463	0.00223225	0.293249	45.65
K00031	0.293986	0.666019	0.687288	0.494733	0.969975	65.22
K00033	-0.455141	0.394724	-1.49745	0.139883	0.896779	47.83
K00036	-0.729006	0.567891	-2.61917	0.0113159	0.578241	56.52
K00046	0.457428	-0.199959	1.27356	0.208073	0.896779	39.13
K00052	-0.330108	-0.520238	-0.7671	0.446239	0.969975	45.65
K00053	-0.150601	0.332149	-0.381321	0.704406	0.969975	54.35
K00057	-0.203834	1.26661	-0.726687	0.47044	0.969975	67.39
K00058	0.184721	0.34583	0.513393	0.609692	0.969975	54.35
K00059	0.16614	1.45903	0.492282	0.624441	0.969975	78.26
K00067	0.364162	-0.930271	0.975415	0.333543	0.937499	32.61
K00074	-0.0358783	-0.216448	-0.0905579	0.928166	0.991371	39.13
K00075	-0.132607	1.51889	-0.380632	0.704914	0.969975	73.91
K00077	0.0655581	-0.567467	0.153349	0.878674	0.980808	34.78
K00088	-0.203592	1.34965	-0.530633	0.597768	0.969975	78.26
K00099	0.891755	0.791942	2.13568	0.0370854	0.723276	67.39
K00101	0.455036	-0.849893	1.17319	0.245679	0.9118	34.78
K00111	-0.237917	0.962131	-0.753041	0.454574	0.969975	65.22
K00113	0.148179	-0.636557	0.384999	0.701694	0.969975	39.13
K00123	0.0862129	-0.652546	0.214881	0.830639	0.975782	34.78
K00128	-0.629767	-0.402843	-1.50266	0.138537	0.896779	45.65
K00131	0.0263954	-0.916679	0.0702685	0.94423	0.992955	34.78
K00133	-0.221832	1.24959	-0.620785	0.537256	0.969975	65.22
K00134	-0.379627	1.59179	-1.15403	0.253381	0.9118	76.09
K00135	0.109221	-0.0152981	0.258735	0.796787	0.975782	45.65
K00140	-0.268818	-0.283197	-0.535326	0.594541	0.969975	54.35
K00145	0.397261	-0.907214	1.12071	0.267186	0.9118	23.91
K00147	-0.00474485	0.531332	-0.0147818	0.988259	0.994095	50
K00161	-0.108648	-0.257064	-0.22986	0.819036	0.975782	50
K00162	0.544111	-0.680642	1.29366	0.201084	0.896779	41.3
K00163	-0.547194	0.0852892	-1.63634	0.107368	0.896779	41.3
K00164	-0.358038	0.148151	-0.771699	0.443532	0.969975	54.35
K00174	-0.0365922	-1.06663	-0.0728722	0.942167	0.992955	36.96
K00175	0.386074	-1.35767	0.884213	0.380356	0.969975	30.43
K00208	0.176957	-0.368864	0.582729	0.562411	0.969975	36.96
K00215	0.0134943	0.374864	0.0445971	0.964587	0.994095	43.48
K00230	0.53914	-1.68327	1.2683	0.20993	0.896779	26.09
K00231	-0.120547	-0.983534	-0.294963	0.769111	0.975782	30.43
K00232	-0.226137	-3.26183	-0.489645	0.626295	0.969975	10.87
K00239	-0.0611224	-1.86183	-0.104647	0.917029	0.98972	32.61
K00241	0.156068	-1.24746	0.351713	0.726371	0.969975	34.78
K00243	-0.581086	-0.756739	-1.29358	0.201112	0.896779	41.3
K00244	-0.45833	0.277287	-1.01331	0.315265	0.929044	56.52
K00248	-0.126282	-0.0876273	-0.271992	0.786627	0.975782	56.52
K00262	-0.0202642	0.401895	-0.0567927	0.954912	0.994095	52.17
K00265	0.0665948	-0.168623	0.19859	0.843301	0.977159	41.3
K00266	-0.105832	0.351773	-0.283425	0.777895	0.975782	56.52
K00557	-0.338643	-1.88597	-0.640065	0.524736	0.969975	32.61
K00558	-0.017487	2.87558	-0.0559576	0.955574	0.994095	93.48
K00560	-0.574593	1.4423	-1.65	0.104533	0.896779	69.57
K00564	-0.12254	0.371296	-0.439923	0.661683	0.969975	43.48
K00566	0.0866903	1.90425	0.29367	0.770094	0.975782	80.43
K00567	-0.250482	-0.841524	-0.666742	0.50767	0.969975	41.3
K00568	0.00715374	-0.7741	0.0169859	0.986508	0.994095	39.13
K00571	-0.323414	1.85008	-0.996011	0.323522	0.932003	80.43
K00588	-0.228256	-0.37866	-0.610995	0.543671	0.969975	47.83
K00600	-0.483379	0.995626	-1.35744	0.180077	0.896779	63.04
K00602	-0.340283	0.631953	-0.959376	0.341486	0.953549	60.87
K00603	-0.113514	-0.0512919	-0.354775	0.724089	0.969975	45.65
K00604	-0.328161	1.53619	-0.914324	0.36446	0.969975	76.09
K00606	-0.0270906	-1.211	-0.0700839	0.944376	0.992955	32.61
K00609	0.586323	-0.570257	1.42733	0.159027	0.896779	41.3
K00611	-0.234723	0.464231	-0.833525	0.408084	0.969975	45.65
K00615	-0.248093	2.37543	-0.782411	0.437264	0.969975	84.78
K00616	-0.0483392	0.85776	-0.157204	0.875649	0.980808	54.35
K00625	-0.315483	1.30852	-0.772225	0.443223	0.969975	78.26
K00626	0.342275	0.617185	0.8829	0.381059	0.969975	63.04
K00627	-0.12662	0.718393	-0.328895	0.74346	0.969975	63.04
K00631	-0.0891517	-1.12871	-0.150386	0.881	0.980808	50
K00639	0.184156	-0.419695	0.514808	0.60871	0.969975	39.13
K00640	0.153242	0.284502	0.39749	0.692515	0.969975	60.87
K00641	0.150638	-0.517774	0.358558	0.721272	0.969975	41.3
K00645	-0.11962	0.0479672	-0.342765	0.733057	0.969975	47.83
K00647	0.638469	-0.617263	1.331	0.188574	0.896779	43.48
K00648	-0.0264864	-0.209168	-0.0723481	0.942582	0.992955	39.13
K00652	0.388234	0.180807	1.11424	0.269929	0.913468	41.3
K00655	0.191919	0.702669	0.465043	0.643701	0.969975	65.22
K00656	0.202662	1.71176	0.643155	0.522744	0.969975	73.91
K00658	-0.435584	-0.829182	-0.97468	0.333904	0.937499	41.3
K00773	-0.403026	1.22154	-1.24277	0.219122	0.896779	67.39
K00783	-0.0873136	1.09744	-0.325534	0.745989	0.969975	65.22
K00784	0.0890149	-0.780506	0.243899	0.808199	0.975782	41.3
K00786	0.987858	-1.30578	1.45121	0.152291	0.896779	41.3
K00789	0.10372	1.78387	0.363089	0.717903	0.969975	76.09
K00790	0.0791956	1.62955	0.251712	0.802184	0.975782	76.09
K00791	-0.316968	1.08707	-0.989792	0.326526	0.932003	63.04
K00793	-0.359019	0.0743449	-1.18816	0.239778	0.9118	45.65
K00794	-0.0580215	-0.719043	-0.158369	0.874735	0.980808	41.3
K00796	-0.52403	0.170861	-1.08882	0.28089	0.916163	60.87
K00800	0.780011	0.591832	2.26455	0.0274243	0.723276	54.35
K00806	0.173749	1.02619	0.569503	0.571288	0.969975	65.22
K00812	-0.423412	-0.610242	-0.868068	0.389056	0.969975	45.65
K00817	0.646282	-0.156845	1.47557	0.145652	0.896779	52.17
K00820	0.347267	1.38739	1.15067	0.254748	0.9118	71.74
K00821	-0.4596	-1.08605	-1.14567	0.256797	0.9118	30.43
K00826	-0.6706	0.487289	-2.07628	0.0424624	0.723276	58.7
K00831	1.1616	-0.200742	2.99149	0.00411985	0.421048	52.17
K00833	0.387253	-0.961165	1.00679	0.318359	0.929609	30.43
K00836	-0.281447	-1.40566	-0.565763	0.573812	0.969975	36.96
K00841	-0.652372	-0.0414613	-1.88543	0.0645555	0.804582	36.96
K00845	-0.287829	1.38007	-1.02334	0.310538	0.927983	73.91
K00847	0.672256	-0.155224	2.07952	0.0421521	0.723276	41.3
K00849	-0.330012	0.71744	-1.16327	0.249645	0.9118	50
K00850	0.0592506	1.36741	0.221512	0.825498	0.975782	63.04
K00852	0.0254804	1.05853	0.0936456	0.925724	0.991371	69.57
K00853	0.0795748	-2.26965	0.127956	0.898641	0.986483	28.26
K00854	0.150706	-0.175675	0.337687	0.73686	0.969975	50
K00857	0.0137137	0.666941	0.0486309	0.961386	0.994095	60.87
K00858	0.102521	1.31123	0.351255	0.726713	0.969975	73.91
K00859	-0.00593188	0.562808	-0.0171727	0.98636	0.994095	58.7
K00864	0.479567	0.526301	1.26518	0.211038	0.896779	56.52
K00865	-0.366403	-0.536395	-0.843928	0.402295	0.969975	36.96
K00867	0.272892	0.236838	0.750635	0.45601	0.969975	41.3
K00868	0.535002	-0.283418	1.48359	0.143514	0.896779	39.13
K00869	-0.611883	-1.6869	-1.60819	0.113409	0.896779	19.57
K00872	-0.141153	-1.02851	-0.399426	0.691096	0.969975	32.61
K00873	-0.109455	1.53069	-0.390149	0.697904	0.969975	71.74
K00874	-0.275226	0.683749	-0.993089	0.324931	0.932003	58.7
K00876	-0.169101	0.92129	-0.4235	0.67355	0.969975	71.74
K00879	-0.0768325	-1.97964	-0.152339	0.879466	0.980808	32.61
K00880	0.263741	-2.25268	0.769444	0.444858	0.969975	10.87
K00882	-0.042379	0.728066	-0.163013	0.871094	0.980808	60.87
K00884	0.455998	-1.25408	0.898955	0.37252	0.969975	36.96
K00885	-0.0767471	-1.06911	-0.20699	0.836767	0.975782	30.43
K00891	0.123707	0.0962267	0.468261	0.641412	0.969975	39.13
K00895	0.589982	-0.769337	1.31329	0.194434	0.896779	32.61
K00901	0.645518	-0.26649	1.96338	0.0545667	0.785036	39.13
K01082	-0.727284	-0.987824	-1.70572	0.0935928	0.896779	36.96
K01141	0.0286378	-1.3987	0.0815757	0.935275	0.991546	28.26
K01142	-0.463486	1.28574	-1.54249	0.128577	0.896779	65.22
K01147	0.014976	-1.20054	0.0291533	0.976846	0.994095	36.96
K01151	0.9737	-0.152453	2.152	0.0357161	0.723276	56.52
K01153	-0.182406	2.61354	-0.659409	0.512331	0.969975	95.65
K01154	-0.121509	3.12642	-0.427223	0.670853	0.969975	93.48
K01155	0.570801	-0.0417876	1.40128	0.166638	0.896779	58.7
K01156	-0.014485	1.50797	-0.035677	0.971667	0.994095	80.43
K01159	-0.536257	0.991067	-1.78861	0.0790779	0.84185	63.04
K01163	-0.106326	-0.480869	-0.228108	0.820392	0.975782	45.65
K01174	-0.214088	-1.16087	-0.439593	0.661921	0.969975	34.78
K01176	-0.212714	-0.0773086	-0.46459	0.644023	0.969975	56.52
K01182	0.327827	-1.26745	1.06369	0.292026	0.921143	23.91
K01185	0.243565	1.36152	0.757047	0.45219	0.969975	71.74
K01186	0.510537	-0.252237	1.35889	0.17962	0.896779	47.83
K01187	0.121148	-0.343568	0.269907	0.788222	0.975782	50
K01190	0.473251	0.528377	1.14849	0.255643	0.9118	67.39
K01191	0.0403103	-0.799627	0.0979647	0.92231	0.991371	34.78
K01195	-1.16067	0.546648	-3.46013	0.00103888	0.265433	58.7
K01200	-0.226607	0.633358	-0.580675	0.563786	0.969975	63.04
K01206	0.203492	0.158923	0.517292	0.606986	0.969975	52.17
K01207	-0.118551	1.5063	-0.455635	0.650412	0.969975	71.74
K01208	-0.130826	0.677363	-0.375509	0.708699	0.969975	58.7
K01220	-0.187806	-0.027566	-0.676577	0.501455	0.969975	36.96
K01223	-0.211572	0.109787	-0.529822	0.598327	0.969975	52.17
K01226	0.154338	-3.16175	0.485963	0.628887	0.969975	8.7
K01520	0.143577	0.475541	0.449135	0.655065	0.969975	54.35
K01531	0.819775	-1.41851	1.52965	0.131723	0.896779	26.09
K01533	-0.0176192	-0.959314	-0.038677	0.969285	0.994095	39.13
K01534	0.119159	0.596778	0.278749	0.781463	0.975782	60.87
K01537	0.316018	1.35445	0.790579	0.43252	0.969975	73.91
K01571	0.0764407	0.157523	0.205013	0.838304	0.975782	50
K01572	0.422591	0.20704	0.866811	0.389739	0.969975	58.7
K01581	-0.11492	-0.212301	-0.27999	0.780516	0.975782	45.65
K01585	0.438015	-0.582188	1.26669	0.210501	0.896779	32.61
K01586	0.299634	-0.15145	0.733037	0.466588	0.969975	54.35
K01588	0.566636	-0.312556	1.31413	0.194153	0.896779	50
K01591	-0.17375	-0.404701	-0.404525	0.687365	0.969975	47.83
K02342	0.540232	0.632181	1.25759	0.21375	0.896779	58.7
K02343	0.389624	1.61863	1.48845	0.142235	0.896779	78.26
K02346	0.151038	0.688353	0.379702	0.705601	0.969975	67.39
K02350	-0.486343	1.79588	-0.825302	0.412696	0.969975	91.3
K02355	0.133762	2.44485	0.538494	0.592367	0.969975	93.48
K02356	-0.546931	1.06504	-1.93073	0.0585769	0.785036	65.22
K02357	-0.333847	1.5081	-1.17168	0.246277	0.9118	76.09
K02358	-0.159958	1.81963	-0.477758	0.634679	0.969975	78.26
K02371	0.857961	-0.359806	2.34512	0.0225839	0.723276	50
K02380	-0.23282	-1.21605	-0.635206	0.527877	0.969975	26.09
K02406	0.219341	-1.12362	0.5849	0.560961	0.969975	19.57
K02424	-0.701277	-1.07579	-1.41947	0.161294	0.896779	41.3
K03043	0.133539	2.26931	0.449379	0.65489	0.969975	86.96
K03046	-0.128796	2.39836	-0.440404	0.661337	0.969975	86.96
K03217	0.0516884	1.84736	0.172304	0.863819	0.980808	82.61
K03218	-0.152921	1.42748	-0.602497	0.549271	0.969975	71.74
K03641	0.0934499	-1.04329	0.223607	0.823876	0.975782	30.43
K03642	0.310641	-1.10117	0.594935	0.554279	0.969975	41.3
K03644	0.254266	0.372035	0.916372	0.363395	0.969975	54.35
K03648	-0.260224	1.08154	-0.803254	0.425219	0.969975	63.04
K03650	-0.000658647	1.60491	-0.00239011	0.998101	0.999146	76.09
K03651	0.295495	-0.912863	0.718353	0.475521	0.969975	34.78
K03653	-0.260536	-0.941522	-0.844826	0.401797	0.969975	28.26
K03654	0.0440909	1.42472	0.136624	0.891817	0.986483	69.57
K03655	0.369811	2.53934	1.33642	0.186809	0.896779	91.3
K03656	-0.675546	-0.0124809	-1.55508	0.125551	0.896779	43.48
K03657	-0.100262	2.31887	-0.310904	0.757026	0.975782	89.13
K03664	-0.194937	1.11547	-0.689606	0.493285	0.969975	65.22
K03665	-0.246554	0.668159	-0.65937	0.512357	0.969975	65.22
K03667	-0.151599	-0.989986	-0.330005	0.742625	0.969975	36.96
K03671	-0.331193	1.23591	-1.0486	0.298859	0.92633	76.09
K03673	-0.134324	-0.972161	-0.311902	0.756271	0.975782	36.96
K03683	-0.17452	-0.824168	-0.502842	0.617044	0.969975	32.61
K03684	-0.289289	-1.14959	-0.712611	0.479041	0.969975	32.61
K03685	-0.858757	1.11179	-2.11608	0.0387897	0.723276	76.09
K03686	0.320036	1.47772	0.929305	0.356713	0.96462	73.91
K03687	-0.129447	0.84125	-0.39188	0.696632	0.969975	65.22
K03688	0.722296	-1.0288	1.82429	0.0734358	0.84185	28.26
K03695	-0.426774	2.14702	-1.33095	0.188589	0.896779	84.78
K03696	1.62878	-0.584362	2.62645	0.0111032	0.578241	56.52
K03699	0.116956	1.66958	0.410814	0.682774	0.969975	76.09
K03701	-0.306101	2.54677	-0.997907	0.32261	0.932003	91.3
K03702	0.0702746	2.09073	0.212845	0.832219	0.975782	84.78
K03703	0.0370607	1.59871	0.113236	0.910248	0.989652	78.26
K03704	0.294917	0.199307	1.11961	0.267652	0.9118	39.13
K03705	-0.0701463	0.928213	-0.206065	0.837486	0.975782	65.22
K03711	0.436254	-0.578213	1.03368	0.30572	0.927983	43.48
K03718	-0.0373836	-0.157002	-0.133055	0.894626	0.986483	45.65
K03719	0.360572	-1.34853	0.795782	0.429513	0.969975	36.96
K03722	-0.132223	0.919911	-0.409545	0.683699	0.969975	60.87
K03723	0.291831	1.99147	1.13474	0.261312	0.9118	78.26
K03732	0.428049	-0.699762	0.955237	0.343557	0.954117	45.65
K03733	-0.376221	0.706793	-1.15696	0.252193	0.9118	54.35
K03734	0.38658	0.566913	1.45548	0.15111	0.896779	58.7
K03737	0.638738	1.46534	1.8879	0.0642158	0.804582	78.26
K03742	0.482015	-1.31431	1.26241	0.212025	0.896779	30.43
K03743	-0.494456	-1.30419	-1.10188	0.275219	0.916163	28.26
K03744	0.309645	1.04667	1.43051	0.158118	0.896779	60.87
K03748	-0.647552	-1.15729	-1.60093	0.115009	0.896779	36.96
K03750	0.979966	-0.396093	2.66178	0.0101214	0.578241	41.3
K03756	-1.03712	-0.566946	-2.48873	0.0158146	0.621636	43.48
K03758	-0.618455	-2.49071	-1.34106	0.185308	0.896779	21.74
K03763	-0.0176614	1.57591	-0.0470669	0.962627	0.994095	78.26
K03768	0.128349	1.11522	0.389005	0.698745	0.969975	65.22
K03770	-0.37242	0.564959	-1.30019	0.198852	0.896779	56.52
K03771	-0.146209	-0.0581644	-0.379658	0.705633	0.969975	47.83
K03772	-0.137973	0.112729	-0.417688	0.67777	0.969975	47.83
K03773	-0.0317779	-0.219112	-0.0849225	0.932625	0.991371	36.96
K03775	0.0135169	-0.18388	0.0446022	0.964583	0.994095	41.3
K03777	-0.776653	-1.18352	-2.3114	0.0245088	0.723276	17.39
K03778	0.218668	0.192579	0.796845	0.428901	0.969975	32.61
K03781	-0.0828998	-1.63785	-0.139659	0.88943	0.986483	36.96
K03783	-0.303407	-1.32641	-0.759537	0.450712	0.969975	32.61
K03784	-0.518419	0.920558	-1.62341	0.110108	0.896779	60.87
K03786	-0.219635	-0.530304	-0.796418	0.429147	0.969975	34.78
K03787	0.0373566	0.119304	0.126726	0.89961	0.986483	41.3
K04068	-0.346553	0.960942	-1.18172	0.242303	0.9118	65.22
K04069	0.805182	0.761052	2.12327	0.0381563	0.723276	65.22
K04072	0.401888	1.14976	1.48476	0.143205	0.896779	65.22
K04075	-0.29862	1.03475	-0.948297	0.347046	0.958479	67.39
K04077	-0.147791	1.61026	-0.520864	0.604512	0.969975	76.09
K04078	-0.0357504	0.331389	-0.120593	0.904445	0.988372	54.35
K04079	0.369656	1.35644	1.12687	0.264597	0.9118	63.04
K04083	-0.439984	1.09617	-1.79321	0.0783315	0.84185	56.52
K04084	-0.0821193	-0.205654	-0.238024	0.81273	0.975782	41.3
K04085	0.0108157	-0.612006	0.0260296	0.979326	0.994095	43.48
K04087	-0.11833	-0.638686	-0.412747	0.681366	0.969975	30.43
K04088	0.125067	-0.282397	0.333398	0.740077	0.969975	41.3
K04095	0.102363	-0.205983	0.206106	0.837455	0.975782	50
K04096	-0.330625	1.40599	-1.22049	0.227384	0.9118	69.57
K04485	-0.341996	1.21898	-1.07216	0.288241	0.921143	69.57
K04487	-0.654737	1.4985	-2.18861	0.0328053	0.723276	71.74
K04488	0.229133	0.484174	0.603035	0.548916	0.969975	63.04
K04516	-0.150946	-1.26009	-0.326092	0.745568	0.969975	30.43
K04564	0.0727951	-0.480639	0.153482	0.878569	0.980808	43.48
K04567	-0.493941	1.88713	-1.93208	0.0584068	0.785036	71.74
K04568	0.21527	-1.56011	0.383758	0.702609	0.969975	41.3
K04655	0.0843907	-0.532087	0.238911	0.812046	0.975782	30.43
K04691	-0.31568	-1.87659	-0.549701	0.584706	0.969975	32.61
K04720	0.155044	-0.481863	0.462793	0.645303	0.969975	32.61
K04744	0.221898	-0.775497	0.531492	0.597176	0.969975	41.3
K04753	-0.224896	-0.40405	-0.573895	0.568333	0.969975	36.96
K04759	0.216714	-0.00779194	0.458005	0.648718	0.969975	50
K04760	-0.82859	-1.44829	-1.74842	0.0858628	0.895427	32.61
K04761	0.364793	0.440849	1.19188	0.238328	0.9118	45.65
K04762	-0.464944	0.0775849	-1.28445	0.204263	0.896779	52.17
K04763	-0.0581488	1.94705	-0.204907	0.838387	0.975782	82.61
K04764	0.694663	-0.669938	2.02371	0.0477735	0.785036	32.61
K04771	-0.289431	-0.00258908	-0.684091	0.496734	0.969975	47.83
K04773	-0.148869	1.17177	-0.549915	0.584561	0.969975	60.87
K05339	-0.00868897	-0.618919	-0.0267843	0.978727	0.994095	30.43
K05349	-0.82144	-0.657831	-2.10512	0.0397724	0.723276	36.96
K05365	0.283988	-0.599952	0.757822	0.45173	0.969975	43.48
K05366	-0.0356589	1.63244	-0.105743	0.916164	0.98972	73.91
K05515	0.104415	1.23763	0.35855	0.721278	0.969975	67.39
K05539	-0.190683	-0.0870905	-0.493627	0.623497	0.969975	47.83
K05540	0.312402	0.410441	1.12016	0.267419	0.9118	54.35
K05541	0.491884	-1.05862	1.02705	0.308806	0.927983	39.13
K05592	0.320845	1.43799	1.10303	0.274723	0.916163	67.39
K05595	-0.343073	0.212088	-1.23732	0.221124	0.896779	41.3
K05606	0.586568	-1.65957	1.46137	0.149495	0.896779	23.91
K05673	-0.403834	-0.769851	-0.721362	0.473683	0.969975	36.96
K05685	0.574392	-1.37333	1.6419	0.106205	0.896779	23.91
K05801	0.0454746	-1.15604	0.114981	0.908871	0.989652	30.43
K05802	0.0807467	-0.401256	0.1703	0.865387	0.980808	47.83
K05807	0.708766	-0.677154	1.67891	0.098733	0.896779	39.13
K05808	-0.513198	0.148172	-1.63617	0.107404	0.896779	54.35
K05810	-0.0607107	-0.0278319	-0.169601	0.865934	0.980808	52.17
K05820	-0.31498	-1.1007	-0.870667	0.387647	0.969975	36.96
K05832	0.981414	-0.752211	2.50747	0.0150818	0.621636	39.13
K05833	0.117425	-0.63832	0.276668	0.783052	0.975782	34.78
K05837	-0.0104254	1.09507	-0.0351451	0.972089	0.994095	73.91
K05838	-0.702006	-1.63621	-1.2735	0.208092	0.896779	39.13
K05851	0.334117	-0.535352	0.858645	0.394191	0.969975	41.3
K05878	0.124569	-0.4782	0.35059	0.727209	0.969975	34.78
K05879	-0.0437741	-1.01028	-0.106836	0.9153	0.98972	32.61
K05881	0.0349041	-0.768619	0.0842355	0.933169	0.991371	39.13
K05896	0.0352742	0.776552	0.0878277	0.930326	0.991371	67.39
K05952	0.208858	-1.54381	0.47714	0.635116	0.969975	32.61
K05985	-0.0363065	-0.597333	-0.129107	0.897735	0.986483	30.43
K06001	-0.347358	-0.461921	-0.805606	0.423872	0.969975	39.13
K06020	-0.110072	0.393419	-0.308462	0.758874	0.975782	52.17
K06023	0.345472	-0.384292	0.744671	0.459579	0.969975	47.83
K06024	0.0727297	0.664767	0.234173	0.815704	0.975782	56.52
K06076	-0.187898	-0.418966	-0.633397	0.529049	0.969975	34.78
K06131	-0.22973	1.07052	-0.681892	0.498113	0.969975	65.22
K06133	0.539773	-0.902683	1.92026	0.0599147	0.785036	28.26
K06217	0.65515	1.10838	2.00677	0.0496032	0.785036	69.57
K06218	0.401992	-0.457004	1.03088	0.30702	0.927983	41.3
K06221	0.318381	-0.860581	0.661044	0.51129	0.969975	30.43
K06223	-0.117349	1.34287	-0.335639	0.738396	0.969975	71.74
K06287	-0.159376	-0.448192	-0.383196	0.703023	0.969975	41.3
K06346	-0.00034012	-0.0137788	-0.0010746	0.999146	0.999146	47.83
K06381	-0.0768264	-0.498401	-0.22555	0.822371	0.975782	32.61
K06400	-0.320764	-0.150847	-0.752563	0.454859	0.969975	50
K06442	0.207325	0.208902	0.588852	0.558324	0.969975	52.17
K06518	0.160995	-0.223616	0.467471	0.641974	0.969975	39.13
K06545	-0.462597	-2.13397	-0.92918	0.356777	0.96462	17.39
K06726	0.0859465	-0.403138	0.247936	0.805089	0.975782	34.78
K06861	0.139848	0.0148032	0.359604	0.720494	0.969975	45.65
K06871	-0.243286	0.420655	-0.796609	0.429037	0.969975	47.83
K06872	0.918519	-0.528739	3.19509	0.00229549	0.293249	34.78
K06881	-0.205545	0.794699	-0.489152	0.626641	0.969975	67.39
K06885	0.0828223	-1.13976	0.194114	0.846788	0.978979	34.78
K06889	0.795115	0.758619	2.21092	0.0311348	0.723276	63.04
K06890	0.114445	-0.468973	0.405446	0.686692	0.969975	36.96
K06899	-0.794834	-0.104715	-2.13107	0.0374799	0.723276	45.65
K06901	0.453629	1.30564	1.45915	0.150101	0.896779	69.57
K06903	-0.551451	-1.37393	-1.37373	0.174992	0.896779	19.57
K06907	-0.20547	-0.813118	-0.529983	0.598215	0.969975	28.26
K06909	0.169945	0.585548	0.595122	0.554155	0.969975	58.7
K06911	-0.00313098	-1.31549	-0.00679053	0.994606	0.998514	34.78
K06915	0.379061	0.499414	1.13923	0.25945	0.9118	56.52
K06919	0.0687272	1.86678	0.178848	0.858702	0.980808	82.61
K06920	-0.146171	-0.528299	-0.451713	0.653218	0.969975	28.26
K06925	0.121469	0.816391	0.395909	0.693674	0.969975	65.22
K06941	0.344808	1.04507	1.20033	0.235055	0.9118	65.22
K06942	-0.270241	1.56376	-0.867524	0.389351	0.969975	80.43
K06968	-0.691902	-0.7459	-1.72966	0.0891902	0.896779	41.3
K06997	0.214655	0.545703	0.669986	0.505616	0.969975	54.35
K07001	0.00928098	-0.299784	0.0256691	0.979612	0.994095	41.3
K07004	-0.86628	0.0591441	-1.99435	0.0509832	0.785036	56.52
K07006	0.28267	-0.0933096	1.04832	0.298987	0.92633	28.26
K07007	0.180036	0.748685	0.586329	0.560007	0.969975	67.39
K07009	-0.116817	-2.98877	-0.298353	0.766536	0.975782	10.87
K07010	-0.237584	-0.168667	-0.515786	0.608031	0.969975	52.17
K07014	-0.506316	-0.329153	-1.38592	0.171257	0.896779	39.13
K07025	0.707031	-0.847885	1.46722	0.147902	0.896779	43.48
K07027	0.0658484	-1.58836	0.215316	0.830302	0.975782	19.57
K07030	-0.433847	1.40443	-1.25363	0.215177	0.896779	73.91
K07037	0.801746	-0.482424	1.95835	0.0551691	0.785036	43.48
K07042	0.250763	0.613772	0.774401	0.441946	0.969975	54.35
K07043	0.0920778	-0.897427	0.252388	0.801664	0.975782	36.96
K07048	-0.479859	-2.02378	-1.12152	0.266844	0.9118	19.57
K07052	0.149831	0.0124123	0.432621	0.666949	0.969975	41.3
K07053	-0.0913541	-0.413641	-0.218191	0.828072	0.975782	50
K07056	0.30484	1.36622	1.17388	0.245404	0.9118	69.57
K07258	-0.235308	0.839386	-0.75447	0.453723	0.969975	54.35
K07259	0.617129	-1.23093	1.58429	0.11875	0.896779	23.91
K07263	-0.339458	0.840535	-0.83416	0.40773	0.969975	63.04
K07270	-0.114097	0.00635547	-0.298131	0.766705	0.975782	41.3
K07271	-0.627581	0.248638	-1.39629	0.168128	0.896779	54.35
K07273	0.13173	-0.475202	0.353768	0.724839	0.969975	36.96
K07277	0.456876	0.943247	1.31507	0.193838	0.896779	63.04
K07278	1.16607	-1.44427	1.95676	0.0553601	0.785036	41.3
K07284	0.16878	0.135708	0.490969	0.625364	0.969975	47.83
K07301	-0.391526	0.0975697	-1.27681	0.206929	0.896779	32.61
K07304	-0.183202	-1.54938	-0.450205	0.654298	0.969975	28.26
K07305	0.189136	-0.652587	0.530293	0.598002	0.969975	36.96
K07306	-0.269849	-1.22225	-0.842105	0.403305	0.969975	26.09
K07315	0.689308	-0.275036	1.54239	0.128603	0.896779	52.17
K07316	0.19079	1.70339	0.553847	0.581885	0.969975	80.43
K07317	-0.172003	-0.843919	-0.467098	0.642239	0.969975	36.96
K07318	0.251173	0.0715982	0.663096	0.509985	0.969975	50
K07326	0.663673	-0.0397065	1.82896	0.0727237	0.84185	52.17
K07334	-0.695959	-1.08805	-1.62369	0.110049	0.896779	34.78
K07335	0.314767	-0.173416	1.03133	0.306813	0.927983	43.48
K07341	0.603796	-0.72383	1.35212	0.181764	0.896779	43.48
K07344	0.259107	-1.17844	0.646251	0.520752	0.969975	34.78
K07347	0.274689	-1.29386	0.846335	0.400962	0.969975	10.87
K07386	0.0589555	0.855786	0.166604	0.868281	0.980808	63.04
K07391	0.340713	0.996608	1.09478	0.278292	0.916163	60.87
K07400	-0.36739	-1.73099	-0.668972	0.506258	0.969975	36.96
K07407	0.137681	-1.77848	0.24651	0.806188	0.975782	36.96
K07444	-0.227856	-0.23374	-0.698968	0.48746	0.969975	39.13
K07447	-0.173938	0.859296	-0.608011	0.545635	0.969975	63.04
K07456	-0.263755	0.711421	-0.563778	0.575152	0.969975	71.74
K07459	-0.141953	-1.32855	-0.365813	0.71588	0.969975	23.91
K07460	-0.138911	-0.52085	-0.351831	0.726283	0.969975	47.83
K07462	-0.0786867	1.43748	-0.280409	0.780195	0.975782	71.74
K07473	-0.854311	0.0968243	-2.14766	0.0360761	0.723276	52.17
K07474	0.435843	-0.33076	1.31701	0.19319	0.896779	39.13
K07478	-0.190223	1.45499	-0.559819	0.577831	0.969975	73.91
K07479	1.08204	-0.888425	2.66597	0.0100102	0.578241	32.61
K07481	-0.426719	0.295583	-1.19652	0.236525	0.9118	39.13
K07482	0.170329	1.31332	0.411628	0.682181	0.969975	76.09
K07483	0.228334	0.282536	0.605375	0.547371	0.969975	56.52
K07484	1.05323	-1.90416	1.82736	0.0729665	0.84185	30.43
K07485	0.359677	-0.511144	1.01283	0.315492	0.929044	28.26
K07486	0.0821438	-1.20389	0.20257	0.840204	0.975782	21.74
K07487	-0.0284164	2.3693	-0.0897	0.928845	0.991371	80.43
K07488	-0.919604	0.580324	-2.20843	0.0313178	0.723276	58.7
K07491	-0.123865	1.14821	-0.296707	0.767786	0.975782	67.39
K07493	0.115199	2.42518	0.399039	0.691379	0.969975	89.13
K07496	0.149518	1.85957	0.546388	0.586966	0.969975	69.57
K07497	-0.00677231	2.67221	-0.0213816	0.983017	0.994095	86.96
K07501	0.0450567	-0.460214	0.134303	0.893643	0.986483	32.61
K07507	-0.144121	-0.444596	-0.335128	0.738779	0.969975	45.65
K07552	-0.638425	-0.670966	-1.57819	0.120147	0.896779	41.3
K09787	0.104339	-0.515034	0.240481	0.810835	0.975782	43.48
K09798	-0.323857	-0.688712	-0.793785	0.430666	0.969975	43.48
K09800	1.17644	0.186641	2.54233	0.0137996	0.621636	54.35
K09801	-0.398084	-1.82002	-0.674631	0.502681	0.969975	34.78
K09808	0.0607339	1.35078	0.223315	0.824102	0.975782	65.22
K09810	0.167898	-0.139542	0.500357	0.618781	0.969975	43.48
K09811	0.182989	0.778086	0.557577	0.579352	0.969975	58.7
K09812	0.0930929	-0.00283338	0.257892	0.797434	0.975782	50
K09815	0.191674	1.16734	0.540187	0.591206	0.969975	69.57
K09816	0.187208	0.671157	0.596472	0.55326	0.969975	58.7
K09817	-0.309338	0.831895	-1.08746	0.281483	0.916163	58.7
K09824	0.448375	-0.793747	0.94467	0.348879	0.958479	41.3
K09825	-0.41177	-0.849696	-1.34609	0.183688	0.896779	32.61
K09861	-0.18687	0.623721	-0.611795	0.543145	0.969975	58.7
K09903	0.060179	0.987624	0.1773	0.859911	0.980808	67.39
K09951	-0.493239	-0.91465	-1.17207	0.246123	0.9118	36.96
K09952	-0.241532	-0.975504	-0.618259	0.538907	0.969975	30.43
K09961	-0.147169	-1.76757	-0.253956	0.800458	0.975782	32.61
K09963	0.255028	-0.607282	0.595792	0.553711	0.969975	43.48
K10009	-0.703928	-0.711246	-1.45834	0.150324	0.896779	43.48
K10010	-0.665172	-1.05769	-1.39181	0.169474	0.896779	34.78
K10026	-0.398558	-0.738238	-1.06393	0.291917	0.921143	43.48
K10112	-0.593221	1.60997	-1.81333	0.0751324	0.84185	65.22
K10117	0.94145	-0.716631	2.10277	0.0399855	0.723276	41.3
K10118	-0.183792	-0.815383	-0.484034	0.630246	0.969975	39.13
K10119	0.546788	-0.802077	1.65241	0.104038	0.896779	34.78
K11690	0.307748	-0.631124	1.01102	0.316348	0.929044	30.43
K11707	0.0366784	-0.497838	0.119632	0.905202	0.988372	34.78
K11710	-0.477738	-1.45223	-1.45063	0.152454	0.896779	28.26
K11717	-0.00726283	1.21418	-0.022405	0.982204	0.994095	71.74
K11720	-0.203493	-0.44326	-0.699323	0.48724	0.969975	34.78
K11747	-0.766526	-0.841409	-1.40704	0.164934	0.896779	45.65
K11749	0.24197	0.868158	0.683936	0.496832	0.969975	58.7
K11751	0.455504	0.0795418	0.986141	0.328299	0.932003	54.35
K13821	0.536328	-0.772412	1.15902	0.251359	0.9118	43.48
K13953	0.16191	-0.0411008	0.352333	0.725909	0.969975	52.17
K14058	-0.398893	0.910355	-1.24808	0.217186	0.896779	58.7
K14155	-0.377847	1.06832	-1.34588	0.183755	0.896779	67.39
K14170	0.35901	-0.842575	0.855837	0.395729	0.969975	32.61
K14260	-0.0734316	-0.653783	-0.165499	0.869146	0.980808	45.65
K14392	0.360938	-0.568354	0.908561	0.367469	0.969975	45.65
K14441	-0.213286	0.738642	-0.682923	0.497466	0.969975	54.35
K14445	-0.0694572	0.00422957	-0.152336	0.879469	0.980808	56.52
K14540	0.414829	0.609511	0.815519	0.418225	0.969975	67.39
K14611	-0.283454	-2.37468	-0.376767	0.707769	0.969975	36.96
K14623	-0.085489	0.389175	-0.18793	0.851609	0.980162	54.35
K14652	-0.133526	-0.173581	-0.45929	0.647801	0.969975	39.13
K15342	0.216628	-0.555116	0.492802	0.624076	0.969975	43.48
K15396	0.408676	-0.871829	0.837494	0.405869	0.969975	39.13
K17277	0.135127	-0.957058	0.385354	0.701433	0.969975	23.91
K17286	-0.184117	-0.427717	-0.611997	0.543013	0.969975	41.3
K17318	0.554639	-1.76319	1.09408	0.278595	0.916163	28.26
K17686	0.413291	0.790536	1.06872	0.289775	0.921143	69.57
K17758	0.779996	-0.181459	2.11148	0.0391995	0.723276	52.17
K17759	0.583076	-0.641451	1.47414	0.146035	0.896779	45.65
K17828	0.11233	-0.717249	0.280634	0.780024	0.975782	41.3
K18013	0.0799413	-1.018	0.187881	0.851648	0.980162	30.43
K18118	-0.227441	-0.431887	-0.639067	0.525381	0.969975	36.96
K18138	0.221984	-0.00397228	0.533473	0.595814	0.969975	41.3
K18218	-0.49078	-0.794503	-1.24201	0.219399	0.896779	39.13
K18220	-0.410289	-0.539381	-0.888554	0.378037	0.969975	41.3
K18369	0.442501	-0.817652	1.08333	0.283297	0.916234	26.09
K18682	0.23679	0.303186	0.478467	0.634177	0.969975	63.04
K18691	-0.136872	-0.0052183	-0.329384	0.743093	0.969975	41.3
K18707	-0.138696	0.118686	-0.406219	0.686128	0.969975	47.83
K18828	-0.756681	-1.03655	-1.79482	0.0780708	0.84185	23.91
K18829	-0.467569	-1.11973	-0.933203	0.354715	0.96462	28.26
K18889	-0.13071	-0.705195	-0.294688	0.76932	0.975782	41.3
K18928	-0.286259	-0.938943	-0.841863	0.40344	0.969975	23.91
K18929	-0.00989861	-1.00827	-0.0277203	0.977984	0.994095	32.61
K19157	-0.243291	-0.807336	-0.505182	0.61541	0.969975	43.48
K19222	0.273158	-0.872513	0.739534	0.462667	0.969975	36.96
K19239	0.398463	-0.100261	1.24927	0.216756	0.896779	41.3
K19304	-0.264559	-0.426403	-0.801732	0.426091	0.969975	39.13
K19804	0.0214823	-0.441403	0.0498101	0.960451	0.994095	43.48
K19810	-0.295492	-1.31694	-0.677333	0.500979	0.969975	36.96
K20074	-0.0327793	-0.768581	-0.0639769	0.949216	0.994095	52.17
K20527	-0.329052	-1.32618	-0.818503	0.416534	0.969975	28.26
K20531	-0.587922	-1.36665	-1.49092	0.141586	0.896779	17.39
K20532	-0.224883	-1.35936	-0.627863	0.532642	0.969975	21.74
K20534	0.663362	-1.49877	1.32268	0.191311	0.896779	34.78
K21393	-1.23266	1.05468	-3.67165	0.000538896	0.265433	63.04
K21395	-0.34137	0.742189	-1.04534	0.30035	0.92633	60.87
K21449	-0.167103	4.02167	-0.725306	0.47128	0.969975	100
K21471	0.473349	1.1672	1.40926	0.164277	0.896779	80.43
K21498	-0.204193	-1.39721	-0.506911	0.614204	0.969975	26.09
K22391	-0.295608	-0.179387	-1.04409	0.300921	0.92633	34.78

## Sheet: Corrected by treatment
KEGG	logFC	AveExpr	t	P.Value	adj.P.Val	Prevalence
K00010	-0.368816	-0.356842	-0.850304	0.398982	0.998975	47.83
K00012	0.0677503	-0.0410901	0.146937	0.883739	0.998975	50
K00013	0.845012	-0.754541	1.53694	0.13026	0.998539	39.13
K00014	0.119561	0.996947	0.330268	0.7425	0.998975	65.22
K00015	0.00221206	-0.796621	0.00468498	0.99628	0.999057	39.13
K00016	-1.20036	0.403269	-2.60419	0.0119233	0.904247	56.52
K00018	0.26139	-0.54472	0.617898	0.53929	0.998975	34.78
K00024	-0.287049	0.112732	-1.07135	0.288867	0.998539	36.96
K00027	-0.083815	-0.578241	-0.194449	0.846568	0.998975	41.3
K00029	-1.14102	0.0150919	-2.97937	0.00435203	0.716393	45.65
K00031	0.497482	0.666019	1.07534	0.287095	0.998539	65.22
K00033	-0.4796	0.394724	-1.55664	0.125509	0.998539	47.83
K00036	-0.706401	0.567891	-2.33956	0.0231083	0.904247	56.52
K00046	0.421935	-0.199959	1.07458	0.287432	0.998539	39.13
K00052	-0.264217	-0.520238	-0.571968	0.569763	0.998975	45.65
K00053	-0.170586	0.332149	-0.391702	0.696849	0.998975	54.35
K00057	-0.222289	1.26661	-0.720579	0.474336	0.998975	67.39
K00058	0.0966523	0.34583	0.245872	0.806731	0.998975	54.35
K00059	0.0788434	1.45903	0.215848	0.829935	0.998975	78.26
K00067	0.16438	-0.930271	0.422532	0.674347	0.998975	32.61
K00074	0.0236309	-0.216448	0.054165	0.957007	0.998975	39.13
K00075	-0.206211	1.51889	-0.547363	0.586428	0.998975	73.91
K00077	-0.0794542	-0.567467	-0.169945	0.865701	0.998975	34.78
K00088	0.138447	1.34965	0.343573	0.732527	0.998975	78.26
K00099	1.04544	0.791942	2.30612	0.0250463	0.904247	67.39
K00101	0.458521	-0.849893	1.10063	0.276033	0.998539	34.78
K00111	-0.0269678	0.962131	-0.0867104	0.931229	0.998975	65.22
K00113	0.395972	-0.636557	0.962412	0.340215	0.998975	39.13
K00123	0.159063	-0.652546	0.370317	0.712623	0.998975	34.78
K00128	-0.622623	-0.402843	-1.36184	0.17901	0.998539	45.65
K00131	0.00219815	-0.916679	0.00544071	0.995679	0.999057	34.78
K00133	-0.273339	1.24959	-0.696528	0.489143	0.998975	65.22
K00134	-0.348781	1.59179	-1.00148	0.321146	0.998975	76.09
K00135	0.208876	-0.0152981	0.456684	0.649765	0.998975	45.65
K00140	-0.182627	-0.283197	-0.336516	0.737811	0.998975	54.35
K00145	0.338173	-0.907214	0.866989	0.389858	0.998975	23.91
K00147	-0.131112	0.531332	-0.376203	0.708268	0.998975	50
K00161	-0.120245	-0.257064	-0.235893	0.814425	0.998975	50
K00162	0.456377	-0.680642	1.01581	0.314335	0.998975	41.3
K00163	-0.568584	0.0852892	-1.54026	0.12945	0.998539	41.3
K00164	-0.306281	0.148151	-0.602165	0.549633	0.998975	54.35
K00174	-0.149159	-1.06663	-0.276188	0.783478	0.998975	36.96
K00175	0.0788468	-1.35767	0.16946	0.86608	0.998975	30.43
K00208	0.239207	-0.368864	0.727004	0.470424	0.998975	36.96
K00215	0.107949	0.374864	0.34238	0.73342	0.998975	43.48
K00230	0.411465	-1.68327	0.892403	0.376212	0.998975	26.09
K00231	-0.284184	-0.983534	-0.641081	0.524234	0.998975	30.43
K00232	-0.298331	-3.26183	-0.594006	0.555036	0.998975	10.87
K00239	0.104762	-1.86183	0.165609	0.869095	0.998975	32.61
K00241	0.146298	-1.24746	0.300312	0.765114	0.998975	34.78
K00243	-0.622224	-0.756739	-1.27185	0.208981	0.998539	41.3
K00244	-0.507378	0.277287	-1.02492	0.310057	0.998975	56.52
K00248	-0.235505	-0.0876273	-0.469092	0.640929	0.998975	56.52
K00262	0.0103227	0.401895	0.0266622	0.978829	0.999057	52.17
K00265	0.0937856	-0.168623	0.254449	0.800134	0.998975	41.3
K00266	-0.263585	0.351773	-0.646986	0.520435	0.998975	56.52
K00557	-0.642353	-1.88597	-1.16246	0.250257	0.998539	32.61
K00558	0.149421	2.87558	0.440944	0.661048	0.998975	93.48
K00560	-0.651027	1.4423	-1.69922	0.0951435	0.998539	69.57
K00564	-0.0622568	0.371296	-0.203988	0.839144	0.998975	43.48
K00566	0.0207468	1.90425	0.0641531	0.94909	0.998975	80.43
K00567	-0.478288	-0.841524	-1.19687	0.236686	0.998539	41.3
K00568	0.0185733	-0.7741	0.0409343	0.967502	0.998975	39.13
K00571	-0.18608	1.85008	-0.526691	0.600607	0.998975	80.43
K00588	-0.234946	-0.37866	-0.571718	0.569931	0.998975	47.83
K00600	-0.626673	0.995626	-1.68331	0.0981996	0.998539	63.04
K00602	-0.40765	0.631953	-1.04367	0.301377	0.998975	60.87
K00603	-0.406155	-0.0512919	-1.21482	0.229821	0.998539	45.65
K00604	-0.154611	1.53619	-0.405525	0.686725	0.998975	76.09
K00606	-0.0600816	-1.211	-0.1437	0.886283	0.998975	32.61
K00609	0.533959	-0.570257	1.1942	0.23772	0.998539	41.3
K00611	-0.192988	0.464231	-0.625051	0.534621	0.998975	45.65
K00615	-0.210409	2.37543	-0.613943	0.54188	0.998975	84.78
K00616	0.0849071	0.85776	0.257442	0.797835	0.998975	54.35
K00625	-0.321564	1.30852	-0.718691	0.475489	0.998975	78.26
K00626	0.334008	0.617185	0.819026	0.416441	0.998975	63.04
K00627	-0.0419028	0.718393	-0.100576	0.920267	0.998975	63.04
K00631	-0.0566006	-1.12871	-0.0886773	0.929673	0.998975	50
K00639	0.0413997	-0.419695	0.10633	0.915722	0.998975	39.13
K00640	-0.0751703	0.284502	-0.198297	0.843572	0.998975	60.87
K00641	0.332139	-0.517774	0.726824	0.470533	0.998975	41.3
K00645	0.0258187	0.0479672	0.0698595	0.944569	0.998975	47.83
K00647	0.634581	-0.617263	1.23033	0.22401	0.998539	43.48
K00648	-0.15394	-0.209168	-0.388624	0.699112	0.998975	39.13
K00652	0.293336	0.180807	0.774259	0.442219	0.998975	41.3
K00655	0.246959	0.702669	0.565561	0.57408	0.998975	65.22
K00656	0.183557	1.71176	0.54188	0.590173	0.998975	73.91
K00658	-0.279226	-0.829182	-0.571196	0.570282	0.998975	41.3
K00773	-0.315392	1.22154	-0.89268	0.376065	0.998975	67.39
K00783	-0.0143582	1.09744	-0.0501034	0.960228	0.998975	65.22
K00784	0.0595611	-0.780506	0.14905	0.88208	0.998975	41.3
K00786	1.38606	-1.30578	1.90711	0.0619347	0.904247	41.3
K00789	0.274749	1.78387	0.913737	0.364995	0.998975	76.09
K00790	0.014985	1.62955	0.0465918	0.963014	0.998975	76.09
K00791	-0.32229	1.08707	-0.935658	0.353695	0.998975	63.04
K00793	-0.421928	0.0743449	-1.3337	0.188009	0.998539	45.65
K00794	-0.207688	-0.719043	-0.532309	0.596738	0.998975	41.3
K00796	-0.798768	0.170861	-1.55876	0.125007	0.998539	60.87
K00800	0.663334	0.591832	2.04205	0.0461382	0.904247	54.35
K00806	0.0838757	1.02619	0.250439	0.803216	0.998975	65.22
K00812	-0.280929	-0.610242	-0.524083	0.602407	0.998975	45.65
K00817	0.450995	-0.156845	0.948774	0.347044	0.998975	52.17
K00820	0.362623	1.38739	1.18675	0.24062	0.998539	71.74
K00821	-0.634195	-1.08605	-1.49224	0.141566	0.998539	30.43
K00826	-0.721334	0.487289	-2.03791	0.0465657	0.904247	58.7
K00831	1.23994	-0.200742	2.95362	0.00467517	0.716393	52.17
K00833	0.257336	-0.961165	0.621523	0.536921	0.998975	30.43
K00836	-0.381244	-1.40566	-0.711379	0.47997	0.998975	36.96
K00841	-0.770931	-0.0414613	-2.12368	0.0383845	0.904247	36.96
K00845	-0.335596	1.38007	-1.08554	0.282598	0.998539	73.91
K00847	0.516749	-0.155224	1.46913	0.14771	0.998539	41.3
K00849	-0.292671	0.71744	-0.986641	0.328303	0.998975	50
K00850	0.178536	1.36741	0.617081	0.539824	0.998975	63.04
K00852	-0.00536821	1.05853	-0.0182141	0.985536	0.999057	69.57
K00853	0.0493646	-2.26965	0.0721291	0.942771	0.998975	28.26
K00854	-0.181426	-0.175675	-0.389975	0.698118	0.998975	50
K00857	-0.0908414	0.666941	-0.294595	0.769454	0.998975	60.87
K00858	0.148469	1.31123	0.463546	0.644872	0.998975	73.91
K00859	0.0279337	0.562808	0.07711	0.938827	0.998975	58.7
K00864	0.424529	0.526301	1.02858	0.308351	0.998975	56.52
K00865	-0.16575	-0.536395	-0.350005	0.727723	0.998975	36.96
K00867	0.356357	0.236838	0.894235	0.37524	0.998975	41.3
K00868	0.480546	-0.283418	1.22919	0.22443	0.998539	39.13
K00869	-0.332628	-1.6869	-0.827327	0.411763	0.998975	19.57
K00872	-0.183255	-1.02851	-0.515924	0.608054	0.998975	32.61
K00873	-0.0122802	1.53069	-0.040815	0.967597	0.998975	71.74
K00874	-0.250766	0.683749	-0.876747	0.384583	0.998975	58.7
K00876	-0.0156844	0.92129	-0.0360857	0.97135	0.998975	71.74
K00879	0.030825	-1.97964	0.0595553	0.952734	0.998975	32.61
K00880	0.309828	-2.25268	0.823847	0.41372	0.998975	10.87
K00882	-0.0556777	0.728066	-0.199229	0.842847	0.998975	60.87
K00884	0.761759	-1.25408	1.40673	0.165347	0.998539	36.96
K00885	0.0549539	-1.06911	0.139081	0.889913	0.998975	30.43
K00891	0.0466197	0.0962267	0.160814	0.872852	0.998975	39.13
K00895	0.337343	-0.769337	0.740633	0.462186	0.998975	32.61
K00901	0.863515	-0.26649	2.47835	0.0164193	0.904247	39.13
K01082	-0.638187	-0.987824	-1.38118	0.173021	0.998539	36.96
K01141	0.166297	-1.3987	0.437132	0.663792	0.998975	28.26
K01142	-0.485127	1.28574	-1.50621	0.137952	0.998539	65.22
K01147	0.124947	-1.20054	0.231907	0.817504	0.998975	36.96
K01151	0.958398	-0.152453	1.93301	0.0585868	0.904247	56.52
K01153	-0.112654	2.61354	-0.373195	0.710493	0.998975	95.65
K01154	-0.0554255	3.12642	-0.177346	0.859913	0.998975	93.48
K01155	0.686559	-0.0417876	1.53339	0.131129	0.998539	58.7
K01156	0.207641	1.50797	0.490604	0.625732	0.998975	80.43
K01159	-0.551379	0.991067	-1.66693	0.101429	0.998539	63.04
K01163	-0.387565	-0.480869	-0.7859	0.435427	0.998975	45.65
K01174	-0.211213	-1.16087	-0.400128	0.690671	0.998975	34.78
K01176	-0.162097	-0.0773086	-0.320726	0.74968	0.998975	56.52
K01182	0.227448	-1.26745	0.684574	0.496596	0.998975	23.91
K01185	0.390703	1.36152	1.11984	0.267834	0.998539	71.74
K01186	0.486207	-0.252237	1.17158	0.246608	0.998539	47.83
K01187	0.0518884	-0.343568	0.106087	0.915914	0.998975	50
K01190	0.311586	0.528377	0.695015	0.490083	0.998975	67.39
K01191	0.0517183	-0.799627	0.11524	0.90869	0.998975	34.78
K01195	-1.1953	0.546648	-3.27243	0.00188005	0.716393	58.7
K01200	-0.131575	0.633358	-0.306264	0.760604	0.998975	63.04
K01206	0.274198	0.158923	0.638023	0.526207	0.998975	52.17
K01207	-0.0979128	1.5063	-0.368166	0.714216	0.998975	71.74
K01208	0.00717571	0.677363	0.0195711	0.984459	0.999057	58.7
K01220	-0.0256817	-0.027566	-0.0855295	0.932163	0.998975	36.96
K01223	-0.286971	0.109787	-0.662806	0.510328	0.998975	52.17
K01226	0.194464	-3.16175	0.555088	0.581171	0.998975	8.7
K01520	0.190177	0.475541	0.551742	0.583445	0.998975	54.35
K01531	1.1861	-1.41851	2.07481	0.0428768	0.904247	26.09
K01533	-0.301918	-0.959314	-0.652483	0.516911	0.998975	39.13
K01534	0.0295892	0.596778	0.0649524	0.948456	0.998975	60.87
K01537	0.258263	1.35445	0.587631	0.559276	0.998975	73.91
K01571	-0.0386417	0.157523	-0.0945762	0.925008	0.998975	50
K01572	0.192189	0.20704	0.363508	0.717672	0.998975	58.7
K01581	-0.155111	-0.212301	-0.346543	0.730308	0.998975	45.65
K01585	0.476818	-0.582188	1.28438	0.204596	0.998539	32.61
K01586	0.349363	-0.15145	0.788275	0.434049	0.998975	54.35
K01588	0.499562	-0.312556	1.12029	0.267643	0.998539	50
K01591	-0.268596	-0.404701	-0.577015	0.566373	0.998975	47.83
K02342	0.680339	0.632181	1.50773	0.137564	0.998539	58.7
K02343	0.399946	1.61863	1.39065	0.170145	0.998539	78.26
K02346	0.164785	0.688353	0.379166	0.70608	0.998975	67.39
K02350	-0.420755	1.79588	-0.671209	0.505003	0.998975	91.3
K02355	0.166198	2.44485	0.623231	0.535806	0.998975	93.48
K02356	-0.570768	1.06504	-1.85767	0.0687768	0.92065	65.22
K02357	-0.28427	1.5081	-0.927278	0.357988	0.998975	76.09
K02358	-0.109644	1.81963	-0.308248	0.759102	0.998975	78.26
K02371	0.620437	-0.359806	1.6352	0.107936	0.998539	50
K02380	-0.165989	-1.21605	-0.417768	0.677805	0.998975	26.09
K02406	0.0687442	-1.12362	0.168417	0.866897	0.998975	19.57
K02424	-0.533461	-1.07579	-1.01356	0.315398	0.998975	41.3
K03043	0.122383	2.26931	0.398419	0.691922	0.998975	86.96
K03046	0.00256544	2.39836	0.00819774	0.99349	0.999057	86.96
K03217	0.208783	1.84736	0.658411	0.513125	0.998975	82.61
K03218	-0.12787	1.42748	-0.458846	0.648221	0.998975	71.74
K03641	-0.021406	-1.04329	-0.0468748	0.962789	0.998975	30.43
K03642	0.567526	-1.10117	1.00221	0.320797	0.998975	41.3
K03644	0.353504	0.372035	1.23481	0.222351	0.998539	54.35
K03648	-0.300242	1.08154	-0.856873	0.395375	0.998975	63.04
K03650	0.239074	1.60491	0.829577	0.4105	0.998975	76.09
K03651	-0.0249971	-0.912863	-0.0586205	0.953475	0.998975	34.78
K03653	-0.281956	-0.941522	-0.856427	0.395619	0.998975	28.26
K03654	0.0532317	1.42472	0.149329	0.881861	0.998975	69.57
K03655	0.400728	2.53934	1.31697	0.193517	0.998539	91.3
K03656	-0.456851	-0.0124809	-0.970047	0.336431	0.998975	43.48
K03657	0.0471262	2.31887	0.140281	0.88897	0.998975	89.13
K03664	-0.239839	1.11547	-0.78532	0.435764	0.998975	65.22
K03665	-0.641073	0.668159	-1.68947	0.0970065	0.998539	65.22
K03667	0.00551193	-0.989986	0.0111071	0.99118	0.999057	36.96
K03671	-0.195542	1.23591	-0.566597	0.573381	0.998975	76.09
K03673	-0.228446	-0.972161	-0.527634	0.599956	0.998975	36.96
K03683	-0.086488	-0.824168	-0.232589	0.816977	0.998975	32.61
K03684	-0.467952	-1.14959	-1.06187	0.293113	0.998539	32.61
K03685	-0.854745	1.11179	-1.94462	0.0571376	0.904247	76.09
K03686	0.501977	1.47772	1.38461	0.171977	0.998539	73.91
K03687	0.0670805	0.84125	0.191321	0.849005	0.998975	65.22
K03688	0.684364	-1.0288	1.57326	0.121612	0.998539	28.26
K03695	-0.412493	2.14702	-1.18113	0.242826	0.998539	84.78
K03696	1.54542	-0.584362	2.29564	0.0256832	0.904247	56.52
K03699	0.0586259	1.66958	0.193	0.847697	0.998975	76.09
K03701	-0.199723	2.54677	-0.606571	0.546726	0.998975	91.3
K03702	-0.0246521	2.09073	-0.06905	0.94521	0.998975	84.78
K03703	-0.0124088	1.59871	-0.0360891	0.971347	0.998975	78.26
K03704	0.0785145	0.199307	0.287982	0.774484	0.998975	39.13
K03705	0.190717	0.928213	0.534974	0.594906	0.998975	65.22
K03711	0.510879	-0.578213	1.16305	0.250022	0.998539	43.48
K03718	0.0113684	-0.157002	0.0369298	0.97068	0.998975	45.65
K03719	0.535542	-1.34853	1.0937	0.279035	0.998539	36.96
K03722	-0.0471675	0.919911	-0.133371	0.894405	0.998975	60.87
K03723	0.354952	1.99147	1.27527	0.207778	0.998539	78.26
K03732	0.539333	-0.699762	1.09254	0.279541	0.998539	45.65
K03733	-0.265642	0.706793	-0.751156	0.455882	0.998975	54.35
K03734	0.422019	0.566913	1.46334	0.149283	0.998539	58.7
K03737	0.568926	1.46534	1.60931	0.113492	0.998539	78.26
K03742	0.355177	-1.31431	0.859188	0.394107	0.998975	30.43
K03743	-0.310393	-1.30419	-0.641794	0.523774	0.998975	28.26
K03744	0.254115	1.04667	1.07178	0.288678	0.998539	60.87
K03748	-0.280612	-1.15729	-0.699811	0.487107	0.998975	36.96
K03750	0.766633	-0.396093	1.97255	0.0537759	0.904247	41.3
K03756	-0.821956	-0.566946	-1.82402	0.0737918	0.92065	43.48
K03758	-0.789086	-2.49071	-1.55931	0.124876	0.998539	21.74
K03763	0.162864	1.57591	0.398133	0.692132	0.998975	78.26
K03768	0.324493	1.11522	0.924513	0.359411	0.998975	65.22
K03770	-0.250468	0.564959	-0.810532	0.42126	0.998975	56.52
K03771	-0.0328012	-0.0581644	-0.0791175	0.937237	0.998975	47.83
K03772	-0.182	0.112729	-0.508663	0.6131	0.998975	47.83
K03773	0.117975	-0.219112	0.291693	0.771661	0.998975	36.96
K03775	-0.0486262	-0.18388	-0.145923	0.884536	0.998975	41.3
K03777	-0.717971	-1.18352	-1.94245	0.0574068	0.904247	17.39
K03778	0.173869	0.192579	0.578951	0.565076	0.998975	32.61
K03781	0.0451851	-1.63785	0.0756086	0.940015	0.998975	36.96
K03783	-0.341812	-1.32641	-0.803396	0.425336	0.998975	32.61
K03784	-0.514508	0.920558	-1.46882	0.147794	0.998539	60.87
K03786	-0.299348	-0.530304	-0.991608	0.325896	0.998975	34.78
K03787	0.0816553	0.119304	0.269516	0.78858	0.998975	41.3
K04068	-0.414191	0.960942	-1.3392	0.186223	0.998539	65.22
K04069	0.796317	0.761052	1.97769	0.0531763	0.904247	65.22
K04072	0.439877	1.14976	1.47906	0.145047	0.998539	65.22
K04075	-0.268658	1.03475	-0.852131	0.397977	0.998975	67.39
K04077	-0.161009	1.61026	-0.529872	0.598415	0.998975	76.09
K04078	0.018236	0.331389	0.0566185	0.955062	0.998975	54.35
K04079	0.527835	1.35644	1.47685	0.145636	0.998539	63.04
K04083	-0.362558	1.09617	-1.3637	0.178427	0.998539	56.52
K04084	-0.0661826	-0.205654	-0.174978	0.861764	0.998975	41.3
K04085	-0.0387693	-0.612006	-0.0848431	0.932706	0.998975	43.48
K04087	-0.256875	-0.638686	-0.845294	0.401748	0.998975	30.43
K04088	-0.00674749	-0.282397	-0.0167862	0.98667	0.999057	41.3
K04095	0.203759	-0.205983	0.376313	0.708187	0.998975	50
K04096	-0.317152	1.40599	-1.06241	0.292867	0.998539	69.57
K04485	-0.146001	1.21898	-0.42351	0.673638	0.998975	69.57
K04487	-0.708074	1.4985	-2.15698	0.0355633	0.904247	71.74
K04488	0.247467	0.484174	0.594426	0.554757	0.998975	63.04
K04516	0.151163	-1.26009	0.304296	0.762094	0.998975	30.43
K04564	-0.0670391	-0.480639	-0.129324	0.897591	0.998975	43.48
K04567	-0.595739	1.88713	-2.1651	0.0349038	0.904247	71.74
K04568	0.307484	-1.56011	0.532979	0.596277	0.998975	41.3
K04655	0.193005	-0.532087	0.532651	0.596502	0.998975	30.43
K04691	-0.499393	-1.87659	-0.806105	0.423786	0.998975	32.61
K04720	0.219119	-0.481863	0.60111	0.55033	0.998975	32.61
K04744	0.143205	-0.775497	0.316996	0.752492	0.998975	41.3
K04753	-0.110866	-0.40405	-0.264995	0.792042	0.998975	36.96
K04759	-0.0245542	-0.00779194	-0.0508067	0.959671	0.998975	50
K04760	-0.406986	-1.44829	-0.816858	0.417668	0.998975	32.61
K04761	0.514568	0.440849	1.54667	0.127897	0.998539	45.65
K04762	-0.481347	0.0775849	-1.22477	0.22608	0.998539	52.17
K04763	-0.0410135	1.94705	-0.133267	0.894487	0.998975	82.61
K04764	0.765477	-0.669938	2.02287	0.0481466	0.904247	32.61
K04771	-0.0747895	-0.00258908	-0.162535	0.871503	0.998975	47.83
K04773	-0.20563	1.17177	-0.691042	0.492556	0.998975	60.87
K05339	-0.0502045	-0.618919	-0.14636	0.884193	0.998975	30.43
K05349	-0.856052	-0.657831	-1.98585	0.0522351	0.904247	36.96
K05365	0.157333	-0.599952	0.387529	0.699917	0.998975	43.48
K05366	0.051808	1.63244	0.141984	0.887631	0.998975	73.91
K05515	0.117592	1.23763	0.380081	0.705405	0.998975	67.39
K05539	-0.230267	-0.0870905	-0.54559	0.587638	0.998975	47.83
K05540	0.341074	0.410441	1.11901	0.268184	0.998539	54.35
K05541	0.229904	-1.05862	0.457438	0.649226	0.998975	39.13
K05592	0.330921	1.43799	1.11412	0.270255	0.998539	67.39
K05595	-0.175596	0.212088	-0.605695	0.547304	0.998975	41.3
K05606	0.207911	-1.65957	0.495803	0.622084	0.998975	23.91
K05673	-0.809351	-0.769851	-1.40683	0.165317	0.998539	36.96
K05685	0.54492	-1.37333	1.42241	0.160769	0.998539	23.91
K05801	0.0876095	-1.15604	0.204946	0.8384	0.998975	30.43
K05802	0.0625859	-0.401256	0.124256	0.901583	0.998975	47.83
K05807	0.892624	-0.677154	1.93925	0.0578041	0.904247	39.13
K05808	-0.528415	0.148172	-1.57932	0.120215	0.998539	54.35
K05810	-0.0654308	-0.0278319	-0.170483	0.86528	0.998975	52.17
K05820	-0.519255	-1.1007	-1.42721	0.159386	0.998539	36.96
K05832	0.833206	-0.752211	1.9493	0.0565623	0.904247	39.13
K05833	-0.123412	-0.63832	-0.286801	0.775383	0.998975	34.78
K05837	-0.06051	1.09507	-0.189746	0.850233	0.998975	73.91
K05838	-1.04053	-1.63621	-1.7911	0.0789901	0.961046	39.13
K05851	0.569984	-0.535352	1.39786	0.16798	0.998539	41.3
K05878	-0.0514599	-0.4782	-0.133357	0.894416	0.998975	34.78
K05879	-0.174402	-1.01028	-0.404979	0.687124	0.998975	32.61
K05881	-0.180871	-0.768619	-0.430199	0.668796	0.998975	39.13
K05896	-0.17	0.776552	-0.39502	0.694414	0.998975	67.39
K05952	0.161852	-1.54381	0.342194	0.733558	0.998975	32.61
K05985	-0.222114	-0.597333	-0.736464	0.464697	0.998975	30.43
K06001	-0.0203039	-0.461921	-0.0457909	0.963649	0.998975	39.13
K06020	-0.23335	0.393419	-0.611846	0.543256	0.998975	52.17
K06023	0.512005	-0.384292	1.01174	0.316259	0.998975	47.83
K06024	0.121304	0.664767	0.356615	0.722797	0.998975	56.52
K06076	-0.158448	-0.418966	-0.493046	0.624017	0.998975	34.78
K06131	-0.0703787	1.07052	-0.202515	0.84029	0.998975	65.22
K06133	0.507201	-0.902683	1.7239	0.0905578	0.998539	28.26
K06217	0.673768	1.10838	1.91386	0.0610476	0.904247	69.57
K06218	0.486693	-0.457004	1.22456	0.226159	0.998539	41.3
K06221	0.27728	-0.860581	0.531458	0.597323	0.998975	30.43
K06223	0.10454	1.34287	0.277653	0.78236	0.998975	71.74
K06287	-0.162796	-0.448192	-0.360769	0.719706	0.998975	41.3
K06346	-0.13985	-0.0137788	-0.406014	0.686368	0.998975	47.83
K06381	-0.130603	-0.498401	-0.353388	0.7252	0.998975	32.61
K06400	-0.146396	-0.150847	-0.316437	0.752914	0.998975	50
K06442	0.0833486	0.208902	0.235816	0.814485	0.998975	52.17
K06518	0.244987	-0.223616	0.658093	0.513328	0.998975	39.13
K06545	-0.45391	-2.13397	-0.860441	0.393423	0.998975	17.39
K06726	0.046965	-0.403138	0.124613	0.901301	0.998975	34.78
K06861	0.124883	0.0148032	0.293071	0.770613	0.998975	45.65
K06871	-0.332026	0.420655	-1.02271	0.311091	0.998975	47.83
K06872	0.843573	-0.528739	2.6962	0.00938079	0.904247	34.78
K06881	-0.0962244	0.794699	-0.21664	0.829321	0.998975	67.39
K06885	0.0529512	-1.13976	0.120726	0.904365	0.998975	34.78
K06889	0.863853	0.758619	2.19454	0.0326021	0.904247	63.04
K06890	-0.00111016	-0.468973	-0.00364974	0.997102	0.999057	36.96
K06899	-0.73981	-0.104715	-1.94471	0.0571273	0.904247	45.65
K06901	0.248921	1.30564	0.747397	0.458129	0.998975	69.57
K06903	-0.410689	-1.37393	-0.947562	0.347655	0.998975	19.57
K06907	-0.169673	-0.813118	-0.405323	0.686873	0.998975	28.26
K06909	0.133737	0.585548	0.428143	0.670283	0.998975	58.7
K06911	0.135245	-1.31549	0.268049	0.789702	0.998975	34.78
K06915	0.37813	0.499414	1.06727	0.290689	0.998539	56.52
K06919	0.206897	1.86678	0.497026	0.621227	0.998975	82.61
K06920	-0.0911031	-0.528299	-0.263911	0.792872	0.998975	28.26
K06925	0.141672	0.816391	0.418624	0.677183	0.998975	65.22
K06941	0.277865	1.04507	0.904581	0.369783	0.998975	65.22
K06942	-0.321889	1.56376	-0.959329	0.341751	0.998975	80.43
K06968	-0.566522	-0.7459	-1.30884	0.196237	0.998539	41.3
K06997	0.204166	0.545703	0.579191	0.564915	0.998975	54.35
K07001	-0.142283	-0.299784	-0.374796	0.709308	0.998975	41.3
K07004	-0.739582	0.0591441	-1.55373	0.126202	0.998539	56.52
K07006	0.226478	-0.0933096	0.764238	0.448116	0.998975	28.26
K07007	0.134658	0.748685	0.400327	0.690525	0.998975	67.39
K07009	-0.271066	-2.98877	-0.647186	0.520306	0.998975	10.87
K07010	-0.014703	-0.168667	-0.0309474	0.975428	0.999057	52.17
K07014	-0.461216	-0.329153	-1.15939	0.251497	0.998539	39.13
K07025	0.69078	-0.847885	1.31887	0.192886	0.998539	43.48
K07027	0.135557	-1.58836	0.403586	0.688141	0.998975	19.57
K07030	-0.414036	1.40443	-1.14485	0.257418	0.998539	73.91
K07037	0.898469	-0.482424	2.01078	0.0494505	0.904247	43.48
K07042	0.419152	0.613772	1.19515	0.237353	0.998539	54.35
K07043	0.0841785	-0.897427	0.210131	0.834372	0.998975	36.96
K07048	-0.240424	-2.02378	-0.521328	0.604311	0.998975	19.57
K07052	-0.0301869	0.0124123	-0.081607	0.935267	0.998975	41.3
K07053	-0.112964	-0.413641	-0.252408	0.801702	0.998975	50
K07056	0.303824	1.36622	1.07128	0.288898	0.998539	69.57
K07258	-0.217549	0.839386	-0.64183	0.523751	0.998975	54.35
K07259	0.418106	-1.23093	0.990387	0.326487	0.998975	23.91
K07263	-0.347058	0.840535	-0.799912	0.427334	0.998975	63.04
K07270	-0.0758441	0.00635547	-0.199785	0.842413	0.998975	41.3
K07271	-0.562964	0.248638	-1.13933	0.259691	0.998539	54.35
K07273	0.212598	-0.475202	0.54461	0.588307	0.998975	36.96
K07277	0.5885	0.943247	1.57424	0.121386	0.998539	63.04
K07278	1.17025	-1.44427	1.82352	0.0738682	0.92065	41.3
K07284	0.166275	0.135708	0.446652	0.656947	0.998975	47.83
K07301	-0.452315	0.0975697	-1.35064	0.182553	0.998539	32.61
K07304	-0.33038	-1.54938	-0.740692	0.46215	0.998975	28.26
K07305	0.137205	-0.652587	0.351932	0.726285	0.998975	36.96
K07306	-0.442857	-1.22225	-1.27588	0.207564	0.998539	26.09
K07315	0.767509	-0.275036	1.5609	0.124502	0.998539	52.17
K07316	0.227356	1.70339	0.602743	0.549251	0.998975	80.43
K07317	-0.471493	-0.843919	-1.22408	0.226339	0.998539	36.96
K07318	-0.112534	0.0715982	-0.286781	0.775399	0.998975	50
K07326	0.603293	-0.0397065	1.51023	0.136926	0.998539	52.17
K07334	-0.798331	-1.08805	-1.7548	0.0850751	0.998539	34.78
K07335	0.381716	-0.173416	1.21583	0.229438	0.998539	43.48
K07341	0.348766	-0.72383	0.74319	0.46065	0.998975	43.48
K07344	0.300105	-1.17844	0.680742	0.498999	0.998975	34.78
K07347	0.272367	-1.29386	0.78586	0.43545	0.998975	10.87
K07386	0.27994	0.855786	0.761901	0.449498	0.998975	63.04
K07391	0.290011	0.996608	0.855852	0.395934	0.998975	60.87
K07400	-0.393018	-1.73099	-0.657232	0.513877	0.998975	36.96
K07407	0.094701	-1.77848	0.157729	0.87527	0.998975	36.96
K07444	-0.303011	-0.23374	-0.855212	0.396285	0.998975	39.13
K07447	-0.0268023	0.859296	-0.0861737	0.931653	0.998975	63.04
K07456	-0.134156	0.711421	-0.263303	0.793338	0.998975	71.74
K07459	-0.273519	-1.32855	-0.65862	0.512992	0.998975	23.91
K07460	-0.231053	-0.52085	-0.572826	0.569186	0.998975	47.83
K07462	-0.0220946	1.43748	-0.0727574	0.942273	0.998975	71.74
K07473	-0.804098	0.0968243	-1.83552	0.072044	0.92065	52.17
K07474	0.573715	-0.33076	1.59905	0.115757	0.998539	39.13
K07478	-0.175975	1.45499	-0.481543	0.632114	0.998975	73.91
K07479	1.27035	-0.888425	2.88767	0.00560777	0.716393	32.61
K07481	-0.400873	0.295583	-1.03285	0.306366	0.998975	39.13
K07482	-0.181248	1.31332	-0.418696	0.677131	0.998975	76.09
K07483	0.0555443	0.282536	0.135274	0.892908	0.998975	56.52
K07484	1.17241	-1.90416	1.86467	0.0677711	0.92065	30.43
K07485	0.351763	-0.511144	0.916316	0.363654	0.998975	28.26
K07486	-0.0910233	-1.20389	-0.205321	0.838108	0.998975	21.74
K07487	-0.0986672	2.3693	-0.285697	0.776224	0.998975	80.43
K07488	-0.887977	0.580324	-1.93368	0.0585026	0.904247	58.7
K07491	-0.228941	1.14821	-0.49858	0.620139	0.998975	67.39
K07493	0.138158	2.42518	0.444629	0.658399	0.998975	89.13
K07496	0.212591	1.85957	0.706155	0.483186	0.998975	69.57
K07497	-0.17437	2.67221	-0.516688	0.607524	0.998975	86.96
K07501	0.242029	-0.460214	0.669943	0.505804	0.998975	32.61
K07507	-0.475592	-0.444596	-1.04792	0.299433	0.998975	45.65
K07552	-0.659357	-0.670966	-1.51015	0.136947	0.998539	41.3
K09787	-0.000426563	-0.515034	-0.000914039	0.999274	0.999274	43.48
K09798	-0.333301	-0.688712	-0.750591	0.45622	0.998975	43.48
K09800	0.99528	0.186641	2.11197	0.0394212	0.904247	54.35
K09801	-0.0124228	-1.82002	-0.0196184	0.984421	0.999057	34.78
K09808	0.0916566	1.35078	0.317119	0.7524	0.998975	65.22
K09810	0.222924	-0.139542	0.611579	0.543432	0.998975	43.48
K09811	0.186689	0.778086	0.549558	0.584932	0.998975	58.7
K09812	-0.0313781	-0.00283338	-0.0816587	0.935226	0.998975	50
K09815	0.0787571	1.16734	0.212196	0.832769	0.998975	69.57
K09816	0.101426	0.671157	0.300435	0.765021	0.998975	58.7
K09817	-0.349679	0.831895	-1.12905	0.263962	0.998539	58.7
K09824	0.688185	-0.793747	1.35249	0.181962	0.998539	41.3
K09825	-0.483418	-0.849696	-1.48467	0.143557	0.998539	32.61
K09861	-0.123912	0.623721	-0.371958	0.711408	0.998975	58.7
K09903	0.200986	0.987624	0.541407	0.590497	0.998975	67.39
K09951	-0.622686	-0.91465	-1.37992	0.173407	0.998539	36.96
K09952	0.0150228	-0.975504	0.0357631	0.971606	0.998975	30.43
K09961	-0.186777	-1.76757	-0.308108	0.759208	0.998975	32.61
K09963	-0.0952616	-0.607282	-0.227406	0.820983	0.998975	43.48
K10009	-0.542104	-0.711246	-1.07722	0.286264	0.998539	43.48
K10010	-0.54819	-1.05769	-1.07322	0.288035	0.998539	34.78
K10026	-0.558131	-0.738238	-1.3843	0.172069	0.998539	43.48
K10112	-0.506843	1.60997	-1.41444	0.163082	0.998539	65.22
K10117	1.01805	-0.716631	2.08282	0.0421102	0.904247	41.3
K10118	-0.189106	-0.815383	-0.45844	0.648511	0.998975	39.13
K10119	0.497319	-0.802077	1.37645	0.174472	0.998539	34.78
K11690	0.390351	-0.631124	1.184	0.241697	0.998539	30.43
K11707	-0.24535	-0.497838	-0.774734	0.441941	0.998975	34.78
K11710	-0.714059	-1.45223	-2.07052	0.0432926	0.904247	28.26
K11717	0.0661948	1.21418	0.190641	0.849535	0.998975	71.74
K11720	-0.244838	-0.44326	-0.764497	0.447963	0.998975	34.78
K11747	-0.449048	-0.841409	-0.760422	0.450374	0.998975	45.65
K11749	0.383858	0.868158	1.02221	0.311325	0.998975	58.7
K11751	0.438844	0.0795418	0.912091	0.365852	0.998975	54.35
K13821	0.576591	-0.772412	1.18788	0.240179	0.998539	43.48
K13953	0.412103	-0.0411008	0.832787	0.408703	0.998975	52.17
K14058	-0.458943	0.910355	-1.31916	0.19279	0.998539	58.7
K14155	-0.242928	1.06832	-0.799145	0.427774	0.998975	67.39
K14170	0.518018	-0.842575	1.15698	0.252472	0.998539	32.61
K14260	0.0935372	-0.653783	0.195851	0.845476	0.998975	45.65
K14392	0.00809985	-0.568354	0.0204346	0.983773	0.999057	45.65
K14441	-0.148535	0.738642	-0.432396	0.667209	0.998975	54.35
K14445	-0.445678	0.00422957	-0.926958	0.358152	0.998975	56.52
K14540	0.671034	0.609511	1.21366	0.230259	0.998539	67.39
K14611	-0.394473	-2.37468	-0.486487	0.628629	0.998975	36.96
K14623	-0.0834922	0.389175	-0.16621	0.868624	0.998975	54.35
K14652	-0.252778	-0.173581	-0.81182	0.420528	0.998975	39.13
K15342	0.00392432	-0.555116	0.00864909	0.993132	0.999057	43.48
K15396	0.214306	-0.871829	0.40685	0.685757	0.998975	39.13
K17277	0.116181	-0.957058	0.301706	0.764057	0.998975	23.91
K17286	-0.0443002	-0.427717	-0.134981	0.893139	0.998975	41.3
K17318	0.50767	-1.76319	0.922312	0.360547	0.998975	28.26
K17686	0.218785	0.790536	0.558933	0.578562	0.998975	69.57
K17758	0.750499	-0.181459	1.84505	0.0706233	0.92065	52.17
K17759	0.42203	-0.641451	0.986204	0.328516	0.998975	45.65
K17828	0.0735136	-0.717249	0.170043	0.865624	0.998975	41.3
K18013	-0.0177867	-1.018	-0.038883	0.96913	0.998975	30.43
K18118	-0.241973	-0.431887	-0.678997	0.500096	0.998975	36.96
K18138	0.114773	-0.00397228	0.257669	0.79766	0.998975	41.3
K18218	-0.573543	-0.794503	-1.35037	0.182637	0.998539	39.13
K18220	-0.647817	-0.539381	-1.29011	0.202614	0.998539	41.3
K18369	0.490059	-0.817652	1.10589	0.273771	0.998539	26.09
K18682	0.397174	0.303186	0.732626	0.467016	0.998975	63.04
K18691	-0.0275873	-0.0052183	-0.0615799	0.951129	0.998975	41.3
K18707	-0.19413	0.118686	-0.517492	0.606967	0.998975	47.83
K18828	-0.7745	-1.03655	-1.69436	0.0960684	0.998539	23.91
K18829	-0.48302	-1.11973	-0.900618	0.371867	0.998975	28.26
K18889	-0.102331	-0.705195	-0.209566	0.83481	0.998975	41.3
K18928	-0.164611	-0.938943	-0.460342	0.647154	0.998975	23.91
K18929	-0.0222123	-1.00827	-0.0568564	0.954873	0.998975	32.61
K19157	-0.23847	-0.807336	-0.455529	0.65059	0.998975	43.48
K19222	0.163737	-0.872513	0.412483	0.68165	0.998975	36.96
K19239	0.417444	-0.100261	1.20017	0.235414	0.998539	41.3
K19304	-0.22824	-0.426403	-0.646729	0.520599	0.998975	39.13
K19804	-0.0500201	-0.441403	-0.105757	0.916174	0.998975	43.48
K19810	-0.362828	-1.31694	-0.783579	0.436776	0.998975	36.96
K20074	0.0319649	-0.768581	0.0573206	0.954505	0.998975	52.17
K20527	-0.407471	-1.32618	-0.952871	0.344983	0.998975	28.26
K20531	-0.499668	-1.36665	-1.15153	0.254685	0.998539	17.39
K20532	-0.247004	-1.35936	-0.627078	0.533301	0.998975	21.74
K20534	0.27715	-1.49877	0.52802	0.59969	0.998975	34.78
K21393	-0.823961	1.05468	-2.43882	0.0181194	0.904247	63.04
K21395	-0.0683204	0.742189	-0.202833	0.840042	0.998975	60.87
K21449	-0.0268892	4.02167	-0.111028	0.912014	0.998975	100
K21471	0.527416	1.1672	1.49949	0.139682	0.998539	80.43
K21498	-0.0507025	-1.39721	-0.116385	0.907788	0.998975	26.09
K22391	-0.395132	-0.179387	-1.28944	0.202848	0.998539	34.78

## Sheet: Antibiotic
KEGG	logFC	AveExpr	t	P.Value	adj.P.Val	Prevalence
K00010	-0.182015	-1.19045	-0.314008	0.757155	0.983464	16.67
K00012	-0.394522	-0.106042	-0.463584	0.648548	0.983464	33.33
K00013	0.361604	-0.45004	0.34997	0.730456	0.983464	33.33
K00014	-0.473153	0.981906	-0.651482	0.523035	0.983464	41.67
K00015	-0.104329	-1.14023	-0.145684	0.885803	0.98547	16.67
K00016	-2.02292	1.05377	-2.04778	0.055585	0.983464	50
K00018	0.540674	-0.487895	0.714799	0.483977	0.983464	25
K00024	-0.596979	-0.0276005	-1.19331	0.248366	0.983464	8.33
K00027	0.0534798	-0.420727	0.0639253	0.94974	0.99273	33.33
K00029	-2.12807	0.328656	-2.90393	0.00952278	0.983464	33.33
K00031	0.598951	0.480364	0.764935	0.454305	0.983464	50
K00033	-0.205972	0.149717	-0.37546	0.711743	0.983464	25
K00036	0.0324258	0.771914	0.054235	0.95735	0.99273	50
K00046	1.13449	-0.296461	1.60659	0.125688	0.983464	16.67
K00052	-0.041404	-1.11474	-0.0585037	0.953997	0.99273	16.67
K00053	0.238437	0.247331	0.274458	0.786883	0.983464	33.33
K00057	-0.258908	1.2121	-0.398193	0.69521	0.983464	50
K00058	0.378808	0.382304	0.512547	0.614552	0.983464	41.67
K00059	0.168335	1.53298	0.237434	0.815024	0.983464	66.67
K00067	0.287714	-1.40725	0.540602	0.595463	0.983464	8.33
K00074	-0.162711	-0.265448	-0.218028	0.82988	0.983464	25
K00075	0.155495	1.83597	0.210147	0.835933	0.983464	75
K00077	-1.05894	-0.364323	-1.18971	0.249743	0.983464	25
K00088	0.205405	1.20339	0.2811	0.781866	0.983464	58.33
K00099	1.50732	0.4507	1.894	0.0745453	0.983464	41.67
K00101	0.287714	-1.40725	0.540602	0.595463	0.983464	8.33
K00111	-0.114571	0.817852	-0.199659	0.844004	0.983464	41.67
K00113	0.781784	-0.437989	0.989204	0.335782	0.983464	33.33
K00123	0.381617	-1.18157	0.608752	0.550358	0.983464	8.33
K00128	-1.11379	0.00800142	-1.26675	0.221524	0.983464	41.67
K00131	0.648491	-0.670945	0.883598	0.388658	0.983464	33.33
K00133	-0.730808	1.21016	-0.994423	0.333306	0.983464	41.67
K00134	-0.441438	2.15998	-0.587769	0.564049	0.983464	83.33
K00135	1.35886	-0.188739	1.67594	0.111175	0.983464	16.67
K00140	-0.879325	-0.679602	-0.828766	0.418181	0.983464	33.33
K00145	-0.302719	-0.80776	-0.45554	0.654213	0.983464	8.33
K00147	-0.467886	0.565728	-0.637706	0.53176	0.983464	33.33
K00161	-0.55021	-0.0556028	-0.597776	0.557497	0.983464	41.67
K00162	0.733461	-0.554597	0.802768	0.432667	0.983464	25
K00163	-1.57064	0.104733	-2.58783	0.0186507	0.983464	25
K00164	-0.357361	0.276307	-0.40707	0.688796	0.983464	50
K00174	-1.20212	-0.544548	-1.21702	0.23944	0.983464	41.67
K00175	0.46253	-1.25493	0.607058	0.551456	0.983464	25
K00208	-0.151666	-0.596488	-0.294526	0.771753	0.983464	16.67
K00215	-0.000839678	0.277442	-0.00150384	0.998817	0.998817	25
K00230	-0.882805	-2.02315	-1.26041	0.223749	0.983464	8.33
K00231	-0.167041	-1.1429	-0.287002	0.777416	0.983464	16.67
K00232	-1.04352	-2.90693	-1.51657	0.146884	0.983464	8.33
K00239	1.64904	-1.2747	1.49647	0.152003	0.983464	33.33
K00241	0.364285	-1.26751	0.474496	0.640899	0.983464	25
K00243	-0.378565	-0.3227	-0.447424	0.65995	0.983464	41.67
K00244	-0.573049	0.209991	-0.649603	0.52422	0.983464	41.67
K00248	-0.298357	-0.422016	-0.313157	0.757791	0.983464	33.33
K00262	0.00633475	0.743362	0.00725192	0.994294	0.998817	41.67
K00265	0.00843145	-0.354436	0.014108	0.9889	0.998817	25
K00266	-0.705895	0.348978	-0.924358	0.367627	0.983464	41.67
K00557	-0.876354	-2.71928	-1.34003	0.197044	0.983464	8.33
K00558	0.184539	2.90834	0.266816	0.792669	0.983464	91.67
K00560	-1.40014	1.50489	-1.83219	0.0836605	0.983464	50
K00564	0.15672	0.333438	0.283765	0.779855	0.983464	25
K00566	0.755498	1.74924	1.23796	0.231767	0.983464	66.67
K00567	-1.27681	-1.2629	-2.16092	0.044545	0.983464	16.67
K00568	0.862123	-1.14598	1.19685	0.247019	0.983464	8.33
K00571	-0.392751	1.81485	-0.619576	0.543365	0.983464	66.67
K00588	0.40007	-0.168329	0.490659	0.629644	0.983464	41.67
K00600	-1.02731	1.60454	-1.33868	0.197474	0.983464	66.67
K00602	-0.683719	0.752287	-0.930953	0.364298	0.983464	50
K00603	-0.0815582	0.116688	-0.11255	0.911644	0.98547	33.33
K00604	-0.662207	2.01187	-0.947558	0.356006	0.983464	75
K00606	0.825761	-1.45451	1.23957	0.231185	0.983464	8.33
K00609	1.68224	-0.218549	2.0068	0.0601599	0.983464	33.33
K00611	-0.32723	0.303899	-0.563063	0.580396	0.983464	16.67
K00615	-0.414663	2.75923	-0.526003	0.60536	0.983464	75
K00616	-0.635793	1.20366	-0.913254	0.373279	0.983464	50
K00625	-0.243248	1.28215	-0.274863	0.786577	0.983464	66.67
K00626	0.252363	0.289735	0.346476	0.733035	0.983464	41.67
K00627	0.158015	0.498097	0.189384	0.851929	0.983464	33.33
K00631	-0.342009	-1.60724	-0.330291	0.745025	0.983464	33.33
K00639	-0.836068	-0.467842	-1.30015	0.210088	0.983464	25
K00640	-0.132691	-0.212223	-0.225869	0.823869	0.983464	33.33
K00641	1.20971	-0.735678	1.30145	0.20965	0.983464	16.67
K00645	0.153917	0.0781068	0.234811	0.817028	0.983464	33.33
K00647	1.09829	-0.758113	1.29935	0.210355	0.983464	25
K00648	-0.304353	-0.0531296	-0.46815	0.645342	0.983464	33.33
K00652	1.20393	0.485486	1.79008	0.090417	0.983464	41.67
K00655	0.905298	1.38604	1.1117	0.281016	0.983464	66.67
K00656	-0.0907715	1.41885	-0.140086	0.890161	0.98547	50
K00658	-0.862952	-1.02166	-1.0556	0.305228	0.983464	25
K00773	0.181513	1.08928	0.282724	0.780641	0.983464	50
K00783	-0.0573713	1.1044	-0.100924	0.920736	0.98547	50
K00784	-0.67256	-0.970084	-0.995299	0.332891	0.983464	16.67
K00786	1.39814	-1.38271	1.04973	0.307847	0.983464	25
K00789	0.555552	1.64644	0.967118	0.346406	0.983464	58.33
K00790	-0.803981	2.19582	-1.34889	0.194236	0.983464	83.33
K00791	-0.25238	1.4183	-0.33702	0.740032	0.983464	50
K00793	-0.413877	-0.399791	-0.919928	0.369875	0.983464	8.33
K00794	-0.182015	-1.19045	-0.314008	0.757155	0.983464	16.67
K00796	-1.77895	0.22109	-1.73753	0.0995152	0.983464	50
K00800	0.227986	-0.054173	0.413484	0.684177	0.983464	16.67
K00806	0.118417	1.09416	0.180127	0.859082	0.983464	50
K00812	-0.326604	-0.751862	-0.372118	0.714185	0.983464	25
K00817	-1.06305	-0.229187	-1.16463	0.259495	0.983464	33.33
K00820	0.512832	0.867774	0.97643	0.341899	0.983464	41.67
K00821	-1.23045	-0.7394	-1.36912	0.187942	0.983464	25
K00826	-0.897909	0.43365	-1.48967	0.153767	0.983464	50
K00831	1.176	-0.343689	1.56912	0.134174	0.983464	33.33
K00833	-0.182927	-1.22287	-0.313211	0.75775	0.983464	16.67
K00836	-1.67195	-1.91937	-2.28588	0.0347098	0.983464	16.67
K00841	-1.3956	0.37529	-1.90233	0.0733877	0.983464	33.33
K00845	-0.323007	1.50586	-0.555353	0.585546	0.983464	66.67
K00847	-0.304071	-0.172181	-0.573478	0.573476	0.983464	33.33
K00849	-0.470626	1.22823	-0.722164	0.479548	0.983464	58.33
K00850	0.375134	1.4653	0.7385	0.469809	0.983464	50
K00852	0.184363	1.35082	0.299273	0.768188	0.983464	66.67
K00853	0.580119	-2.12907	0.519441	0.609834	0.983464	25
K00854	0.0837359	-0.420563	0.0995267	0.921829	0.98547	33.33
K00857	0.480603	0.70322	0.829661	0.417687	0.983464	41.67
K00858	0.63408	1.42111	1.11829	0.278268	0.983464	58.33
K00859	-0.500209	0.621229	-0.736579	0.470948	0.983464	41.67
K00864	-0.106582	0.481233	-0.147444	0.884434	0.98547	41.67
K00865	0.111414	-0.60826	0.148313	0.883758	0.98547	25
K00867	0.872632	0.133384	1.42886	0.170308	0.983464	16.67
K00868	0.363872	-0.703814	0.634933	0.533526	0.983464	8.33
K00869	-0.447272	-1.29716	-0.492981	0.628035	0.983464	16.67
K00872	-0.6373	-1.39529	-1.18177	0.2528	0.983464	8.33
K00873	0.394697	1.87015	0.653197	0.521954	0.983464	66.67
K00874	0.34331	1.06839	0.573575	0.573411	0.983464	66.67
K00876	0.788797	0.721006	1.19356	0.248271	0.983464	58.33
K00879	-0.127249	-3.06502	-0.286316	0.777932	0.983464	0
K00880	-0.127249	-2.37187	-0.286316	0.777933	0.983464	0
K00882	-0.136235	1.07109	-0.242758	0.810961	0.983464	66.67
K00884	1.01211	-0.749545	0.941947	0.358793	0.983464	41.67
K00885	0.3118	-1.46596	0.571268	0.57494	0.983464	8.33
K00891	0.60148	0.117276	1.13122	0.27293	0.983464	25
K00895	0.432801	-0.787086	0.529405	0.603047	0.983464	16.67
K00901	1.45334	-0.0965536	2.19706	0.041465	0.983464	33.33
K01082	0.7548	-0.803476	0.820336	0.422843	0.983464	25
K01141	0.391984	-1.16219	0.517842	0.610927	0.983464	25
K01142	-0.259176	1.72148	-0.355676	0.726251	0.983464	58.33
K01147	-0.720508	-2.09806	-1.31053	0.206628	0.983464	8.33
K01151	-0.353715	-0.139352	-0.417047	0.681616	0.983464	50
K01153	0.0011449	2.77409	0.00186651	0.998531	0.998817	91.67
K01154	0.0835054	3.23931	0.12268	0.903731	0.98547	83.33
K01155	0.750855	-0.0881053	0.873178	0.39416	0.983464	50
K01156	0.910566	2.14935	1.30869	0.207237	0.983464	83.33
K01159	-0.347639	1.02468	-0.578449	0.570187	0.983464	50
K01163	-0.994273	-0.674953	-1.08011	0.294471	0.983464	25
K01174	-1.2973	-0.580566	-1.2603	0.223787	0.983464	33.33
K01176	-0.925808	-0.199797	-1.05831	0.304025	0.983464	41.67
K01182	0.30156	-1.3998	0.557716	0.583965	0.983464	8.33
K01185	0.333522	1.17719	0.481581	0.635954	0.983464	50
K01186	1.82314	-0.186919	2.32928	0.0317939	0.983464	25
K01187	1.55349	-0.247555	1.73406	0.100142	0.983464	33.33
K01190	-0.573015	0.775614	-0.669243	0.511904	0.983464	66.67
K01191	-0.385825	-0.455156	-0.464469	0.647926	0.983464	33.33
K01195	-1.26482	0.308208	-1.76267	0.0950676	0.983464	41.67
K01200	-0.244457	0.601725	-0.301202	0.76674	0.983464	50
K01206	-0.0255363	0.139038	-0.0366728	0.971153	0.998817	33.33
K01207	-0.239197	1.04534	-0.471764	0.64281	0.983464	41.67
K01208	-0.0601545	1.19611	-0.0753197	0.940798	0.991842	58.33
K01220	-0.162023	0.00400851	-0.277942	0.78425	0.983464	16.67
K01223	0.249016	-0.112626	0.306056	0.763103	0.983464	33.33
K01226	-0.127249	-3.18304	-0.286315	0.777933	0.983464	0
K01520	-0.0327891	0.884036	-0.0464775	0.963446	0.996601	58.33
K01531	0.814142	-0.973251	0.758781	0.457886	0.983464	25
K01533	-1.33488	-1.4103	-2.19046	0.0420125	0.983464	16.67
K01534	-0.165273	-0.0725341	-0.222847	0.826184	0.983464	33.33
K01537	0.797466	1.41359	0.880703	0.390182	0.983464	58.33
K01571	-0.750297	0.107724	-1.11799	0.278393	0.983464	33.33
K01572	-0.550454	0.0113694	-0.631905	0.535459	0.983464	50
K01581	-0.742564	-0.506445	-0.965821	0.347036	0.983464	25
K01585	0.789671	-0.102338	0.964192	0.34783	0.983464	33.33
K01586	-0.00729036	-0.58632	-0.00975305	0.992326	0.998817	33.33
K01588	0.0844974	-0.884649	0.115048	0.909692	0.98547	25
K01591	0.036032	-0.120174	0.0352702	0.972256	0.998817	41.67
K02342	1.06101	1.13426	1.16144	0.260757	0.983464	50
K02343	0.194693	1.49086	0.356905	0.725347	0.983464	58.33
K02346	1.90085	0.723446	2.36754	0.0294135	0.983464	50
K02350	0.872545	2.5311	0.985236	0.337674	0.983464	91.67
K02355	0.294524	2.70325	0.596815	0.558125	0.983464	91.67
K02356	-1.54042	1.37899	-2.74011	0.0135235	0.983464	66.67
K02357	-0.727914	1.88965	-1.1128	0.280555	0.983464	75
K02358	-0.452228	1.52546	-0.756054	0.459478	0.983464	58.33
K02371	0.593793	-0.77271	0.930915	0.364317	0.983464	33.33
K02380	0.413495	-1.38755	0.639729	0.530474	0.983464	8.33
K02406	-0.0366586	-0.946097	-0.0537116	0.957761	0.99273	16.67
K02424	1.82402	-1.32119	2.13017	0.0473286	0.983464	25
K03043	0.191314	2.51034	0.302571	0.765714	0.983464	75
K03046	0.420244	2.44291	0.666504	0.513611	0.983464	75
K03217	-0.18105	2.11824	-0.31513	0.756317	0.983464	83.33
K03218	-0.186826	1.57709	-0.302817	0.765529	0.983464	50
K03641	0.0737116	-0.814956	0.08909	0.930002	0.987147	25
K03642	-0.0871473	-1.41665	-0.0876569	0.931125	0.987147	25
K03644	0.777032	0.455604	1.47546	0.157509	0.983464	41.67
K03648	0.401283	1.36845	0.621984	0.541815	0.983464	58.33
K03650	0.395007	1.41534	0.734986	0.471894	0.983464	50
K03651	-0.604984	-1.45823	-1.20239	0.244918	0.983464	8.33
K03653	-0.439009	-0.498165	-0.639644	0.530528	0.983464	33.33
K03654	0.0171268	1.38925	0.0244212	0.980788	0.998817	50
K03655	0.321145	2.6675	0.572903	0.573856	0.983464	91.67
K03656	-0.941033	-0.16826	-1.12529	0.275367	0.983464	25
K03657	0.138204	2.89645	0.243099	0.8107	0.983464	91.67
K03664	-0.0960094	1.3332	-0.136365	0.893059	0.98547	50
K03665	-0.258705	0.699845	-0.31909	0.753362	0.983464	50
K03667	-1.24602	-1.45005	-1.93652	0.068798	0.983464	16.67
K03671	-0.211595	1.19613	-0.335177	0.741398	0.983464	58.33
K03673	-0.127249	-1.9664	-0.286316	0.777933	0.983464	0
K03683	-0.200152	-0.868056	-0.345089	0.73406	0.983464	16.67
K03684	-0.216483	-1.44845	-0.326502	0.747842	0.983464	16.67
K03685	0.4532	1.54162	0.545553	0.592126	0.983464	75
K03686	0.883582	1.95472	1.1567	0.262639	0.983464	66.67
K03687	0.0349949	1.19984	0.043931	0.965447	0.996653	58.33
K03688	1.51062	-0.796791	1.87125	0.0777928	0.983464	25
K03695	0.0590807	2.47386	0.0925639	0.927281	0.987147	83.33
K03696	0.459889	-1.25414	0.411468	0.685627	0.983464	41.67
K03699	0.319144	2.08265	0.491494	0.629066	0.983464	83.33
K03701	-0.35502	2.6637	-0.51648	0.611858	0.983464	83.33
K03702	0.439663	2.27453	0.594526	0.559621	0.983464	75
K03703	0.0951661	2.18689	0.117798	0.907543	0.98547	83.33
K03704	-0.312981	0.391429	-0.527425	0.604393	0.983464	33.33
K03705	0.614816	1.2537	0.821445	0.422228	0.983464	66.67
K03711	-0.102735	0.177416	-0.124828	0.902054	0.98547	50
K03718	-0.198177	-0.0136842	-0.30748	0.762036	0.983464	33.33
K03719	-0.315187	-1.76428	-0.440054	0.665179	0.983464	16.67
K03722	0.970393	1.11094	1.41852	0.173262	0.983464	50
K03723	0.958124	2.22059	1.79058	0.0903349	0.983464	75
K03732	1.00904	-0.713349	1.17556	0.255212	0.983464	33.33
K03733	-0.0625407	0.547197	-0.117657	0.907653	0.98547	41.67
K03734	0.441948	0.324977	0.879574	0.390777	0.983464	33.33
K03737	0.967034	1.98582	1.24203	0.230294	0.983464	66.67
K03742	0.335854	-1.71831	0.603769	0.553593	0.983464	8.33
K03743	-0.408316	-0.833415	-0.484162	0.634158	0.983464	33.33
K03744	0.153983	1.0008	0.311584	0.758966	0.983464	41.67
K03748	0.335673	-1.71714	0.603546	0.553738	0.983464	8.33
K03750	0.71342	-0.820589	1.23008	0.234631	0.983464	16.67
K03756	-0.825848	-0.8216	-1.03998	0.312231	0.983464	25
K03758	-1.31917	-2.5149	-1.30008	0.210111	0.983464	8.33
K03763	-0.361138	1.67259	-0.424233	0.676464	0.983464	66.67
K03768	-0.298405	1.4684	-0.438791	0.666077	0.983464	75
K03770	0.43172	0.450282	0.769651	0.451571	0.983464	33.33
K03771	0.906771	-0.0598871	1.20277	0.244777	0.983464	33.33
K03772	0.575366	-0.209004	1.06824	0.299645	0.983464	16.67
K03773	0.736422	-0.472492	1.17817	0.254197	0.983464	16.67
K03775	0.244138	-0.30355	0.382838	0.70636	0.983464	16.67
K03777	-0.899465	-1.01681	-1.26732	0.221326	0.983464	8.33
K03778	-0.192916	0.376552	-0.301669	0.766391	0.983464	16.67
K03781	-0.127249	-3.06502	-0.286316	0.777932	0.983464	0
K03783	-0.79481	-1.81643	-1.36073	0.190533	0.983464	8.33
K03784	-1.28448	0.809003	-1.93102	0.0695181	0.983464	41.67
K03786	-0.168169	-0.48985	-0.286265	0.777971	0.983464	16.67
K03787	0.298469	0.482037	0.537504	0.597557	0.983464	41.67
K04068	-0.14116	1.404	-0.202213	0.842037	0.983464	66.67
K04069	0.176483	0.343246	0.202991	0.841437	0.983464	41.67
K04072	1.0007	1.2828	1.93457	0.0690523	0.983464	58.33
K04075	-0.526315	1.72197	-0.764867	0.454344	0.983464	75
K04077	-0.186394	1.93552	-0.317941	0.754219	0.983464	75
K04078	0.272782	0.0758372	0.569656	0.57601	0.983464	33.33
K04079	-0.13051	1.38748	-0.22199	0.826841	0.983464	50
K04083	0.0331586	1.33889	0.0594236	0.953275	0.99273	58.33
K04084	-0.0126777	0.035501	-0.0163809	0.987112	0.998817	33.33
K04085	0.250189	-0.842203	0.336599	0.740344	0.983464	25
K04087	0.210201	-0.535483	0.351216	0.729537	0.983464	16.67
K04088	0.549089	-0.353005	0.927692	0.365941	0.983464	25
K04095	-0.0657931	-0.500753	-0.0711304	0.944085	0.992649	25
K04096	-0.227666	1.49303	-0.381948	0.707009	0.983464	50
K04485	0.651228	1.21146	1.02399	0.319519	0.983464	58.33
K04487	-0.545304	1.32799	-0.756356	0.459301	0.983464	50
K04488	0.950898	0.683624	1.20192	0.245095	0.983464	50
K04516	-0.899352	-0.991269	-0.961121	0.34933	0.983464	25
K04564	0.599564	-0.259552	0.649158	0.524501	0.983464	41.67
K04567	-1.10931	2.08573	-1.96234	0.0655031	0.983464	58.33
K04568	-0.836033	-2.73789	-1.38334	0.183618	0.983464	8.33
K04655	0.215165	-0.841546	0.428863	0.673153	0.983464	8.33
K04691	-2.00715	-2.19737	-1.99417	0.0616359	0.983464	16.67
K04720	-0.254965	-0.562184	-0.43082	0.671756	0.983464	8.33
K04744	-0.430121	-0.664378	-0.512872	0.614329	0.983464	33.33
K04753	0.642304	-0.146967	0.89092	0.384823	0.983464	33.33
K04759	-1.24146	-0.17627	-1.42517	0.171359	0.983464	33.33
K04760	0.271754	-1.40147	0.305716	0.763357	0.983464	25
K04761	1.31719	0.556727	2.3227	0.032221	0.983464	25
K04762	-0.581724	-0.271235	-0.812432	0.427246	0.983464	25
K04763	-0.501549	2.26658	-0.725958	0.477275	0.983464	83.33
K04764	0.906622	-0.697892	1.28591	0.214906	0.983464	16.67
K04771	-0.852539	0.166276	-0.977061	0.341595	0.983464	41.67
K04773	0.0673811	1.26652	0.124269	0.902491	0.98547	50
K05339	0.541289	-0.167566	0.788572	0.440709	0.983464	33.33
K05349	-0.650708	-0.684381	-0.92004	0.369818	0.983464	25
K05365	0.732196	-0.73821	1.0117	0.325198	0.983464	25
K05366	0.109322	1.43769	0.194136	0.848262	0.983464	58.33
K05515	0.275655	1.07533	0.418189	0.680797	0.983464	41.67
K05539	0.737793	-0.268849	1.11377	0.280148	0.983464	33.33
K05540	-0.241039	0.612989	-0.383642	0.705774	0.983464	50
K05541	-0.172859	-1.80317	-0.235878	0.816212	0.983464	8.33
K05592	1.18017	1.51502	2.32598	0.0320069	0.983464	50
K05595	-0.19006	-0.0248168	-0.395777	0.69696	0.983464	16.67
K05606	-1.01965	-1.71266	-1.21713	0.2394	0.983464	8.33
K05673	-0.644225	-0.675588	-0.6788	0.50597	0.983464	25
K05685	0.5028	-1.33946	0.68243	0.503727	0.983464	8.33
K05801	0.454993	-1.60736	0.66954	0.511719	0.983464	0
K05802	-0.188208	-0.553459	-0.208712	0.837036	0.983464	33.33
K05807	-1.02362	-0.788174	-1.27895	0.21729	0.983464	25
K05808	0.55378	-0.0365042	0.818598	0.423809	0.983464	33.33
K05810	-1.24943	-0.241345	-2.01613	0.05909	0.983464	33.33
K05820	-0.652931	-1.72378	-1.25227	0.226628	0.983464	8.33
K05832	1.34633	-0.789839	1.87701	0.0769587	0.983464	25
K05833	0.0742873	0.227664	0.0782441	0.938504	0.991842	50
K05837	-0.124925	1.41274	-0.193071	0.849083	0.983464	75
K05838	-0.20232	-2.39666	-0.261201	0.796927	0.983464	16.67
K05851	0.715613	-1.07985	1.14863	0.265866	0.983464	8.33
K05878	0.277943	-0.336709	0.345527	0.733737	0.983464	25
K05879	0.0820387	-0.401464	0.100759	0.920865	0.98547	41.67
K05881	0.00507293	-1.12164	0.00698978	0.994501	0.998817	16.67
K05896	-0.132051	1.07708	-0.194125	0.84827	0.983464	66.67
K05952	0.393597	-2.09141	0.66983	0.511538	0.983464	8.33
K05985	0.596499	-0.557929	1.0344	0.314761	0.983464	16.67
K06001	0.113695	-0.0240752	0.127706	0.899809	0.98547	33.33
K06020	-0.975431	0.65129	-1.19963	0.245964	0.983464	41.67
K06023	1.90844	-0.572863	2.39644	0.0277266	0.983464	25
K06024	0.176684	0.853505	0.284618	0.779212	0.983464	50
K06076	-0.521775	-0.755457	-1.05204	0.306812	0.983464	8.33
K06131	-0.141717	1.59267	-0.199497	0.844128	0.983464	66.67
K06133	0.237684	-1.08398	0.46648	0.646514	0.983464	8.33
K06217	1.79947	1.48861	2.55794	0.0198537	0.983464	58.33
K06218	-0.127249	-1.33273	-0.286316	0.777932	0.983464	0
K06221	0.77969	-0.291742	0.749272	0.463453	0.983464	33.33
K06223	-0.122506	1.2512	-0.176828	0.861634	0.983464	58.33
K06287	0.571186	-0.0761897	0.680326	0.505026	0.983464	41.67
K06346	0.100771	0.0458115	0.181312	0.858166	0.983464	41.67
K06381	-0.421653	-0.245843	-0.670242	0.511282	0.983464	33.33
K06400	0.812901	-0.290901	1.03691	0.313621	0.983464	33.33
K06442	-0.26995	1.00283	-0.370991	0.71501	0.983464	66.67
K06518	0.203531	0.165671	0.282455	0.780843	0.983464	33.33
K06545	-1.08129	-1.30766	-1.1089	0.28219	0.983464	25
K06726	0.645083	-0.0544635	0.862293	0.399962	0.983464	33.33
K06861	0.246788	-0.29201	0.347025	0.73263	0.983464	25
K06871	0.0767506	-0.0441	0.168155	0.868352	0.98547	8.33
K06872	0.564372	-0.725749	1.06998	0.298882	0.983464	16.67
K06881	-0.816997	1.50748	-1.02045	0.321146	0.983464	75
K06885	-0.815439	-1.65005	-1.22885	0.23508	0.983464	8.33
K06889	2.50473	1.01401	3.77104	0.00141605	0.723602	50
K06890	0.538576	-0.589118	0.97564	0.342279	0.983464	16.67
K06899	-0.490022	-0.82152	-1.04932	0.308028	0.983464	8.33
K06901	0.823593	1.10371	1.32442	0.202071	0.983464	50
K06903	-0.921681	-1.41202	-1.20212	0.245023	0.983464	8.33
K06907	-0.0676711	-1.30065	-0.151107	0.881586	0.98547	0
K06909	0.00102065	0.401298	0.00180835	0.998577	0.998817	33.33
K06911	-0.135073	-1.53639	-0.186566	0.854104	0.983464	16.67
K06915	1.4279	0.975818	2.30694	0.0332654	0.983464	58.33
K06919	-0.0742919	2.1864	-0.107821	0.91534	0.98547	83.33
K06920	0.603963	-0.496426	1.10793	0.282596	0.983464	16.67
K06925	-0.431509	0.831094	-0.694872	0.496081	0.983464	50
K06941	0.663973	1.36253	0.961228	0.349278	0.983464	66.67
K06942	-0.435633	1.86333	-0.605764	0.552296	0.983464	75
K06968	0.153225	-0.409932	0.190022	0.851436	0.983464	41.67
K06997	0.815005	0.637836	1.14812	0.266073	0.983464	33.33
K07001	-0.561595	0.0496202	-0.796335	0.4363	0.983464	41.67
K07004	-0.743224	0.321885	-0.713753	0.484608	0.983464	50
K07006	0.135927	-0.191066	0.294415	0.771837	0.983464	8.33
K07007	0.34726	0.93767	0.559072	0.583059	0.983464	66.67
K07009	-0.127249	-3.18304	-0.286315	0.777933	0.983464	0
K07010	1.03064	0.490547	1.17593	0.255069	0.983464	66.67
K07014	-0.69231	-0.48463	-1.17986	0.253539	0.983464	25
K07025	1.07486	-0.754168	1.19986	0.245877	0.983464	33.33
K07027	0.310968	-1.5575	0.57208	0.574402	0.983464	8.33
K07030	-0.773532	1.83178	-1.08554	0.292125	0.983464	75
K07037	1.4493	-0.820094	1.84737	0.0813351	0.983464	16.67
K07042	0.686608	0.750426	0.897835	0.381223	0.983464	41.67
K07043	-0.180887	-1.15035	-0.314979	0.75643	0.983464	16.67
K07048	0.0285768	-1.72565	0.0288475	0.977306	0.998817	16.67
K07052	0.119449	-0.287935	0.206247	0.838932	0.983464	16.67
K07053	0.316621	-0.328401	0.391919	0.699757	0.983464	41.67
K07056	0.688612	1.5874	1.15602	0.262911	0.983464	58.33
K07258	-0.656323	0.567193	-0.972559	0.343767	0.983464	25
K07259	-0.130549	-1.03882	-0.156358	0.877505	0.98547	16.67
K07263	-0.254064	0.250711	-0.363676	0.720371	0.983464	33.33
K07270	0.716524	-0.483206	1.21326	0.240839	0.983464	16.67
K07271	-0.710194	0.150597	-0.757753	0.458486	0.983464	33.33
K07273	1.50825	0.203787	2.27101	0.0357648	0.983464	50
K07277	0.322927	0.922561	0.487791	0.631635	0.983464	41.67
K07278	1.41973	-2.23203	1.4691	0.159209	0.983464	16.67
K07284	-0.104467	-0.253305	-0.178029	0.860705	0.983464	16.67
K07301	-0.528142	0.332701	-0.835733	0.414351	0.983464	25
K07304	-1.29873	-1.58385	-1.96526	0.065139	0.983464	16.67
K07305	-0.82729	-0.555295	-1.19042	0.24947	0.983464	25
K07306	-0.207673	-1.13534	-0.336664	0.740295	0.983464	16.67
K07315	0.881671	-0.193736	0.821909	0.421971	0.983464	41.67
K07316	0.477549	1.95899	0.629689	0.536875	0.983464	75
K07317	-0.171423	-0.647613	-0.217062	0.830622	0.983464	33.33
K07318	-0.416535	0.311137	-0.568665	0.576669	0.983464	50
K07326	1.08944	-0.209017	1.65173	0.11607	0.983464	33.33
K07334	-0.148588	-1.33669	-0.200856	0.843082	0.983464	16.67
K07335	0.096761	-0.649156	0.199284	0.844293	0.983464	8.33
K07341	0.911825	-1.40817	1.38888	0.181954	0.983464	16.67
K07344	1.03074	-1.34414	1.34435	0.195672	0.983464	16.67
K07347	0.530682	-0.802189	0.910803	0.374534	0.983464	8.33
K07386	-0.573709	0.843457	-0.865968	0.397997	0.983464	41.67
K07391	0.304247	1.06522	0.442042	0.663767	0.983464	50
K07400	0.395861	-1.91226	0.36724	0.717758	0.983464	25
K07407	-1.07647	-2.08141	-1.12372	0.276016	0.983464	16.67
K07444	-1.14052	0.00370667	-1.7443	0.0982987	0.983464	33.33
K07447	-0.283693	0.828986	-0.459661	0.651308	0.983464	33.33
K07456	0.322198	0.382036	0.332156	0.74364	0.983464	58.33
K07459	0.659806	-1.36967	0.812607	0.427148	0.983464	8.33
K07460	-0.551455	-0.879331	-0.747461	0.464518	0.983464	25
K07462	0.395185	1.75327	0.640991	0.529672	0.983464	75
K07473	-0.560089	0.291944	-0.632683	0.534962	0.983464	41.67
K07474	0.54205	-0.529764	0.908611	0.375659	0.983464	16.67
K07478	-0.0974433	1.88647	-0.132204	0.896302	0.98547	75
K07479	1.35081	-0.787425	1.84775	0.0812773	0.983464	25
K07481	-0.416692	0.126126	-0.793843	0.437712	0.983464	16.67
K07482	-0.626191	1.64106	-0.683013	0.503367	0.983464	75
K07483	0.469662	0.375296	0.619133	0.54365	0.983464	50
K07484	1.53883	-1.39048	1.2846	0.215353	0.983464	33.33
K07485	-0.217104	-0.0900804	-0.300261	0.767447	0.983464	33.33
K07486	-1.3029	-1.1264	-2.16589	0.0441089	0.983464	16.67
K07487	-0.172369	2.33078	-0.227816	0.822378	0.983464	66.67
K07488	-0.168364	0.744813	-0.193695	0.848601	0.983464	50
K07491	-1.87765	1.28435	-2.24521	0.0376661	0.983464	58.33
K07493	0.493556	2.47156	0.804983	0.431421	0.983464	83.33
K07496	0.104192	1.91306	0.176078	0.862215	0.983464	66.67
K07497	0.430115	2.94409	0.630512	0.536349	0.983464	83.33
K07501	0.132402	-0.30683	0.183473	0.856495	0.983464	25
K07507	-0.371073	-0.5077	-0.381496	0.707338	0.983464	33.33
K07552	-1.24645	-1.18582	-2.1081	0.0494231	0.983464	16.67
K09787	1.10675	-1.00455	1.69789	0.106892	0.983464	16.67
K09798	-0.397571	-0.597441	-0.51323	0.614084	0.983464	33.33
K09800	1.03512	-0.389145	1.25215	0.226673	0.983464	25
K09801	1.88681	-1.98052	2.13296	0.0470695	0.983464	25
K09808	0.182958	1.03459	0.372066	0.714224	0.983464	41.67
K09810	0.457582	-0.0937408	0.657266	0.519395	0.983464	33.33
K09811	-0.147443	0.228986	-0.258913	0.798664	0.983464	16.67
K09812	-0.871355	-0.372465	-1.33539	0.198527	0.983464	25
K09815	0.0817922	1.77665	0.109531	0.914003	0.98547	75
K09816	0.570304	0.893244	0.859507	0.401456	0.983464	58.33
K09817	-0.433108	1.01029	-0.695669	0.495594	0.983464	58.33
K09824	-0.348941	-1.28333	-0.3941	0.698175	0.983464	16.67
K09825	-0.173934	-0.477408	-0.259276	0.798388	0.983464	33.33
K09861	-0.106817	0.858695	-0.170035	0.866895	0.98547	58.33
K09903	0.096795	1.06117	0.137627	0.892076	0.98547	50
K09951	-0.0450364	-0.394686	-0.0540125	0.957525	0.99273	41.67
K09952	-0.810647	-0.781396	-1.0127	0.324735	0.983464	25
K09961	-0.99833	-2.66298	-1.30222	0.209392	0.983464	8.33
K09963	-0.134304	-0.517957	-0.14589	0.885643	0.98547	33.33
K10009	1.4933	-1.0938	2.02968	0.0575655	0.983464	25
K10010	1.48163	-1.07284	2.02399	0.0582017	0.983464	25
K10026	-0.633293	-0.362567	-0.84152	0.411188	0.983464	41.67
K10112	0.4685	1.56094	0.654465	0.521156	0.983464	41.67
K10117	-0.93341	-0.744634	-1.06289	0.301998	0.983464	25
K10118	-0.242264	-0.529742	-0.296691	0.770126	0.983464	33.33
K10119	0.259571	-0.548527	0.345151	0.734014	0.983464	25
K11690	-0.127249	-0.937546	-0.286316	0.777932	0.983464	0
K11707	0.126201	-0.839386	0.254338	0.802141	0.983464	8.33
K11710	-0.824218	-1.25086	-1.23311	0.233528	0.983464	25
K11717	1.11833	1.39291	1.84109	0.0822897	0.983464	58.33
K11720	-0.582392	-0.338846	-0.983375	0.338564	0.983464	25
K11747	-1.2148	-0.715363	-1.19204	0.248852	0.983464	41.67
K11749	1.31778	0.533695	2.11328	0.0489241	0.983464	25
K11751	0.416992	0.931963	0.44657	0.660556	0.983464	58.33
K13821	0.744476	-1.49701	1.19138	0.249103	0.983464	16.67
K13953	0.150509	0.354392	0.141777	0.888844	0.98547	41.67
K14058	-0.251478	1.05756	-0.372275	0.714071	0.983464	50
K14155	0.0689905	0.953145	0.1246	0.902232	0.98547	50
K14170	0.314518	-1.39282	0.529481	0.602995	0.983464	0
K14260	-0.414736	-0.867224	-0.484128	0.634181	0.983464	25
K14392	-0.169081	-1.21542	-0.285657	0.778429	0.983464	16.67
K14441	-0.384629	0.672391	-0.648252	0.525073	0.983464	33.33
K14445	-1.20538	-0.1903	-1.36427	0.189435	0.983464	41.67
K14540	1.21766	0.488962	1.24606	0.228849	0.983464	50
K14611	-0.858688	-2.14094	-0.570864	0.575209	0.983464	33.33
K14623	-0.248857	0.486777	-0.269042	0.790982	0.983464	50
K14652	-0.390416	-0.131877	-0.724232	0.478308	0.983464	25
K15342	0.390533	-0.103013	0.481419	0.636067	0.983464	50
K15396	-0.104505	-1.38815	-0.136338	0.89308	0.98547	8.33
K17277	0.899821	-0.727444	1.18334	0.252194	0.983464	16.67
K17286	0.90741	-0.431829	1.50635	0.149467	0.983464	25
K17318	-0.0848346	-1.89016	-0.0899415	0.929335	0.987147	16.67
K17686	-0.0473706	-0.0704707	-0.0640275	0.94966	0.99273	33.33
K17758	1.12778	-0.236873	1.6682	0.112721	0.983464	41.67
K17759	0.920163	-0.656704	1.21216	0.24125	0.983464	33.33
K17828	-0.353694	-0.541796	-0.433089	0.670137	0.983464	33.33
K18013	-0.223248	-1.20426	-0.361098	0.722264	0.983464	16.67
K18118	-0.141118	0.455627	-0.179453	0.859603	0.983464	50
K18138	-1.19309	-0.375863	-1.68838	0.10873	0.983464	16.67
K18218	-1.36054	-1.10951	-2.06749	0.053499	0.983464	16.67
K18220	-1.31038	-0.636763	-1.95914	0.0659034	0.983464	33.33
K18369	0.0187097	-0.49842	0.0205552	0.983828	0.998817	16.67
K18682	-1.04469	0.264736	-1.13921	0.269672	0.983464	58.33
K18691	-0.623727	0.460564	-0.732508	0.473367	0.983464	41.67
K18707	-0.00279524	0.105569	-0.00367857	0.997106	0.998817	33.33
K18828	-0.941483	-0.714105	-1.0512	0.30719	0.983464	16.67
K18829	-0.423586	-0.659045	-0.408168	0.688004	0.983464	25
K18889	-1.5687	-0.453208	-1.6268	0.121301	0.983464	33.33
K18928	-0.577939	-1.06651	-1.12048	0.277356	0.983464	8.33
K18929	-0.290302	-1.20844	-0.470243	0.643875	0.983464	16.67
K19157	-1.16779	-0.525694	-1.14626	0.266822	0.983464	41.67
K19222	-0.187367	-1.03104	-0.244853	0.809362	0.983464	16.67
K19239	0.596269	0.170787	0.888347	0.386167	0.983464	25
K19304	0.225792	-0.910219	0.446152	0.660852	0.983464	8.33
K19804	0.0964947	-0.153976	0.102554	0.91946	0.98547	33.33
K19810	-0.348113	-1.73524	-0.431761	0.671085	0.983464	16.67
K20074	-0.0240113	-1.14104	-0.0229301	0.98196	0.998817	33.33
K20527	-0.127249	-1.96767	-0.286316	0.777932	0.983464	0
K20531	-0.937345	-1.2568	-1.18982	0.2497	0.983464	8.33
K20532	-1.05287	-1.20348	-1.22677	0.235845	0.983464	8.33
K20534	-0.161052	-1.77964	-0.197891	0.845367	0.983464	16.67
K21393	-0.79168	1.01308	-1.0803	0.294386	0.983464	50
K21395	-0.055714	1.2076	-0.0745824	0.941376	0.991842	66.67
K21449	-0.13648	4.33155	-0.292945	0.772942	0.983464	100
K21471	0.371545	1.78134	0.516331	0.61196	0.983464	83.33
K21498	-0.0909872	-1.4212	-0.135925	0.893402	0.98547	16.67
K22391	0.00401394	-0.00339045	0.0074134	0.994167	0.998817	25

## Sheet: Control
KEGG	logFC	AveExpr	t	P.Value	adj.P.Val	Prevalence
K00010	0.473707	0.19796	0.437855	0.667191	0.98208	72.73
K00012	0.283975	0.0284937	0.289333	0.775945	0.999191	72.73
K00013	-0.00363504	-0.899971	-0.00271606	0.997866	0.999191	45.45
K00014	0.616873	0.934587	0.75013	0.463781	0.944055	81.82
K00015	1.19358	-1.21236	1.51294	0.149287	0.762857	45.45
K00016	-0.596377	0.195236	-0.733186	0.473774	0.954356	72.73
K00018	-0.183526	-0.690614	-0.192263	0.849892	0.999191	45.45
K00024	-1.0721	0.15258	-1.56173	0.137401	0.74702	63.64
K00027	1.57584	-0.661985	1.7526	0.0983033	0.707507	54.55
K00029	-1.1524	-0.259694	-1.45149	0.165466	0.807429	63.64
K00031	-0.734765	0.631315	-0.81929	0.424343	0.938077	81.82
K00033	-0.95794	0.795291	-1.29581	0.212945	0.841625	90.91
K00036	-1.42533	0.412881	-2.02278	0.059678	0.62166	72.73
K00046	-0.120422	-0.163461	-0.130614	0.897666	0.999191	54.55
K00052	0.289223	-0.49187	0.276986	0.785245	0.999191	63.64
K00053	-0.969406	0.439336	-1.16954	0.258869	0.850842	81.82
K00057	-0.483493	1.18348	-0.652491	0.523107	0.9641	81.82
K00058	-0.845157	0.684836	-1.0586	0.305094	0.878065	81.82
K00059	-0.627953	1.41185	-0.809899	0.429569	0.938077	90.91
K00067	1.89609	-0.599269	1.90525	0.0743966	0.649557	54.55
K00074	1.29866	-0.405021	1.53119	0.144744	0.756521	45.45
K00075	-1.01017	1.35454	-1.23511	0.234155	0.848286	81.82
K00077	0.132633	-0.442356	0.137657	0.892184	0.999191	63.64
K00088	-0.78182	0.736656	-0.953864	0.353973	0.915775	81.82
K00099	0.817294	0.820603	0.848934	0.408114	0.938077	81.82
K00101	0.243952	-0.52891	0.191043	0.850832	0.999191	54.55
K00111	0.0835214	0.176352	0.126074	0.901202	0.999191	63.64
K00113	0.890827	-1.22245	1.13148	0.274093	0.852194	36.36
K00123	0.265378	-0.43424	0.256933	0.80042	0.999191	54.55
K00128	1.45388	-0.663109	1.33702	0.199429	0.823963	54.55
K00131	0.0264655	-0.687659	0.025413	0.980032	0.999191	54.55
K00133	-0.395647	1.16419	-0.485222	0.633924	0.98208	81.82
K00134	-0.611687	1.28132	-0.911448	0.375235	0.931885	81.82
K00135	-1.31463	0.156879	-1.23079	0.235727	0.848286	72.73
K00140	-0.945017	-0.0900149	-0.988998	0.337002	0.912758	72.73
K00145	1.21298	-0.807964	1.1965	0.248477	0.850842	45.45
K00147	0.27823	0.584083	0.339078	0.738845	0.999191	72.73
K00161	-0.0532082	0.0135212	-0.0424527	0.966649	0.999191	72.73
K00162	0.821691	-0.080229	0.758867	0.458678	0.944055	72.73
K00163	-0.587421	0.0186466	-0.646884	0.52664	0.9641	63.64
K00164	-0.338368	-0.267997	-0.281611	0.781757	0.999191	54.55
K00174	-0.399082	-1.30195	-0.334631	0.742136	0.999191	45.45
K00175	-0.648113	-0.956397	-0.552828	0.587822	0.981625	54.55
K00208	0.223303	-0.209648	0.236834	0.815712	0.999191	63.64
K00215	0.744728	0.582741	0.905217	0.37843	0.934191	72.73
K00230	2.24571	-1.05439	2.07976	0.0535381	0.62166	54.55
K00231	-0.203838	-0.871589	-0.188469	0.852817	0.999191	45.45
K00232	0.639203	-3.51145	0.563373	0.580787	0.981625	18.18
K00239	1.45663	-2.51117	1.10572	0.28477	0.856689	27.27
K00241	-0.0139451	-0.997255	-0.0117137	0.990795	0.999191	54.55
K00243	-3.0098	-1.08624	-3.2985	0.00440208	0.512661	45.45
K00244	0.211019	0.0454888	0.215626	0.831933	0.999191	72.73
K00248	-0.314367	0.425971	-0.39342	0.699067	0.999191	90.91
K00262	0.64091	0.358458	0.785955	0.443079	0.944055	72.73
K00265	1.56627	-0.175972	1.67165	0.113522	0.725124	54.55
K00266	-0.910315	0.487683	-0.931904	0.364875	0.918479	72.73
K00557	-2.89468	-1.33862	-2.34788	0.0316973	0.617247	54.55
K00558	0.670043	2.51387	0.915581	0.373126	0.931885	100
K00560	0.104357	1.46171	0.135203	0.894093	0.999191	90.91
K00564	0.36028	0.346972	0.491889	0.629303	0.98208	72.73
K00566	-0.0136505	2.02604	-0.0186769	0.985324	0.999191	100
K00567	-0.349871	-0.413422	-0.356552	0.725964	0.999191	72.73
K00568	0.426285	-0.414161	0.377034	0.710973	0.999191	63.64
K00571	0.523508	1.66081	0.689047	0.500407	0.9641	100
K00588	-0.615148	-0.543939	-0.658811	0.519142	0.9641	54.55
K00600	-1.52767	0.81956	-2.28038	0.0362376	0.617247	81.82
K00602	-0.503119	0.618111	-0.667387	0.513788	0.9641	81.82
K00603	-1.48017	0.368009	-2.0233	0.0596196	0.62166	81.82
K00604	0.385058	0.911236	0.481962	0.636188	0.98208	81.82
K00606	1.42699	-1.32006	1.608	0.126876	0.74702	45.45
K00609	0.0887417	-0.328483	0.0814274	0.936085	0.999191	63.64
K00611	0.462879	0.430917	0.611676	0.549121	0.967589	72.73
K00615	0.0769712	2.06569	0.111099	0.912883	0.999191	100
K00616	-0.0815752	0.571684	-0.106172	0.916731	0.999191	63.64
K00625	1.3323	1.04966	1.71193	0.105713	0.717172	90.91
K00626	0.500476	0.458005	0.518229	0.611205	0.98208	72.73
K00627	-0.48065	0.839228	-0.558567	0.583988	0.981625	90.91
K00631	0.961379	-0.659086	0.747095	0.465561	0.944055	72.73
K00639	1.71441	-0.257049	1.93444	0.0704655	0.63695	63.64
K00640	0.972882	0.388285	0.999664	0.331965	0.907135	81.82
K00641	0.0165626	-0.627399	0.0174775	0.986266	0.999191	54.55
K00645	1.12418	-0.537682	1.40301	0.179224	0.819102	45.45
K00647	-1.69551	-0.0109112	-1.40197	0.179529	0.819102	72.73
K00648	-0.0422077	0.132839	-0.0372425	0.97074	0.999191	63.64
K00652	-0.334948	0.359961	-0.321143	0.75215	0.999191	63.64
K00655	0.422799	0.310567	0.489851	0.630714	0.98208	72.73
K00656	-0.0931842	1.70555	-0.118981	0.906733	0.999191	90.91
K00658	-0.382818	-1.19596	-0.375926	0.711781	0.999191	45.45
K00773	-0.523698	1.15058	-0.732172	0.474377	0.954356	90.91
K00783	0.540756	0.73218	0.802605	0.433657	0.942974	72.73
K00784	0.289503	-0.510798	0.303473	0.765337	0.999191	63.64
K00786	2.97385	-1.26981	2.09495	0.052001	0.62166	54.55
K00789	0.247907	1.78189	0.354365	0.727571	0.999191	100
K00790	0.11406	1.32581	0.155773	0.87811	0.999191	90.91
K00791	0.124858	0.730167	0.155036	0.878681	0.999191	72.73
K00793	-0.546297	0.0669759	-0.590438	0.562929	0.972566	63.64
K00794	-1.75358	-0.202259	-1.98401	0.0642142	0.62166	72.73
K00796	0.130769	0.790173	0.164449	0.871383	0.999191	90.91
K00800	2.15657	0.712464	2.4515	0.0257524	0.611752	72.73
K00806	-0.679675	1.1668	-0.888794	0.386938	0.938077	90.91
K00812	0.0256366	-0.886439	0.0245212	0.980732	0.999191	54.55
K00817	0.891629	0.539896	0.814161	0.427192	0.938077	81.82
K00820	-0.0531444	1.33285	-0.0678794	0.946701	0.999191	90.91
K00821	-0.00112445	-0.759001	-0.00102928	0.999191	0.999191	54.55
K00826	0.522899	0.541448	0.649443	0.525025	0.9641	72.73
K00831	2.33897	-0.236912	2.44914	0.0258755	0.611752	63.64
K00833	-2.88588	-0.782114	-3.13557	0.00622307	0.512661	45.45
K00836	2.17414	-1.37338	1.76699	0.0957928	0.707507	45.45
K00841	-0.975981	-0.413274	-1.24229	0.231565	0.848286	36.36
K00845	0.157308	1.36119	0.215164	0.832287	0.999191	90.91
K00847	0.796851	0.35392	0.842999	0.411331	0.938077	72.73
K00849	-0.389794	0.515893	-0.499897	0.623774	0.98208	63.64
K00850	-0.410556	1.04042	-0.645751	0.527355	0.9641	81.82
K00852	-1.4677	1.07137	-2.0759	0.0539355	0.62166	90.91
K00853	-1.70499	-2.45291	-1.28749	0.215759	0.841625	36.36
K00854	-1.71878	0.172782	-1.88642	0.0770365	0.649557	81.82
K00857	-0.98147	0.77604	-1.3136	0.207025	0.833309	90.91
K00858	0.0893333	1.30558	0.113799	0.910776	0.999191	100
K00859	-0.20336	0.863369	-0.267201	0.792638	0.999191	90.91
K00864	0.47644	0.538031	0.57508	0.573027	0.981625	81.82
K00865	1.16148	-0.878294	1.09976	0.287287	0.856689	36.36
K00867	-0.866974	0.320412	-0.961101	0.35043	0.915775	72.73
K00868	0.195765	0.0990353	0.179137	0.86002	0.999191	63.64
K00869	0.156413	-2.39377	0.228608	0.821994	0.999191	9.09
K00872	-0.0292627	-0.405876	-0.0295934	0.976748	0.999191	63.64
K00873	-0.515161	1.15757	-0.769061	0.452768	0.944055	81.82
K00874	-0.821063	0.704549	-1.12661	0.276088	0.852194	81.82
K00876	-2.19789	0.585502	-2.54009	0.0215208	0.611752	72.73
K00879	-0.322213	-1.7093	-0.265275	0.794096	0.999191	54.55
K00880	0.682286	-2.33355	0.702245	0.492353	0.9641	18.18
K00882	0.686533	0.669725	0.865695	0.399119	0.938077	81.82
K00884	1.2148	-1.89786	1.23132	0.235535	0.848286	36.36
K00885	-0.684563	-0.977869	-0.628703	0.538185	0.9641	45.45
K00891	-0.579437	0.209096	-0.761589	0.457096	0.944055	72.73
K00895	-0.0445424	-0.745756	-0.0368193	0.971073	0.999191	45.45
K00901	0.946072	-0.693499	1.1599	0.262665	0.850842	36.36
K01082	-3.30584	-1.12571	-3.91493	0.00117977	0.30143	45.45
K01141	1.11396	-1.57617	1.21519	0.241464	0.850842	36.36
K01142	-0.427653	1.02643	-0.553513	0.587364	0.981625	72.73
K01147	-0.841331	-1.24857	-0.60257	0.555019	0.971283	45.45
K01151	-0.946555	-0.0912735	-0.867022	0.398413	0.938077	72.73
K01153	0.0481898	2.31164	0.0695526	0.945389	0.999191	100
K01154	0.0119112	2.94283	0.0188143	0.985216	0.999191	100
K01155	0.501245	-0.00139802	0.501104	0.622943	0.98208	72.73
K01156	0.0600802	1.07891	0.0776601	0.939036	0.999191	90.91
K01159	-0.505224	0.819122	-0.623551	0.541481	0.9641	81.82
K01163	0.530473	-0.304901	0.523541	0.607586	0.98208	72.73
K01174	-0.470734	-1.36598	-0.448645	0.659547	0.98208	45.45
K01176	0.740816	-0.151959	0.627153	0.539175	0.9641	63.64
K01182	1.67515	-0.780038	1.75726	0.0974834	0.707507	54.55
K01185	0.087953	1.30445	0.124928	0.902096	0.999191	100
K01186	-1.38316	-0.101921	-1.9719	0.065694	0.62166	81.82
K01187	-1.23661	0.017984	-1.25493	0.227057	0.848286	72.73
K01190	1.7594	0.907784	2.29604	0.0351335	0.617247	90.91
K01191	1.51098	-0.799071	1.33541	0.199944	0.823963	45.45
K01195	-1.19244	0.512267	-1.34726	0.196181	0.823963	72.73
K01200	-0.671864	0.480047	-0.715755	0.484189	0.9641	72.73
K01206	0.180323	0.295753	0.169077	0.867799	0.999191	81.82
K01207	-0.122048	1.38804	-0.180463	0.858996	0.999191	90.91
K01208	0.552188	0.400966	0.665137	0.515189	0.9641	72.73
K01220	0.74186	-0.317956	1.05686	0.305862	0.878065	45.45
K01223	-2.20651	0.0291439	-2.61795	0.0183549	0.611752	63.64
K01226	0.589936	-3.22029	0.441936	0.664296	0.98208	9.09
K01520	0.459259	0.321241	0.589772	0.563365	0.972566	72.73
K01531	1.12483	-1.97147	1.0213	0.321912	0.903829	27.27
K01533	2.04372	-0.815455	1.95633	0.067641	0.628446	54.55
K01534	0.920012	1.03438	0.973098	0.34461	0.915775	81.82
K01537	-0.353392	1.63649	-0.479838	0.637666	0.98208	100
K01571	0.822673	0.280745	0.949792	0.355977	0.915775	72.73
K01572	0.30806	0.935229	0.357298	0.725416	0.999191	90.91
K01581	0.114196	0.0825327	0.113941	0.910665	0.999191	72.73
K01585	1.13437	-0.731627	1.43226	0.170815	0.808208	45.45
K01586	2.49046	-0.112962	2.35515	0.0312417	0.617247	63.64
K01588	0.550948	-0.277732	0.474551	0.641351	0.98208	63.64
K01591	0.271373	-0.170319	0.253221	0.803238	0.999191	63.64
K02342	0.637958	0.702616	0.641933	0.52977	0.9641	72.73
K02343	-0.157644	1.79665	-0.232315	0.819161	0.999191	100
K02346	-0.152579	0.904917	-0.199717	0.844152	0.999191	90.91
K02350	-2.06538	0.939232	-1.44901	0.166148	0.807429	90.91
K02355	-0.25109	2.21061	-0.41298	0.684959	0.988741	100
K02356	-1.08226	0.896311	-1.3838	0.184928	0.821721	72.73
K02357	-0.206864	1.20708	-0.284467	0.779606	0.999191	90.91
K02358	-0.371053	1.53088	-0.499017	0.624381	0.98208	90.91
K02371	1.28428	0.658422	1.35461	0.193873	0.823963	81.82
K02380	-0.443187	-1.11513	-0.473447	0.642122	0.98208	45.45
K02406	1.42231	-0.787597	1.37065	0.188914	0.823963	36.36
K02424	-2.55619	-1.06168	-2.44035	0.0263377	0.611752	54.55
K03043	-0.026884	1.90364	-0.0391837	0.969216	0.999191	100
K03046	0.00954683	1.93344	0.0141609	0.988872	0.999191	90.91
K03217	0.14899	1.32008	0.203288	0.841406	0.999191	81.82
K03218	-0.532151	1.28751	-0.83633	0.414965	0.938077	90.91
K03641	-0.32413	-1.01772	-0.255207	0.80173	0.999191	45.45
K03642	-0.268281	-1.32901	-0.204926	0.840147	0.999191	45.45
K03644	0.879047	-0.0758156	1.1679	0.259512	0.850842	54.55
K03648	-0.492895	0.829209	-0.617984	0.545055	0.967095	72.73
K03650	0.273917	1.25387	0.440466	0.665338	0.98208	90.91
K03651	0.612297	-0.261968	0.627577	0.538904	0.9641	72.73
K03653	-0.542487	-1.02338	-0.603119	0.554663	0.971283	36.36
K03654	-0.196609	1.4182	-0.279186	0.783585	0.999191	90.91
K03655	0.0675208	2.5161	0.113666	0.910879	0.999191	100
K03656	0.034806	-0.387888	0.0316483	0.975134	0.999191	45.45
K03657	-0.300096	1.79167	-0.417141	0.681973	0.988741	90.91
K03664	0.227576	1.21595	0.313134	0.758118	0.999191	100
K03665	-0.862114	1.01754	-1.12032	0.278682	0.852194	90.91
K03667	1.75938	-1.04683	1.52524	0.146213	0.756521	45.45
K03671	-0.952305	0.943743	-1.23142	0.235497	0.848286	81.82
K03673	-2.16385	-0.740666	-2.03304	0.0585275	0.62166	54.55
K03683	0.639088	-1.27751	0.886398	0.38819	0.938077	36.36
K03684	-2.48707	-0.802391	-2.4982	0.0234321	0.611752	54.55
K03685	-0.790532	0.585688	-0.955654	0.353094	0.915775	81.82
K03686	0.713587	1.22227	0.833662	0.416424	0.938077	81.82
K03687	0.310353	0.258116	0.397655	0.696002	0.999191	63.64
K03688	-0.0667814	-0.817578	-0.0569042	0.955308	0.999191	45.45
K03695	0.0481654	1.87388	0.0625155	0.950906	0.999191	90.91
K03696	1.62364	0.373055	1.27513	0.219994	0.848286	81.82
K03699	-0.547524	1.6215	-0.69524	0.496618	0.9641	90.91
K03701	0.045526	2.03996	0.0643026	0.949505	0.999191	90.91
K03702	0.123199	2.02643	0.152042	0.881004	0.999191	100
K03703	-0.487039	1.43599	-0.689134	0.500354	0.9641	81.82
K03704	0.517255	0.714335	0.656942	0.520313	0.9641	81.82
K03705	0.564742	0.5087	0.811068	0.428917	0.938077	72.73
K03711	1.33006	-1.06238	1.55273	0.13953	0.74702	45.45
K03718	-0.0725894	-0.367977	-0.0954806	0.925088	0.999191	54.55
K03719	-0.476346	-1.49925	-0.432871	0.670735	0.98208	45.45
K03722	0.482366	0.707135	0.625577	0.540183	0.9641	72.73
K03723	-0.158413	1.79602	-0.258399	0.799307	0.999191	90.91
K03732	0.118637	-0.809713	0.109028	0.9145	0.999191	54.55
K03733	-0.0460317	0.366211	-0.0580469	0.954411	0.999191	63.64
K03734	0.387521	0.608189	0.487517	0.632331	0.98208	81.82
K03737	-0.0194102	1.36045	-0.027368	0.978496	0.999191	90.91
K03742	0.0424631	-0.862254	0.0352642	0.972294	0.999191	54.55
K03743	-1.3557	-1.99323	-1.61328	0.125718	0.74702	18.18
K03744	0.188511	1.18399	0.287634	0.777222	0.999191	90.91
K03748	-0.682862	-1.45507	-0.747917	0.465079	0.944055	45.45
K03750	1.32116	0.531158	1.48783	0.15573	0.772605	90.91
K03756	-0.845651	-1.10826	-0.77416	0.44983	0.944055	36.36
K03758	-1.10183	-2.34717	-0.951608	0.355082	0.915775	36.36
K03763	-0.159834	1.24555	-0.190413	0.851318	0.999191	90.91
K03768	0.23785	0.630299	0.30533	0.763948	0.999191	63.64
K03770	-0.715298	0.44451	-0.947188	0.357263	0.915775	72.73
K03771	-0.843582	-0.00702271	-0.931971	0.364841	0.918479	72.73
K03772	-1.09178	0.136476	-1.59605	0.129525	0.74702	72.73
K03773	-0.604845	-0.530234	-0.689394	0.500194	0.9641	45.45
K03775	-0.909407	-0.0608799	-1.14277	0.269511	0.850842	63.64
K03777	-1.15385	-1.55424	-1.48959	0.155272	0.772605	18.18
K03778	1.01018	0.229962	1.15381	0.265083	0.850842	45.45
K03781	2.84079	-1.26065	2.06927	0.0546232	0.62166	54.55
K03783	2.08667	-0.937176	2.09495	0.0520011	0.62166	54.55
K03784	-0.367894	0.931482	-0.493919	0.627899	0.98208	81.82
K03786	-0.00900471	-0.389301	-0.0124115	0.990247	0.999191	63.64
K03787	0.511245	-0.376744	0.761597	0.457091	0.944055	45.45
K04068	-0.742321	0.971707	-1.08545	0.293387	0.856689	81.82
K04069	0.217687	1.41059	0.297226	0.770018	0.999191	100
K04072	-0.505482	1.16548	-0.712958	0.485872	0.9641	81.82
K04075	-1.15329	0.432725	-1.69201	0.109515	0.720153	72.73
K04077	-0.0530788	1.3329	-0.077455	0.939197	0.999191	81.82
K04078	0.437316	0.231719	0.638019	0.532251	0.9641	72.73
K04079	1.51758	1.13977	1.83371	0.0848704	0.677637	63.64
K04083	-1.30923	0.763289	-2.04868	0.056812	0.62166	63.64
K04084	-1.17043	-0.274443	-1.20477	0.245354	0.850842	54.55
K04085	-0.128741	-0.497684	-0.133652	0.8953	0.999191	63.64
K04087	-1.9959	-0.256678	-2.74543	0.0141116	0.600917	63.64
K04088	-0.925481	0.272542	-0.946462	0.357622	0.915775	81.82
K04095	-1.56058	-0.0443552	-1.68269	0.111335	0.720153	81.82
K04096	0.00689578	1.23813	0.0100761	0.992082	0.999191	100
K04485	-0.261904	0.815469	-0.36174	0.722155	0.999191	81.82
K04487	-0.303015	1.47498	-0.47775	0.639121	0.98208	90.91
K04488	1.19093	0.576999	1.4153	0.175649	0.817734	81.82
K04516	0.836987	-1.80278	0.944841	0.358425	0.915775	27.27
K04564	-1.04056	-0.168183	-0.870937	0.396333	0.938077	63.64
K04567	0.214284	1.75438	0.344885	0.734555	0.999191	100
K04568	0.054469	-1.06495	0.0428773	0.966316	0.999191	63.64
K04655	0.684639	-0.985683	0.879172	0.391982	0.938077	27.27
K04691	-2.72567	-1.20034	-1.80761	0.0890049	0.689113	54.55
K04720	0.958312	-0.70411	1.31336	0.207104	0.833309	45.45
K04744	0.564377	-0.348131	0.521585	0.608917	0.98208	72.73
K04753	-0.688528	-1.036	-0.778863	0.447131	0.944055	27.27
K04759	0.637047	-0.0583052	0.653299	0.522599	0.9641	63.64
K04760	-1.38084	-2.23929	-1.55034	0.140101	0.74702	27.27
K04761	1.16556	0.212672	1.81874	0.0872212	0.685693	63.64
K04762	-1.23962	0.218248	-1.54934	0.14034	0.74702	81.82
K04763	-0.0197538	1.81831	-0.0305987	0.975958	0.999191	100
K04764	1.44926	-0.588754	1.41399	0.176029	0.817734	45.45
K04771	-0.496571	-0.465781	-0.510771	0.616304	0.98208	45.45
K04773	-0.373787	1.18207	-0.494001	0.627843	0.98208	81.82
K05339	-0.57014	-0.894667	-0.774196	0.44981	0.944055	36.36
K05349	-0.23827	-0.83422	-0.22863	0.821977	0.999191	45.45
K05365	-1.34237	-0.0685517	-1.43848	0.16907	0.807429	72.73
K05366	-0.263361	1.36358	-0.387697	0.703216	0.999191	81.82
K05515	0.432091	1.03671	0.676843	0.507921	0.9641	90.91
K05539	-0.0545225	-0.181167	-0.0626641	0.95079	0.999191	63.64
K05540	0.437257	0.311979	0.642394	0.529478	0.9641	72.73
K05541	-1.42078	-0.132704	-1.19949	0.247344	0.850842	72.73
K05592	-0.168861	1.09433	-0.234348	0.817609	0.999191	81.82
K05595	-0.245345	-0.261873	-0.370431	0.715793	0.999191	45.45
K05606	2.31104	-0.7536	2.28108	0.0361875	0.617247	63.64
K05673	-2.21035	-0.778712	-1.63144	0.12181	0.74702	54.55
K05685	1.04149	-1.34652	1.03269	0.316708	0.894133	36.36
K05801	-2.69048	-1.17155	-3.11561	0.00649183	0.512661	45.45
K05802	-0.645936	0.154687	-0.57286	0.574495	0.981625	81.82
K05807	1.81688	-0.664073	1.77101	0.0951012	0.707507	54.55
K05808	-0.812668	0.364843	-1.1639	0.261084	0.850842	81.82
K05810	0.961658	0.314152	1.11672	0.280173	0.852194	81.82
K05820	-1.91053	-0.330677	-2.11763	0.0497812	0.62166	72.73
K05832	0.431449	-0.362226	0.425217	0.676194	0.987243	63.64
K05833	-0.261166	-0.45705	-0.255631	0.801408	0.999191	54.55
K05837	0.30576	0.933347	0.458509	0.652592	0.98208	90.91
K05838	-2.47843	-0.998051	-2.02694	0.0592096	0.62166	63.64
K05851	1.78965	-0.589357	1.93002	0.0710492	0.63695	54.55
K05878	-2.22842	-0.244193	-2.97544	0.0087271	0.557443	63.64
K05879	-0.0671275	-0.802586	-0.0528771	0.958467	0.999191	45.45
K05881	1.15322	0.195879	1.05946	0.304713	0.878065	81.82
K05896	1.3476	0.85921	1.5572	0.138469	0.74702	90.91
K05952	-0.0627007	-1.16081	-0.048464	0.961931	0.999191	54.55
K05985	-1.31092	-0.389392	-1.84274	0.0834807	0.677121	63.64
K06001	-0.412881	-0.917337	-0.45656	0.653963	0.98208	45.45
K06020	-0.536018	0.244621	-0.658666	0.519232	0.9641	72.73
K06023	0.481217	-0.364358	0.449241	0.659126	0.98208	63.64
K06024	-0.0858305	0.612956	-0.107735	0.91551	0.999191	81.82
K06076	-0.42539	-0.393823	-0.508527	0.617842	0.98208	54.55
K06131	0.920189	0.810181	1.26746	0.222658	0.848286	81.82
K06133	1.76943	-0.352683	2.06935	0.0546147	0.62166	63.64
K06217	-0.0133622	1.22155	-0.0184773	0.985481	0.999191	100
K06218	2.13533	-0.105558	2.07743	0.053777	0.62166	63.64
K06221	1.37632	-0.927537	1.44357	0.167653	0.807429	45.45
K06223	0.00181452	1.03124	0.00218337	0.998284	0.999191	90.91
K06287	-0.244945	-0.790352	-0.26397	0.795085	0.999191	45.45
K06346	0.723847	0.283773	0.850742	0.407137	0.938077	72.73
K06381	-0.337047	-0.673058	-0.438545	0.666702	0.98208	45.45
K06400	-0.0844932	-0.648656	-0.0930927	0.926955	0.999191	54.55
K06442	1.47721	0.0491258	1.72973	0.102412	0.717172	63.64
K06518	-0.136328	-0.508939	-0.177998	0.8609	0.999191	54.55
K06545	0.485394	-2.69903	0.451521	0.657516	0.98208	18.18
K06726	-1.06965	-0.488508	-1.08779	0.292384	0.856689	45.45
K06861	-0.0113237	0.142749	-0.0113176	0.991106	0.999191	63.64
K06871	-1.07253	0.701538	-1.26115	0.224862	0.848286	81.82
K06872	1.72928	-0.203213	2.07352	0.0541811	0.62166	63.64
K06881	0.545669	0.381523	0.635255	0.534008	0.9641	72.73
K06885	2.51153	-0.432701	2.09905	0.0515933	0.62166	63.64
K06889	1.34015	0.798435	1.68451	0.110976	0.720153	81.82
K06890	-0.899571	-0.0528323	-1.17114	0.258242	0.850842	72.73
K06899	-1.13864	0.0981421	-1.12352	0.277363	0.852194	72.73
K06901	-0.489064	1.87206	-0.764144	0.455613	0.944055	100
K06903	-1.50668	-1.48594	-1.50184	0.152108	0.769574	27.27
K06907	-2.58785	-0.741002	-3.07846	0.00702275	0.512661	36.36
K06909	-0.0124781	0.672971	-0.0167178	0.986863	0.999191	90.91
K06911	1.31505	-1.5685	1.57359	0.134634	0.74702	45.45
K06915	0.0318438	0.572282	0.0374408	0.970585	0.999191	72.73
K06919	0.104453	1.66452	0.136712	0.892919	0.999191	100
K06920	-0.716962	-0.955261	-0.934378	0.363636	0.918479	27.27
K06925	-0.875041	0.863118	-1.09708	0.288422	0.856689	90.91
K06941	-0.118458	1.27941	-0.166645	0.869683	0.999191	90.91
K06942	-0.0671963	1.32135	-0.0958158	0.924826	0.999191	90.91
K06968	-0.401258	-1.08082	-0.414739	0.683696	0.988741	45.45
K06997	-0.436101	0.672944	-0.586062	0.565797	0.973475	81.82
K07001	-0.0134203	-0.44752	-0.0158739	0.987526	0.999191	54.55
K07004	-1.8397	-0.475452	-2.04281	0.0574507	0.62166	54.55
K07006	0.265389	0.137587	0.259517	0.798459	0.999191	54.55
K07007	-0.343656	0.748581	-0.41636	0.682534	0.988741	81.82
K07009	-1.79535	-2.9736	-1.56694	0.136179	0.74702	18.18
K07010	0.355138	-0.457096	0.312261	0.758769	0.999191	54.55
K07014	-0.203651	-0.292708	-0.18604	0.854691	0.999191	54.55
K07025	-0.0952892	-0.974961	-0.0820544	0.935594	0.999191	54.55
K07027	0.65685	-1.77596	0.845272	0.410097	0.938077	27.27
K07030	-0.273775	0.805756	-0.381173	0.707957	0.999191	72.73
K07037	2.33542	-0.278126	2.81546	0.0122001	0.599635	63.64
K07042	1.43087	0.42974	1.97308	0.0655477	0.62166	63.64
K07043	1.63543	-0.765145	1.70689	0.106663	0.717172	54.55
K07048	0.554481	-2.55615	0.64784	0.526037	0.9641	18.18
K07052	-1.32542	0.29189	-1.57095	0.135247	0.74702	63.64
K07053	-0.0471746	-0.801536	-0.046523	0.963454	0.999191	54.55
K07056	0.410305	1.36546	0.567777	0.577861	0.981625	90.91
K07258	-0.787565	0.731956	-0.95028	0.355737	0.915775	63.64
K07259	1.73017	-0.773333	1.391	0.182772	0.821721	45.45
K07263	0.10422	1.11502	0.126672	0.900737	0.999191	90.91
K07270	0.00313441	0.593586	0.00281465	0.997788	0.999191	72.73
K07271	0.421226	0.150756	0.4333	0.67043	0.98208	72.73
K07273	-0.937449	-0.893088	-1.13828	0.271328	0.850842	36.36
K07277	0.761243	0.622284	1.00222	0.330767	0.907135	81.82
K07278	-1.71003	-0.715936	-1.16996	0.258703	0.850842	63.64
K07284	-1.01812	0.399476	-1.36109	0.191857	0.823963	81.82
K07301	-0.565226	0.0631633	-0.564666	0.579927	0.981625	45.45
K07304	1.50726	-1.41124	1.17549	0.256549	0.850842	36.36
K07305	-0.210349	-0.714247	-0.265209	0.794147	0.999191	54.55
K07306	-2.02444	-0.973181	-2.31608	0.0337654	0.617247	45.45
K07315	0.763631	-0.133292	0.787896	0.441974	0.944055	72.73
K07316	-0.0313014	1.55345	-0.0387315	0.969571	0.999191	90.91
K07317	-1.17863	-0.281156	-1.21887	0.240101	0.850842	63.64
K07318	0.660253	0.720857	0.638761	0.53178	0.9641	81.82
K07326	1.02398	0.287378	0.980391	0.341106	0.915775	81.82
K07334	-0.605846	-1.39205	-0.65753	0.519944	0.9641	45.45
K07335	0.00883467	-0.301238	0.0118067	0.990722	0.999191	63.64
K07341	-1.09057	0.137466	-1.05153	0.308231	0.879922	81.82
K07344	-0.385807	-1.22307	-0.357909	0.724967	0.999191	45.45
K07347	0.283175	-1.42526	0.329747	0.745757	0.999191	27.27
K07386	0.944253	0.176022	1.29146	0.214413	0.841625	63.64
K07391	-0.747641	1.31393	-1.0069	0.32858	0.907135	81.82
K07400	-2.54811	-1.40163	-2.08767	0.0527325	0.62166	54.55
K07407	0.0304508	-1.14361	0.0206255	0.983793	0.999191	63.64
K07444	1.12361	-0.370377	1.57724	0.133792	0.74702	54.55
K07447	0.611274	0.583433	0.844889	0.410305	0.938077	81.82
K07456	0.428216	0.407414	0.383364	0.706363	0.999191	72.73
K07459	-0.753938	-1.43717	-0.814829	0.426821	0.938077	36.36
K07460	-1.02494	0.191164	-0.98775	0.337595	0.912758	81.82
K07462	-0.824897	1.25072	-1.28762	0.215716	0.841625	81.82
K07473	-1.97811	-0.242127	-2.49618	0.0235284	0.611752	63.64
K07474	1.14342	-0.474551	1.22385	0.238264	0.850842	45.45
K07478	1.31623	1.1238	1.86158	0.0806443	0.664665	81.82
K07479	1.60439	-0.790542	1.38673	0.184049	0.821721	45.45
K07481	-0.822699	0.0100632	-1.14189	0.269863	0.850842	63.64
K07482	0.0548216	1.76775	0.0906604	0.928858	0.999191	100
K07483	-0.00478322	0.679267	-0.00492224	0.996132	0.999191	90.91
K07484	1.89403	-1.95291	1.26401	0.223861	0.848286	36.36
K07485	0.96729	-0.618656	0.843796	0.410898	0.938077	27.27
K07486	1.57061	-0.903879	1.13956	0.270806	0.850842	36.36
K07487	-0.238909	2.33215	-0.35	0.730784	0.999191	100
K07488	-2.22418	0.182927	-2.48197	0.0242149	0.611752	63.64
K07491	0.252287	1.23617	0.253215	0.803243	0.999191	81.82
K07493	-0.768534	2.17863	-1.08652	0.292929	0.856689	90.91
K07496	-0.165481	1.79024	-0.236267	0.816145	0.999191	81.82
K07497	-0.0152452	2.71788	-0.0227873	0.982094	0.999191	100
K07501	0.691875	-0.922103	0.831092	0.417833	0.938077	36.36
K07507	-0.881878	0.308218	-1.00059	0.331531	0.907135	81.82
K07552	-0.460912	-0.592149	-0.388384	0.702717	0.999191	54.55
K09787	-0.799931	0.0286916	-0.827439	0.419841	0.938077	72.73
K09798	0.2701	-0.541948	0.262005	0.796574	0.999191	63.64
K09800	-0.245078	0.482662	-0.254541	0.802235	0.999191	81.82
K09801	1.53892	-2.32582	1.35588	0.193477	0.823963	36.36
K09808	-0.717444	1.24747	-1.13809	0.271404	0.850842	81.82
K09810	-0.196052	0.00191993	-0.224532	0.825111	0.999191	63.64
K09811	-1.24787	0.760811	-1.52381	0.146567	0.756521	81.82
K09812	-0.128631	0.577937	-0.138278	0.891701	0.999191	90.91
K09815	-0.598151	1.08966	-0.785826	0.443152	0.944055	90.91
K09816	-0.523589	0.601363	-0.772018	0.451063	0.944055	81.82
K09817	0.313774	0.878912	0.394396	0.698359	0.999191	72.73
K09824	1.96155	-0.882684	1.97215	0.0656634	0.62166	54.55
K09825	-1.81104	-0.798582	-2.19679	0.0426985	0.62166	45.45
K09861	-0.685855	0.4686	-0.838873	0.413576	0.938077	72.73
K09903	0.552674	0.758355	0.652996	0.52279	0.9641	81.82
K09951	-0.452736	-1.11808	-0.464931	0.648082	0.98208	45.45
K09952	0.740943	-1.54439	0.861282	0.401475	0.938077	27.27
K09961	0.517037	-1.03306	0.326791	0.747951	0.999191	54.55
K09963	0.945048	0.564446	1.01308	0.325707	0.907135	90.91
K10009	-2.36284	-0.556903	-2.47504	0.0245571	0.611752	63.64
K10010	-3.34158	-1.01112	-4.25331	0.000574493	0.293566	54.55
K10026	0.0878664	-0.643339	0.0960862	0.924614	0.999191	63.64
K10112	-0.744713	1.22516	-1.09468	0.289443	0.856689	72.73
K10117	1.62375	-0.822087	1.71254	0.105597	0.717172	54.55
K10118	-0.0490343	-0.768626	-0.0484536	0.961939	0.999191	54.55
K10119	1.37281	-0.729444	1.57555	0.134182	0.74702	54.55
K11690	1.11996	-0.541135	1.34315	0.197479	0.823963	54.55
K11707	-1.36946	0.112023	-1.58847	0.131232	0.74702	72.73
K11710	-2.11861	-1.05023	-2.40453	0.028304	0.617247	54.55
K11717	0.903212	0.785629	1.14533	0.268477	0.850842	81.82
K11720	-0.46412	-0.430454	-0.556868	0.585122	0.981625	54.55
K11747	1.50501	-1.66041	1.36069	0.191982	0.823963	36.36
K11749	1.64829	0.584279	2.20256	0.0422204	0.62166	72.73
K11751	0.388429	-0.272137	0.433973	0.669951	0.98208	63.64
K13821	2.84097	-0.161893	3.08002	0.00699959	0.512661	72.73
K13953	0.122386	-0.540816	0.145878	0.885792	0.999191	63.64
K14058	0.0751343	0.699901	0.0910831	0.928528	0.999191	63.64
K14155	0.0333369	0.710456	0.0477271	0.962509	0.999191	81.82
K14170	1.71239	-0.749563	1.88289	0.0775401	0.649557	54.55
K14260	2.29201	-0.611042	2.78837	0.012908	0.599635	63.64
K14392	-0.55947	0.572006	-0.611996	0.548915	0.967589	90.91
K14441	0.597411	0.54609	0.793897	0.438569	0.944055	72.73
K14445	-0.485885	0.834944	-0.590341	0.562992	0.972566	90.91
K14540	2.95374	0.22777	2.87156	0.0108518	0.599635	72.73
K14611	-1.16916	-2.91038	-0.706764	0.489614	0.9641	36.36
K14623	0.243262	0.398688	0.240895	0.812616	0.999191	72.73
K14652	0.0189756	-0.227843	0.0221372	0.982605	0.999191	54.55
K15342	1.70559	-0.707736	1.97705	0.0650611	0.62166	54.55
K15396	2.78899	-0.204423	2.37086	0.030277	0.617247	72.73
K17277	-0.899131	-0.952898	-0.860807	0.401729	0.938077	36.36
K17286	-0.352061	-0.706104	-0.464492	0.648389	0.98208	54.55
K17318	1.59821	-1.82631	1.32701	0.202647	0.82842	36.36
K17686	0.0116242	1.58857	0.0162989	0.987192	0.999191	100
K17758	0.522585	0.194617	0.502545	0.621951	0.98208	72.73
K17759	0.926785	-0.0060677	0.863153	0.400475	0.938077	72.73
K17828	0.406125	-0.406641	0.433083	0.670584	0.98208	63.64
K18013	-0.41274	-1.08536	-0.33871	0.739117	0.999191	36.36
K18118	1.07836	-0.660496	1.57131	0.135163	0.74702	54.55
K18138	0.52851	0.0853609	0.507227	0.618734	0.98208	63.64
K18218	-0.201032	-0.927419	-0.223058	0.826239	0.999191	54.55
K18220	0.28184	-0.14256	0.230031	0.820906	0.999191	63.64
K18369	-0.56363	-0.694103	-0.513369	0.614525	0.98208	45.45
K18682	0.874148	-0.0324517	0.815897	0.426227	0.938077	63.64
K18691	1.51997	-0.24457	1.72285	0.103677	0.717172	54.55
K18707	-0.9049	0.289381	-1.16539	0.260498	0.850842	72.73
K18828	-1.09883	-1.08866	-1.03439	0.315935	0.894133	36.36
K18829	-0.560122	-1.01849	-0.441446	0.664643	0.98208	45.45
K18889	1.6087	-0.872719	1.89257	0.0761651	0.649557	54.55
K18928	0.363809	-1.49678	0.487881	0.632079	0.98208	18.18
K18929	-0.0607285	-0.788611	-0.0557803	0.956189	0.999191	54.55
K19157	-0.33542	-1.24023	-0.309507	0.760825	0.999191	45.45
K19222	0.528322	-0.306661	0.542053	0.595056	0.98208	72.73
K19239	0.279476	-0.0423426	0.328025	0.747035	0.999191	72.73
K19304	-0.352975	-0.415961	-0.378274	0.710068	0.999191	54.55
K19804	-2.05596	-0.449661	-2.51408	0.0226894	0.611752	63.64
K19810	-1.80835	-0.796383	-1.76281	0.0965167	0.707507	63.64
K20074	0.75736	-0.538449	0.722728	0.480006	0.961895	72.73
K20527	-0.171279	-1.04755	-0.143306	0.887791	0.999191	45.45
K20531	0.467778	-1.76788	0.596781	0.558786	0.972566	18.18
K20532	0.773199	-1.51799	0.910594	0.375672	0.931885	27.27
K20534	1.08377	-0.281807	0.754712	0.461101	0.944055	72.73
K21393	-0.330311	0.0805099	-0.436185	0.668378	0.98208	54.55
K21395	-0.790853	0.036119	-1.24947	0.228996	0.848286	63.64
K21449	-0.372744	3.69223	-0.531361	0.602278	0.98208	100
K21471	-0.154387	0.903438	-0.20322	0.841458	0.999191	90.91
K21498	0.686018	-1.92504	0.850243	0.407407	0.938077	27.27
K22391	-0.375589	-0.268618	-0.460612	0.651114	0.98208	54.55

## Sheet: Maltodextrin
KEGG	logFC	AveExpr	t	P.Value	adj.P.Val	Prevalence
K00010	-1.36037	-0.0344459	-1.28636	0.218805	0.983013	50
K00012	-0.0136983	0.0168138	-0.013845	0.989145	0.996076	40
K00013	2.90675	-0.486438	2.95292	0.0103145	0.983013	40
K00014	0.509677	0.856965	0.678664	0.508213	0.983013	50
K00015	0.448221	-0.043179	0.412009	0.686458	0.983013	50
K00016	-0.414019	-0.459157	-0.571079	0.576834	0.983013	30
K00018	-0.167889	-0.158966	-0.160975	0.874371	0.983975	40
K00024	0.0114299	-0.101149	0.0207881	0.983703	0.996076	20
K00027	-1.48645	-0.375629	-1.81986	0.0898276	0.983013	40
K00029	-0.646455	-0.334255	-0.903692	0.381168	0.983013	30
K00031	1.15302	0.383499	1.11906	0.281609	0.983013	50
K00033	-0.137506	-0.285469	-0.255425	0.802042	0.983013	10
K00036	-1.17715	0.184457	-1.8372	0.0871034	0.983013	30
K00046	0.507838	0.198185	0.555868	0.586915	0.983013	50
K00052	-0.00742724	-0.369332	-0.00675073	0.994707	0.996076	40
K00053	-0.400837	0.200465	-0.418608	0.681738	0.983013	40
K00057	-0.163277	1.43541	-0.2312	0.820443	0.983013	70
K00058	0.168666	0.0594186	0.186734	0.854499	0.983013	40
K00059	0.795335	1.86331	0.961261	0.352435	0.983013	80
K00067	-0.811446	-0.193737	-0.849383	0.409699	0.983013	50
K00074	0.281682	-0.0276265	0.291212	0.775081	0.983013	40
K00075	0.140172	1.69018	0.155904	0.878294	0.983975	70
K00077	0.757704	-0.48295	0.814673	0.428653	0.983013	30
K00088	0.672259	1.39287	0.768834	0.454535	0.983013	70
K00099	1.52531	1.04165	1.93895	0.0725525	0.983013	70
K00101	-0.164592	-0.660397	-0.201544	0.843119	0.983013	40
K00111	0.198008	1.76678	0.238395	0.814966	0.983013	80
K00113	-1.50061	-0.48549	-1.89308	0.0788162	0.983013	40
K00123	0.761989	-0.732485	0.954529	0.355715	0.983013	30
K00128	-0.292606	-0.689589	-0.354933	0.727834	0.983013	30
K00131	-0.365437	-1.51148	-0.646482	0.528233	0.983013	10
K00133	1.00851	1.51102	1.18243	0.256374	0.983013	60
K00134	0.271405	1.29386	0.344202	0.735717	0.983013	60
K00135	-1.50787	-0.451159	-2.33467	0.0346652	0.983013	30
K00140	1.2402	-0.688775	1.36215	0.194276	0.983013	40
K00145	-0.240907	-0.782254	-0.302743	0.766456	0.983013	30
K00147	0.00762007	0.82601	0.0104094	0.991839	0.996076	50
K00161	-0.245197	-1.00257	-0.283117	0.781155	0.983013	30
K00162	0.559402	-1.36797	0.729983	0.477219	0.983013	20
K00163	0.647692	-0.0290966	0.944131	0.360822	0.983013	30
K00164	0.404492	0.44475	0.375162	0.71306	0.983013	50
K00174	0.990941	-0.783662	0.959012	0.353528	0.983013	40
K00175	0.430125	-0.970345	0.370123	0.716729	0.983013	30
K00208	0.170152	-0.559158	0.248878	0.807003	0.983013	20
K00215	-0.0746491	-0.241505	-0.139094	0.891321	0.983975	10
K00230	0.226987	-1.81262	0.257055	0.800807	0.983013	20
K00231	0.129112	-0.538367	0.134616	0.894796	0.983975	40
K00232	1.42748	-3.02095	1.36294	0.194032	0.983013	10
K00239	-3.57193	-1.81962	-4.25475	0.000769645	0.329395	30
K00241	0.169681	-1.58959	0.200002	0.844303	0.983013	20
K00243	-0.232937	-0.742187	-0.248581	0.807228	0.983013	40
K00244	-0.505877	0.712211	-0.454021	0.656646	0.983013	60
K00248	-0.529733	-0.424358	-0.567106	0.579459	0.983013	40
K00262	-0.146413	0.0189116	-0.191482	0.850847	0.983013	30
K00265	-0.318654	-0.021149	-0.402502	0.693282	0.983013	40
K00266	-0.0169262	0.577963	-0.0176439	0.986167	0.996076	50
K00557	-0.691963	-1.22256	-0.535226	0.60074	0.983013	40
K00558	-0.29843	2.95428	-0.398543	0.696132	0.983013	90
K00560	-0.625811	1.29249	-0.770796	0.453407	0.983013	60
K00564	-0.795676	0.183631	-1.26717	0.225396	0.983013	20
K00566	-0.301795	2.10268	-0.422147	0.679212	0.983013	80
K00567	-0.255906	-0.584747	-0.270203	0.790874	0.983013	40
K00568	-0.431537	-1.11923	-0.554627	0.587742	0.983013	30
K00571	-0.241476	1.60342	-0.321033	0.752841	0.983013	60
K00588	-1.3617	-0.377477	-1.79956	0.0931144	0.983013	40
K00600	0.0651898	0.939533	0.0731549	0.942699	0.989741	50
K00602	-0.433496	0.58234	-0.654947	0.522925	0.983013	60
K00603	-0.587774	-0.0857934	-0.774314	0.451391	0.983013	30
K00604	0.777439	1.47524	0.900866	0.382619	0.983013	60
K00606	-1.84509	-0.65296	-2.05781	0.0583687	0.983013	40
K00609	0.518349	-0.898836	0.636298	0.534661	0.983013	30
K00611	-0.355387	0.422556	-0.45717	0.654434	0.983013	30
K00615	0.423456	2.31303	0.671575	0.512585	0.983013	80
K00616	0.434838	0.56869	0.614515	0.548553	0.983013	30
K00625	-1.18051	1.68314	-1.31196	0.210256	0.983013	80
K00626	0.309662	1.47251	0.311433	0.759977	0.983013	80
K00627	-0.803344	0.35301	-1.10821	0.286108	0.983013	50
K00631	-1.14932	-1.69971	-0.870341	0.398526	0.983013	30
K00639	-0.325471	-0.0929981	-0.369403	0.717254	0.983013	40
K00640	-0.131839	1.46205	-0.165606	0.870792	0.983975	90
K00641	-0.83247	-0.625267	-0.964937	0.350653	0.983013	30
K00645	-0.271699	0.578052	-0.333838	0.74336	0.983013	60
K00647	1.03334	-1.27894	1.26928	0.224662	0.983013	30
K00648	-0.999658	-0.603038	-1.60838	0.129656	0.983013	20
K00652	-1.60042	0.0597162	-2.77376	0.0147249	0.983013	30
K00655	0.321763	0.669369	0.316204	0.756428	0.983013	60
K00656	1.49999	2.19949	2.16887	0.0474639	0.983013	80
K00658	-0.430376	-0.699448	-0.457792	0.653998	0.983013	40
K00773	0.382048	0.974773	0.485554	0.634657	0.983013	50
K00783	0.118006	1.49429	0.160045	0.87509	0.983975	70
K00784	0.947065	-0.954797	1.12695	0.278368	0.983013	30
K00786	-0.752427	-2.12895	-0.520136	0.610948	0.983013	20
K00789	-0.07461	1.39756	-0.120227	0.90598	0.983975	50
K00790	1.34975	1.89517	1.84839	0.0853835	0.983013	70
K00791	-0.337591	1.27961	-0.459331	0.652919	0.983013	70
K00793	-0.304391	0.596974	-0.430863	0.673008	0.983013	60
K00794	-0.808072	-0.745491	-0.905814	0.380081	0.983013	30
K00796	-1.81454	-0.410482	-2.20326	0.0444924	0.983013	40
K00800	1.22973	1.8455	1.89854	0.0780461	0.983013	90
K00806	-0.368907	1.08885	-0.481846	0.637225	0.983013	60
K00812	-0.122562	-0.652483	-0.120553	0.905727	0.983975	40
K00817	1.53322	-0.401083	1.71417	0.108136	0.983013	40
K00820	0.165846	2.16052	0.235789	0.816949	0.983013	90
K00821	-0.0380389	-1.71915	-0.0708491	0.944502	0.989741	10
K00826	-1.23164	0.249863	-1.72854	0.105468	0.983013	40
K00831	1.05872	0.374585	1.102	0.288712	0.983013	60
K00833	1.0116	-0.381059	1.1146	0.28345	0.983013	40
K00836	-1.32118	-0.74998	-1.2463	0.232735	0.983013	50
K00841	0.487553	0.299391	0.680518	0.507074	0.983013	50
K00845	-0.300972	1.29558	-0.383696	0.706863	0.983013	60
K00847	1.05026	-0.218461	1.20671	0.247179	0.983013	30
K00849	0.100673	0.273726	0.179377	0.860165	0.983013	20
K00850	0.476864	1.5176	0.615167	0.548134	0.983013	50
K00852	0.500221	0.853605	0.850637	0.409025	0.983013	60
K00853	-1.79967	-1.91511	-1.28787	0.218293	0.983013	30
K00854	-0.498001	0.628121	-0.446997	0.66159	0.983013	60
K00857	0.426838	0.786529	0.558507	0.58516	0.983013	50
K00858	0.366822	1.107	0.663155	0.517806	0.983013	60
K00859	0.862922	-0.19403	1.28472	0.219365	0.983013	30
K00864	0.733002	0.998322	0.791847	0.441421	0.983013	60
K00865	-0.357316	-0.69291	-0.42787	0.675136	0.983013	30
K00867	0.284264	0.0434567	0.439699	0.666744	0.983013	30
K00868	0.368996	-0.110396	0.376002	0.712449	0.983013	40
K00869	-0.121243	-2.01868	-0.225498	0.824791	0.983013	10
K00872	0.209787	-1.77996	0.374044	0.713873	0.983013	0
K00873	-0.0939263	1.50627	-0.141083	0.889777	0.983975	70
K00874	0.0236546	0.0162088	0.0436004	0.965827	0.994283	20
K00876	-0.0697757	1.15371	-0.074612	0.94156	0.989741	70
K00879	0.9079	-1.79623	0.764899	0.456802	0.983013	30
K00880	1.02198	-1.99061	0.982265	0.342338	0.983013	10
K00882	-0.0154333	0.510829	-0.026117	0.979526	0.996076	40
K00884	0.66428	-1.33842	0.665643	0.51626	0.983013	30
K00885	-1.09236	-1.33078	-1.54952	0.143156	0.983013	20
K00891	-0.286642	0.189369	-0.398626	0.696073	0.983013	30
K00895	1.01337	0.390045	0.960404	0.352851	0.983013	60
K00901	1.14557	-0.0200185	1.55179	0.142613	0.983013	40
K01082	-1.05109	-1.61132	-1.41748	0.177816	0.983013	20
K01141	-0.688352	-1.75769	-1.05715	0.308021	0.983013	10
K01142	-0.0874689	1.16035	-0.143757	0.887704	0.983975	60
K01147	0.586896	-0.556613	0.541575	0.59647	0.983013	50
K01151	2.57337	0.295639	2.80724	0.0137803	0.983013	60
K01153	-0.22412	2.69063	-0.295496	0.771873	0.983013	90
K01154	0.243035	3.07065	0.316193	0.756436	0.983013	90
K01155	0.291594	-0.160634	0.314029	0.758045	0.983013	50
K01156	-0.909589	0.903458	-0.920078	0.372831	0.983013	60
K01159	-0.135101	1.04883	-0.199189	0.844927	0.983013	60
K01163	-0.783138	0.288415	-0.724718	0.480346	0.983013	60
K01174	-0.0917332	-1.48804	-0.0891289	0.930219	0.989741	20
K01176	0.228692	-0.0970095	0.221515	0.827832	0.983013	50
K01182	-0.375034	-1.54603	-0.661342	0.518934	0.983013	10
K01185	-0.446599	1.28687	-0.664411	0.517026	0.983013	70
K01186	-0.0187861	-0.248426	-0.0214994	0.983145	0.996076	40
K01187	-0.633771	-0.833354	-0.726038	0.479561	0.983013	30
K01190	0.591725	0.356759	0.551911	0.589553	0.983013	50
K01191	0.393728	-1.1716	0.529907	0.604328	0.983013	20
K01195	-0.963619	0.348683	-1.40376	0.181787	0.983013	50
K01200	1.37519	0.511515	1.68954	0.112847	0.983013	50
K01206	0.640931	-0.216257	0.672544	0.511986	0.983013	30
K01207	0.518715	2.07158	0.741438	0.47046	0.983013	80
K01208	0.149659	0.131371	0.25295	0.803916	0.983013	30
K01220	0.11357	-0.160326	0.190276	0.851774	0.983013	20
K01223	-0.46808	0.637448	-0.57072	0.577071	0.983013	60
K01226	-0.416548	-3.08178	-0.723809	0.480887	0.983013	10
K01520	-0.27802	0.270358	-0.34693	0.733709	0.983013	30
K01531	1.62682	-1.6277	1.70002	0.110821	0.983013	20
K01533	-0.602777	0.193793	-0.518669	0.611944	0.983013	60
K01534	-0.438399	0.815027	-0.437416	0.66836	0.983013	60
K01537	-0.53112	1.12112	-0.575848	0.573692	0.983013	60
K01571	0.537435	0.408386	0.54146	0.596547	0.983013	50
K01572	0.114371	0.0285674	0.0821345	0.935681	0.989741	40
K01581	-0.555654	-0.400956	-0.525132	0.607559	0.983013	30
K01585	-0.0429241	-0.683957	-0.0567099	0.955563	0.992465	20
K01586	-0.881435	0.212209	-1.00326	0.332455	0.983013	60
K01588	1.67508	0.744399	1.84032	0.0866198	0.983013	70
K01591	-0.841366	-0.915276	-1.09539	0.2915	0.983013	30
K02342	0.472685	-0.207348	0.545556	0.593801	0.983013	30
K02343	0.515684	1.58302	0.738379	0.47226	0.983013	70
K02346	-0.996976	0.270782	-1.14385	0.271519	0.983013	50
K02350	-0.397099	2.19877	-0.313085	0.758747	0.983013	90
K02355	0.40236	2.5906	0.638275	0.53341	0.983013	100
K02356	-0.671359	0.853051	-1.0786	0.298671	0.983013	50
K02357	-0.225265	1.34405	-0.37232	0.715128	0.983013	60
K02358	0.547544	2.417	0.695957	0.49764	0.983013	90
K02371	1.18065	-0.612625	1.50939	0.15303	0.983013	40
K02380	-0.387041	-1.58926	-0.679714	0.507568	0.983013	10
K02406	0.928858	-1.31564	1.19595	0.25122	0.983013	10
K02424	-1.57692	-1.80646	-2.1068	0.0533011	0.983013	20
K03043	0.217176	2.83494	0.301743	0.767203	0.983013	100
K03046	-0.678008	2.7251	-0.953461	0.356237	0.983013	90
K03217	0.208572	2.07086	0.263744	0.79575	0.983013	90
K03218	-0.181455	1.37413	-0.294586	0.772554	0.983013	60
K03641	-0.532782	-0.881846	-0.600026	0.557902	0.983013	30
K03642	1.94956	-1.05373	2.00918	0.0638334	0.983013	40
K03644	-0.560368	0.943371	-0.783599	0.446093	0.983013	60
K03648	-0.7401	1.2685	-0.824243	0.423371	0.983013	60
K03650	-0.167193	1.65036	-0.21413	0.833477	0.983013	70
K03651	-0.290695	-0.343348	-0.241831	0.812353	0.983013	40
K03653	-0.228623	-1.30664	-0.419281	0.681257	0.983013	10
K03654	0.713508	1.46611	0.850901	0.408883	0.983013	60
K03655	0.650068	2.54626	0.946009	0.359896	0.983013	90
K03656	-0.708765	-0.247616	-0.794067	0.440169	0.983013	30
K03657	0.0394703	2.1786	0.0425192	0.966674	0.994283	80
K03664	-0.591369	0.747744	-0.987571	0.339821	0.983013	40
K03665	-1.28987	1.18572	-1.74229	0.102969	0.983013	80
K03667	1.02447	-1.03004	0.986773	0.340199	0.983013	30
K03671	-0.0459174	1.19317	-0.0698261	0.945302	0.989741	70
K03673	0.644658	-0.145936	0.593174	0.562353	0.983013	50
K03683	0.188154	-0.304858	0.177659	0.861489	0.983013	40
K03684	-0.827732	-1.05285	-0.89294	0.386707	0.983013	30
K03685	-1.39346	1.20318	-1.51923	0.150558	0.983013	70
K03686	-0.417226	1.02726	-0.665717	0.516214	0.983013	60
K03687	0.534388	0.84868	0.819645	0.425903	0.983013	60
K03688	0.00409938	-1.15184	0.00500436	0.996076	0.996076	20
K03695	-1.31999	2.05649	-1.6236	0.126349	0.983013	70
K03696	2.70229	-0.569241	2.12034	0.0519736	0.983013	50
K03699	0.070236	1.60153	0.113116	0.911515	0.983975	70
K03701	-0.371136	2.86961	-0.542919	0.595569	0.983013	100
K03702	-0.460913	2.38955	-0.625811	0.541324	0.983013	90
K03703	0.213522	1.49754	0.318572	0.754668	0.983013	70
K03704	-0.0697952	-0.0847755	-0.124633	0.902554	0.983975	20
K03705	0.0763006	0.466467	0.117527	0.908082	0.983975	40
K03711	1.58168	-0.443924	1.65098	0.12058	0.983013	40
K03718	0.914903	-0.0864037	1.39559	0.184187	0.983013	40
K03719	1.68687	-1.03806	1.71641	0.107715	0.983013	40
K03722	-0.949356	0.769076	-1.31317	0.209861	0.983013	50
K03723	0.831553	2.07285	1.26935	0.224639	0.983013	70
K03732	-0.442958	-0.625219	-0.412866	0.685844	0.983013	40
K03733	-0.0754626	0.94175	-0.0811177	0.936476	0.989741	50
K03734	0.956236	0.823284	1.44574	0.169864	0.983013	60
K03737	0.41259	1.71779	0.571255	0.576718	0.983013	80
K03742	-0.782575	-1.07197	-0.846651	0.411171	0.983013	30
K03743	0.412561	-1.36304	0.413476	0.685407	0.983013	20
K03744	0.602299	1.18804	1.01532	0.326866	0.983013	60
K03748	-1.02761	-1.62072	-1.4252	0.175613	0.983013	20
K03750	0.787071	-0.479328	0.893999	0.386159	0.983013	30
K03756	-1.81641	-0.565283	-1.98713	0.0664625	0.983013	40
K03758	-1.60039	-2.49021	-1.91195	0.0761827	0.983013	20
K03763	1.32019	1.48192	1.74247	0.102937	0.983013	70
K03768	0.543612	1.08026	0.650081	0.525973	0.983013	50
K03770	-0.160948	0.293935	-0.263198	0.796162	0.983013	40
K03771	0.407244	-0.62309	0.471841	0.644177	0.983013	20
K03772	-0.253373	0.473867	-0.257035	0.800823	0.983013	50
K03773	0.248403	0.10726	0.257263	0.80065	0.983013	40
K03775	0.766443	-0.0766732	1.10576	0.287134	0.983013	40
K03777	-0.436633	-1.26392	-0.557009	0.586156	0.983013	10
K03778	0.430186	0.204011	0.720141	0.483073	0.983013	30
K03781	-0.461408	-1.38236	-0.382875	0.707458	0.983013	40
K03783	0.0536154	-1.60344	0.0674886	0.94713	0.989741	20
K03784	0.196224	0.720295	0.311106	0.76022	0.983013	50
K03786	-0.787833	-0.687768	-1.25577	0.229382	0.983013	20
K03787	-0.106607	0.568061	-0.125165	0.90214	0.983975	50
K04068	-0.694618	0.530381	-1.10478	0.287542	0.983013	40
K04069	1.42481	0.407889	1.90132	0.0776561	0.983013	50
K04072	1.2689	1.06991	1.879	0.0808348	0.983013	50
K04075	-0.326823	1.22163	-0.517216	0.612933	0.983013	70
K04077	0.666262	1.77473	0.999674	0.334127	0.983013	70
K04078	0.762206	0.580442	0.955885	0.355052	0.983013	50
K04079	0.578455	1.39759	0.766358	0.45596	0.983013	70
K04083	-0.451193	0.982772	-0.739507	0.471596	0.983013	30
K04084	0.504488	-0.420133	0.72047	0.482877	0.983013	30
K04085	0.40623	-0.41927	0.358392	0.725299	0.983013	40
K04087	-0.241901	-1.06676	-0.442458	0.664793	0.983013	10
K04088	-1.01933	-0.755786	-1.57016	0.138292	0.983013	20
K04095	1.17184	-0.506738	1.36623	0.19302	0.983013	40
K04096	-0.23066	1.41407	-0.300709	0.767975	0.983013	60
K04485	-0.467616	1.14397	-0.579682	0.571172	0.983013	50
K04487	-1.48211	1.54777	-2.32945	0.0350125	0.983013	70
K04488	-1.08242	0.162106	-1.3094	0.2111	0.983013	50
K04516	-1.05172	-1.61234	-1.41816	0.177621	0.983013	20
K04564	-0.497636	-0.788303	-0.549208	0.591358	0.983013	30
K04567	-0.813652	2.02076	-1.17467	0.259366	0.983013	70
K04568	1.77879	-1.50277	1.62982	0.125018	0.983013	40
K04655	0.98144	0.329607	0.97957	0.343622	0.983013	50
K04691	-0.151701	-2.38641	-0.169387	0.867871	0.983975	20
K04720	0.20298	-0.108639	0.242505	0.811842	0.983013	40
K04744	0.493379	-1.32035	0.591633	0.563357	0.983013	20
K04753	-0.555969	0.0329762	-0.496933	0.626808	0.983013	40
K04759	1.76175	1.20774	1.66926	0.116858	0.983013	70
K04760	0.00742744	-1.87244	0.00982885	0.992294	0.996076	20
K04761	0.17221	0.443272	0.250567	0.805722	0.983013	40
K04762	0.056914	-0.0297339	0.0678187	0.946871	0.989741	40
K04763	-0.0919374	1.77614	-0.14986	0.882974	0.983975	70
K04764	0.91253	-0.664707	1.21999	0.242259	0.983013	30
K04771	-0.598085	-0.17956	-0.624877	0.54192	0.983013	30
K04773	-0.156511	1.16912	-0.244586	0.81026	0.983013	50
K05339	-0.509572	-0.414577	-0.572633	0.575809	0.983013	30
K05349	-0.510466	-0.617083	-0.575514	0.573912	0.983013	30
K05365	0.68464	-0.890466	0.814564	0.428713	0.983013	30
K05366	0.199721	2.02921	0.210363	0.83636	0.983013	70
K05515	0.703138	1.8014	0.980289	0.34328	0.983013	70
K05539	-1.37628	0.312976	-1.41897	0.17739	0.983013	50
K05540	0.392153	0.462197	0.569734	0.577722	0.983013	50
K05541	1.73519	-0.907703	1.67302	0.116106	0.983013	40
K05592	0.454414	2.15804	0.620443	0.544753	0.983013	80
K05595	-0.700148	0.605182	-0.890246	0.388104	0.983013	50
K05606	0.516254	-1.72822	0.637072	0.534171	0.983013	20
K05673	-1.03237	0.324395	-0.716455	0.485277	0.983013	50
K05685	1.093	-1.04781	1.33732	0.202053	0.983013	30
K05801	1.25919	-0.783137	1.49546	0.15659	0.983013	40
K05802	0.157043	-1.20702	0.196775	0.84678	0.983013	20
K05807	0.425988	-0.836349	0.515307	0.614232	0.983013	30
K05808	-0.576495	-0.303794	-0.905818	0.38008	0.983013	30
K05810	0.443393	-0.482293	0.606961	0.553417	0.983013	30
K05820	-0.0165461	-1.40944	-0.0206771	0.98379	0.996076	20
K05832	0.191241	-0.423202	0.178461	0.860871	0.983013	40
K05833	0.307585	-0.984911	0.422872	0.678695	0.983013	20
K05837	0.531651	1.24602	0.686775	0.503238	0.983013	60
K05838	-2.87029	-1.29898	-2.49401	0.0254945	0.983013	40
K05851	-0.233335	-0.501958	-0.268385	0.792246	0.983013	40
K05878	0.529471	-0.4012	0.691002	0.500657	0.983013	30
K05879	-0.312692	-1.60928	-0.562142	0.582746	0.983013	10
K05881	-0.587345	-1.49942	-0.948499	0.358671	0.983013	10
K05896	-0.505519	1.0332	-0.432574	0.671794	0.983013	60
K05952	1.30044	-1.4432	1.30987	0.210946	0.983013	30
K05985	-0.659262	-0.418906	-0.980019	0.343408	0.983013	30
K06001	-0.127256	-1.34718	-0.236581	0.816346	0.983013	10
K06020	0.675978	0.778362	0.875543	0.395784	0.983013	60
K06023	-0.666357	-0.614028	-0.59083	0.56388	0.983013	30
K06024	0.174767	0.443144	0.221378	0.827936	0.983013	40
K06076	0.505374	-0.324643	0.691593	0.500296	0.983013	30
K06131	-0.409779	0.363409	-0.643959	0.529822	0.983013	30
K06133	0.0590921	-1.36947	0.109086	0.914654	0.983975	10
K06217	0.468844	0.791071	0.666846	0.515514	0.983013	50
K06218	-0.112414	-0.306821	-0.133147	0.895938	0.983975	40
K06221	0.236628	-1.00248	0.235453	0.817204	0.983013	20
K06223	0.13899	1.21029	0.15304	0.880511	0.983975	50
K06287	-1.891	-0.247118	-2.48296	0.0260472	0.983013	40
K06346	-0.562559	-0.167726	-0.772279	0.452557	0.983013	30
K06381	-0.332902	-0.278983	-0.362182	0.722526	0.983013	30
K06400	-1.18402	0.177068	-1.3883	0.186349	0.983013	50
K06442	-0.102828	0.238802	-0.133351	0.895779	0.983975	40
K06518	1.00715	-0.276354	1.14255	0.272042	0.983013	30
K06545	1.27111	-2.1765	1.34717	0.198938	0.983013	10
K06726	-0.293165	-0.416671	-0.393014	0.70012	0.983013	30
K06861	0.696424	0.210907	0.839492	0.415043	0.983013	50
K06871	0.182066	0.531179	0.291497	0.774868	0.983013	50
K06872	1.11325	-0.197878	1.53297	0.14716	0.983013	40
K06881	-1.13038	0.370393	-1.35229	0.197336	0.983013	50
K06885	-0.515065	-1.827	-0.859826	0.404106	0.983013	10
K06889	0.311258	0.613969	0.415391	0.684037	0.983013	60
K06890	-0.816359	-0.686451	-1.2664	0.225661	0.983013	20
K06899	-0.479814	-0.377475	-0.617597	0.546575	0.983013	30
K06901	-0.782036	1.37292	-1.09707	0.290789	0.983013	70
K06903	0.14284	-1.90117	0.259403	0.799031	0.983013	0
K06907	0.559994	-0.685312	0.611433	0.550534	0.983013	30
K06909	1.30833	0.822918	1.73966	0.103443	0.983013	50
K06911	-0.451616	-1.07953	-0.378795	0.710419	0.983013	30
K06915	-0.656121	0.0786648	-0.940693	0.362522	0.983013	30
K06919	-0.0710075	1.49007	-0.0699768	0.945184	0.989741	60
K06920	-0.104576	-0.00891105	-0.123476	0.903453	0.983975	40
K06925	1.37238	0.707854	2.16004	0.0482568	0.983013	50
K06941	-0.13303	0.685389	-0.203627	0.841521	0.983013	40
K06942	-0.562114	1.75319	-0.684814	0.504438	0.983013	80
K06968	-1.23034	-1.25194	-1.81051	0.091329	0.983013	20
K06997	0.920297	0.358795	1.38135	0.188428	0.983013	40
K07001	0.563624	0.150839	0.610172	0.551347	0.983013	50
K07004	0.253987	-0.0869809	0.312081	0.759494	0.983013	50
K07006	0.259088	-0.0907575	0.422005	0.679313	0.983013	20
K07007	0.803722	0.808084	1.028	0.321068	0.983013	60
K07009	-0.194577	-2.35209	-0.166829	0.869847	0.983975	20
K07010	-0.247191	-1.18487	-0.33688	0.741113	0.983013	20
K07014	-1.23819	-0.668239	-1.64587	0.121641	0.983013	20
K07025	0.621508	-0.261827	0.493189	0.629385	0.983013	50
K07027	0.543844	-1.46336	0.705523	0.491847	0.983013	20
K07030	0.573976	1.8133	0.766606	0.455818	0.983013	80
K07037	-0.354459	-0.426889	-0.389244	0.702845	0.983013	40
K07042	-0.138599	0.384493	-0.212517	0.834711	0.983013	40
K07043	-0.789787	-0.815053	-0.971751	0.347367	0.983013	30
K07048	-0.416547	-2.38863	-0.723808	0.480887	0.983013	10
K07052	0.499635	0.482882	0.54125	0.596688	0.983013	50
K07053	-1.06806	0.26884	-1.04836	0.311914	0.983013	60
K07056	0.183681	1.30901	0.286499	0.778616	0.983013	60
K07258	0.801023	1.1369	1.21381	0.244539	0.983013	60
K07259	0.219283	-1.2901	0.309799	0.761194	0.983013	20
K07263	-1.26388	0.761103	-1.36693	0.192806	0.983013	50
K07270	-0.4764	-0.812341	-0.808529	0.432066	0.983013	10
K07271	-0.400592	-0.0239339	-0.39335	0.699878	0.983013	40
K07273	0.865332	-0.575703	1.18795	0.254259	0.983013	30
K07277	0.110503	1.37619	0.11332	0.911356	0.983975	60
K07278	1.91881	-1.41876	1.55978	0.140721	0.983013	40
K07284	0.863629	0.128116	1.07824	0.298823	0.983013	40
K07301	0.212239	-0.0806521	0.368754	0.717727	0.983013	20
K07304	-0.522258	-1.37309	-0.574431	0.574625	0.983013	30
K07305	1.40953	-0.353409	1.63442	0.124043	0.983013	40
K07306	0.499989	-1.34184	0.728962	0.477825	0.983013	20
K07315	1.08322	-0.526532	1.24794	0.232151	0.983013	40
K07316	-1.1526	1.70674	-1.70641	0.109601	0.983013	80
K07317	-1.26211	-1.1912	-1.86418	0.083009	0.983013	20
K07318	-0.0313535	-0.0368983	-0.0420494	0.967042	0.994283	40
K07326	0.218325	0.07191	0.259023	0.799319	0.983013	50
K07334	-3.14465	-0.273721	-3.99299	0.00128922	0.329395	50
K07335	1.79117	0.500739	2.14174	0.0499382	0.983013	50
K07341	1.37528	-0.473928	1.25083	0.231128	0.983013	40
K07344	0.0966948	-0.923288	0.100215	0.921569	0.987257	40
K07347	0.444545	-1.38952	0.688043	0.502463	0.983013	0
K07386	1.51262	1.44743	1.71899	0.107235	0.983013	70
K07391	-0.220364	0.67493	-0.296424	0.771179	0.983013	40
K07400	-0.108097	-2.28833	-0.109452	0.914369	0.983975	20
K07407	0.153393	-2.46516	0.151991	0.881323	0.983975	20
K07444	-0.416547	-0.0801186	-0.455257	0.655777	0.983013	30
K07447	-0.374166	0.821108	-0.583937	0.568383	0.983013	60
K07456	-0.386349	1.04588	-0.361531	0.723002	0.983013	70
K07459	-1.71182	-0.702736	-2.0474	0.0595011	0.983013	40
K07460	0.0691921	-1.2795	0.105788	0.917224	0.984667	20
K07462	-0.0703509	1.2353	-0.0976768	0.923548	0.987308	50
K07473	-1.61138	-0.086662	-1.89943	0.0779217	0.983013	40
K07474	1.24924	-0.0879902	1.65239	0.120291	0.983013	40
K07478	-1.44233	1.49661	-1.89657	0.0783227	0.983013	70
K07479	0.0731413	-1.24159	0.11281	0.911754	0.983975	20
K07481	0.254949	0.698509	0.282253	0.781804	0.983013	40
K07482	0.0590741	1.4032	0.0582082	0.95439	0.992465	70
K07483	-0.332472	0.141938	-0.390198	0.702155	0.983013	40
K07484	1.72868	-2.17737	1.68384	0.113962	0.983013	20
K07485	0.706356	-0.515084	1.13882	0.273544	0.983013	30
K07486	0.334807	-1.22079	0.42932	0.674105	0.983013	20
K07487	0.575277	2.70606	0.792191	0.441226	0.983013	80
K07488	-1.19539	0.569059	-1.3707	0.191655	0.983013	50
K07491	-0.414757	1.13331	-0.494669	0.628366	0.983013	60
K07493	0.0447117	2.83468	0.0726391	0.943102	0.989741	100
K07496	-0.123592	1.80214	-0.182603	0.857679	0.983013	50
K07497	-0.961991	2.87721	-1.32316	0.206604	0.983013	90
K07501	-0.793843	-0.38226	-1.16646	0.262562	0.983013	30
K07507	-1.00592	-0.765857	-1.19549	0.251395	0.983013	30
K07552	-0.162602	-0.567335	-0.17723	0.86182	0.983013	40
K09787	-0.963877	-0.641032	-0.886854	0.389866	0.983013	30
K09798	0.157043	-1.20702	0.196775	0.84678	0.983013	20
K09800	1.13707	1.46709	1.0921	0.292892	0.983013	80
K09801	-2.26829	-2.22305	-2.16521	0.0477916	0.983013	20
K09808	0.0206298	1.80043	0.0261239	0.979521	0.996076	70
K09810	0.0386829	-0.556442	0.0540144	0.957673	0.992639	20
K09811	0.960411	1.46107	1.29036	0.217453	0.983013	70
K09812	0.600009	-0.261454	0.746316	0.4676	0.983013	30
K09815	1.08957	1.18256	1.2867	0.21869	0.983013	60
K09816	0.382479	0.973071	0.453057	0.657324	0.983013	50
K09817	-0.145049	0.52972	-0.235329	0.817298	0.983013	40
K09824	1.28505	-0.701353	1.43539	0.172743	0.983013	40
K09825	-0.228623	-1.30664	-0.419281	0.681257	0.983013	10
K09861	-0.00616915	0.363341	-0.00931466	0.992697	0.996076	40
K09903	0.675259	0.901667	0.883382	0.391677	0.983013	60
K09951	-2.13651	-0.879759	-2.29742	0.0372201	0.983013	30
K09952	-0.0420659	-1.09335	-0.051103	0.959952	0.992987	20
K09961	-0.406272	-2.20322	-0.379239	0.710097	0.983013	20
K09963	-0.312692	-1.60928	-0.562142	0.582746	0.983013	10
K10009	-1.2009	-1.5514	-1.69996	0.110832	0.983013	20
K10010	-0.278864	-1.89297	-0.505811	0.620716	0.983013	10
K10026	-0.596497	-0.973732	-0.77948	0.448438	0.983013	30
K10112	-0.971558	1.78217	-1.13071	0.276833	0.983013	60
K10117	2.38063	-0.239213	2.60982	0.020338	0.983013	50
K10118	0.358004	-1.2795	0.514053	0.615086	0.983013	20
K10119	0.890876	-0.736302	1.16003	0.265088	0.983013	30
K11690	0.185388	-0.606712	0.219547	0.829335	0.983013	20
K11707	-0.28066	-0.3307	-0.338362	0.74002	0.983013	30
K11710	-0.387358	-1.87808	-0.680196	0.507271	0.983013	10
K11717	-0.891781	1.59786	-1.11164	0.284678	0.983013	70
K11720	-0.0226305	-0.543107	-0.0306414	0.97598	0.996076	20
K11747	-2.04963	-0.90198	-1.84169	0.0864094	0.983013	40
K11749	0.168296	1.40045	0.220833	0.828352	0.983013	70
K11751	0.666154	0.183799	0.596217	0.560374	0.983013	50
K13821	-0.746689	-1.0498	-0.829488	0.420494	0.983013	30
K13953	1.31878	-0.258505	1.36384	0.193755	0.983013	40
K14058	-0.96733	1.15405	-1.20888	0.246369	0.983013	60
K14155	-0.371219	1.20642	-0.537161	0.599437	0.983013	60
K14170	-0.531052	-0.808352	-0.611489	0.550499	0.983013	30
K14260	0.738282	-1.12983	0.888011	0.389265	0.983013	30
K14392	0.869225	-0.68831	0.828116	0.421246	0.983013	30
K14441	0.566771	0.838881	0.828624	0.420967	0.983013	50
K14445	0.378499	-0.137776	0.369834	0.71694	0.983013	50
K14540	-0.064783	0.811216	-0.0641312	0.949756	0.99046	70
K14611	1.17336	-1.35756	0.687669	0.502691	0.983013	50
K14623	-0.431482	0.217646	-0.40498	0.691501	0.983013	40
K14652	-0.357396	0.225105	-0.460996	0.651753	0.983013	50
K15342	-1.75162	0.121533	-1.65065	0.120649	0.983013	50
K15396	-0.535903	-0.73568	-0.476497	0.640937	0.983013	40
K17277	-0.708128	-1.06259	-1.01011	0.329272	0.983013	20
K17286	-0.418384	-0.468323	-0.575781	0.573736	0.983013	30
K17318	1.80003	-1.05041	1.51215	0.152333	0.983013	40
K17686	-0.220544	1.03245	-0.240653	0.813248	0.983013	70
K17758	1.12032	-0.323985	1.46049	0.165832	0.983013	40
K17759	0.661034	-0.978152	0.829874	0.420283	0.983013	30
K17828	0.323842	-1.3	0.467007	0.647549	0.983013	20
K18013	0.397798	-0.31864	0.448774	0.660338	0.983013	50
K18118	-0.278864	-0.976679	-0.505812	0.620716	0.983013	10
K18138	0.349516	0.694235	0.318969	0.754374	0.983013	50
K18218	-1.03381	-0.19709	-0.96989	0.348262	0.983013	50
K18220	-0.790344	-0.608063	-0.751132	0.464787	0.983013	30
K18369	-0.228623	-1.30664	-0.419281	0.681257	0.983013	10
K18682	0.861734	0.564792	0.693106	0.499374	0.983013	60
K18691	-1.40232	-0.472692	-1.90855	0.0766512	0.983013	20
K18707	-0.846082	-0.0804346	-1.0802	0.29798	0.983013	30
K18828	-0.201747	-1.61535	-0.37176	0.715536	0.983013	10
K18829	-0.112388	-1.9868	-0.209145	0.837293	0.983013	10
K18889	-0.541185	-0.810109	-0.570808	0.577013	0.983013	30
K18928	0.00464972	-0.308847	0.00518274	0.995937	0.996076	40
K18929	0.128931	-1.18787	0.177892	0.86131	0.983013	20
K19157	0.129141	-0.412893	0.130071	0.898327	0.983975	50
K19222	-1.05652	-1.27344	-1.51048	0.152755	0.983013	20
K19239	1.33599	-0.339409	1.70571	0.109735	0.983013	20
K19304	-0.221744	-0.217676	-0.284928	0.779794	0.983013	40
K19804	1.49926	-0.463411	1.79252	0.0942792	0.983013	40
K19810	0.22099	-1.81622	0.25267	0.804128	0.983013	20
K20074	-0.287667	-1.06844	-0.271798	0.789672	0.983013	40
K20527	-0.848851	-1.11174	-0.987516	0.339847	0.983013	30
K20531	0.563404	-1.32955	0.74019	0.471194	0.983013	20
K20532	0.390118	-1.26023	0.509885	0.61793	0.983013	20
K20534	0.747345	-1.86358	0.651804	0.524892	0.983013	20
K21393	-0.688762	0.898998	-0.927463	0.369115	0.983013	50
K21395	0.184048	0.498816	0.255916	0.80167	0.983013	40
K21449	0.594789	3.76472	1.09932	0.28984	0.983013	100
K21471	1.26456	1.11392	1.76267	0.099361	0.983013	70
K21498	-0.969805	-0.996021	-0.896863	0.38468	0.983013	30
K22391	-0.243002	-0.00673516	-0.357434	0.726001	0.983013	30

## Sheet: Probiotic
KEGG	logFC	AveExpr	t	P.Value	adj.P.Val	Prevalence
K00010	-0.225255	-0.240676	-0.301264	0.766295	0.993107	53.85
K00012	0.549888	-0.079558	0.700202	0.491793	0.993107	53.85
K00013	0.123616	-1.14222	0.173774	0.863774	0.993107	38.46
K00014	0.179094	1.17243	0.273898	0.786946	0.993107	84.62
K00015	-0.964021	-0.680805	-1.01592	0.321689	0.993107	46.15
K00016	-1.2791	0.592204	-1.4997	0.14917	0.993107	69.23
K00018	0.570506	-0.774832	0.88595	0.386077	0.993107	30.77
K00024	0.279748	0.38387	0.44254	0.662804	0.993107	53.85
K00027	-0.00907619	-0.820752	-0.0126921	0.989998	0.993107	38.46
K00029	-0.41134	0.202767	-0.549	0.589027	0.993107	53.85
K00031	0.539113	1.09836	0.629792	0.535895	0.993107	76.92
K00033	-0.812659	0.824016	-1.08533	0.290567	0.993107	61.54
K00036	-0.735559	0.789979	-1.19006	0.24783	0.993107	69.23
K00046	-0.163345	-0.440606	-0.256073	0.800486	0.993107	38.46
K00052	-1.07375	-0.0658227	-1.35252	0.191167	0.993107	61.54
K00053	0.0238016	0.427565	0.0326629	0.974264	0.993107	61.54
K00057	-0.0763646	1.26162	-0.13368	0.894979	0.993107	69.23
K00058	0.261581	0.242821	0.370644	0.714763	0.993107	53.85
K00059	-0.228871	1.11399	-0.348844	0.730819	0.993107	76.92
K00067	-0.157076	-1.29993	-0.246056	0.808123	0.993107	23.08
K00074	-0.736038	-0.153134	-0.90192	0.377735	0.993107	46.15
K00075	-0.453331	1.2091	-0.751576	0.46098	0.993107	69.23
K00077	0.212424	-0.941486	0.268799	0.790812	0.993107	23.08
K00088	0.141486	1.98135	0.183402	0.856312	0.993107	100
K00099	0.225496	0.916852	0.244643	0.809203	0.993107	76.92
K00101	1.32462	-0.709901	1.80418	0.0861469	0.993107	38.46
K00111	-0.185031	1.15234	-0.303096	0.764918	0.993107	76.92
K00113	1.29715	-0.455575	1.82986	0.0820796	0.993107	46.15
K00123	-0.685941	-0.246747	-0.756572	0.458046	0.993107	46.15
K00128	-1.56264	-0.372889	-2.33694	0.0298538	0.993107	53.85
K00131	-0.447533	-0.898656	-0.546882	0.590455	0.993107	38.46
K00133	-0.77829	1.16019	-1.1272	0.272881	0.993107	76.92
K00134	-0.622822	1.51546	-1.00808	0.325348	0.993107	76.92
K00135	1.25533	0.347732	1.60432	0.124177	0.993107	61.54
K00140	-0.152426	0.261727	-0.153093	0.879845	0.993107	69.23
K00145	1.07082	-1.18677	1.59204	0.126915	0.993107	15.38
K00147	-0.100329	0.225626	-0.165906	0.869881	0.993107	46.15
K00161	0.45006	-0.114017	0.507966	0.616983	0.993107	53.85
K00162	-0.172041	-0.786016	-0.234811	0.816721	0.993107	46.15
K00163	-0.442498	0.210224	-0.602689	0.553427	0.993107	46.15
K00164	-0.843733	0.143966	-1.04391	0.308867	0.993107	61.54
K00174	0.238893	-1.60725	0.27948	0.78272	0.993107	23.08
K00175	-0.243658	-2.09789	-0.401782	0.692066	0.993107	15.38
K00208	0.764472	-0.129582	1.13995	0.267652	0.993107	46.15
K00215	0.0168414	0.77052	0.0229678	0.981901	0.993107	61.54
K00230	0.997459	-1.776	1.19735	0.245044	0.993107	23.08
K00231	-0.826519	-1.26133	-0.923577	0.366616	0.993107	23.08
K00232	-1.47864	-3.59082	-1.65813	0.112751	0.993107	7.69
K00239	0.69074	-1.932	0.716838	0.481687	0.993107	38.46
K00241	-0.0335966	-1.17594	-0.034439	0.972865	0.993107	38.46
K00243	0.166966	-0.923164	0.184129	0.855749	0.993107	38.46
K00244	-0.856569	0.206162	-1.01234	0.323356	0.993107	53.85
K00248	0.139419	0.0712019	0.136807	0.892539	0.993107	61.54
K00262	-0.221807	0.391787	-0.362005	0.72111	0.993107	61.54
K00265	-0.319291	-0.0900317	-0.46668	0.645726	0.993107	46.15
K00266	0.420832	0.0655744	0.726794	0.475697	0.993107	61.54
K00557	1.00456	-2.02613	1.08807	0.289383	0.993107	30.77
K00558	0.188947	3.08834	0.294664	0.771259	0.993107	92.31
K00560	-0.24528	1.47852	-0.355398	0.725978	0.993107	76.92
K00564	0.0682185	0.574093	0.0995086	0.921716	0.993107	53.85
K00566	-0.536601	1.80358	-0.828342	0.417164	0.993107	76.92
K00567	0.184709	-0.979911	0.257332	0.799527	0.993107	38.46
K00568	-0.816392	-0.441293	-0.925473	0.365653	0.993107	53.85
K00571	-0.316255	2.23521	-0.422416	0.677187	0.993107	92.31
K00588	0.225386	-0.450051	0.322642	0.750285	0.993107	53.85
K00600	-0.226463	0.578841	-0.368747	0.716155	0.993107	53.85
K00602	-0.00675582	0.561497	-0.00769653	0.993935	0.993935	53.85
K00603	0.00719903	-0.547525	0.0133326	0.989493	0.993107	38.46
K00604	-0.689086	1.63622	-1.00417	0.327182	0.993107	84.62
K00606	-0.42528	-1.30448	-0.595265	0.558282	0.993107	38.46
K00609	-0.529094	-0.873791	-0.755044	0.458942	0.993107	38.46
K00611	-0.283184	0.684811	-0.494651	0.626187	0.993107	61.54
K00615	-0.691276	2.30173	-1.09536	0.286255	0.993107	84.62
K00616	0.720826	0.976291	1.2782	0.21568	0.993107	69.23
K00625	-0.645797	1.26575	-0.81893	0.42239	0.993107	76.92
K00626	0.351992	0.421378	0.550137	0.588262	0.993107	61.54
K00627	0.644035	1.11751	0.812166	0.426171	0.993107	76.92
K00631	0.621866	-0.608302	0.561755	0.580467	0.993107	61.54
K00639	0.39447	-0.760477	0.585548	0.564669	0.993107	30.77
K00640	-0.578253	-0.212392	-0.778171	0.445494	0.993107	46.15
K00641	0.504115	-0.124423	0.692351	0.496605	0.993107	61.54
K00645	-0.514812	0.10562	-0.715945	0.482226	0.993107	53.85
K00647	1.12487	-0.480499	1.17027	0.255523	0.993107	46.15
K00648	0.688474	-0.351621	0.916268	0.370344	0.993107	38.46
K00652	1.2435	-0.182316	2.122	0.0464004	0.993107	30.77
K00655	-0.689839	0.376697	-0.978029	0.339637	0.993107	61.54
K00656	-0.473767	1.63475	-0.750935	0.461357	0.993107	76.92
K00658	0.593996	-0.426158	0.621022	0.541535	0.993107	53.85
K00773	-1.37647	1.60367	-1.99761	0.0594146	0.993107	76.92
K00783	-0.406914	1.09429	-0.731927	0.472626	0.993107	69.23
K00784	0.0086584	-0.685071	0.0117695	0.990725	0.993107	53.85
K00786	2.28709	-0.626061	2.21825	0.0381638	0.993107	61.54
K00789	0.265783	2.22012	0.388264	0.701885	0.993107	92.31
K00790	-0.244895	1.11597	-0.417418	0.680779	0.993107	61.54
K00791	-0.654815	0.909715	-1.14737	0.264647	0.993107	61.54
K00793	-0.459696	0.152694	-0.681709	0.50317	0.993107	53.85
K00794	1.19617	-0.664567	1.7172	0.101248	0.993107	46.15
K00796	0.675846	0.0437835	0.714784	0.482928	0.993107	61.54
K00800	-0.202003	0.171405	-0.334871	0.741177	0.993107	46.15
K00806	0.887178	0.791049	1.49321	0.150849	0.993107	61.54
K00812	-0.546044	-0.202426	-0.497992	0.623872	0.993107	61.54
K00817	1.01908	-0.486179	1.52174	0.143585	0.993107	53.85
K00820	0.6036	1.35844	0.925983	0.365394	0.993107	69.23
K00821	-0.82932	-1.22243	-1.15588	0.261227	0.993107	30.77
K00826	-0.808291	0.677737	-1.07478	0.295153	0.993107	69.23
K00831	0.822171	-0.46975	1.19002	0.247848	0.993107	53.85
K00833	1.97463	-1.2972	3.45846	0.00245695	0.488477	23.08
K00836	0.429191	-1.42363	0.469469	0.643766	0.993107	38.46
K00841	-1.01167	-0.405796	-1.55649	0.135131	0.993107	30.77
K00845	-0.671551	1.33523	-1.14575	0.265301	0.993107	76.92
K00847	0.846487	-0.520439	1.40239	0.175992	0.993107	30.77
K00849	-0.368564	0.718509	-0.637236	0.531133	0.993107	53.85
K00850	0.0387202	1.43069	0.0627674	0.950569	0.993107	69.23
K00852	0.199204	0.913029	0.344228	0.734235	0.993107	61.54
K00853	2.06932	-2.52787	1.96954	0.0627694	0.993107	23.08
K00854	0.692021	-0.843942	0.994975	0.331527	0.993107	30.77
K00857	-0.679902	0.446358	-1.25957	0.222195	0.993107	61.54
K00858	-0.572374	1.36324	-0.772569	0.448729	0.993107	76.92
K00859	0.0571174	0.832248	0.0737376	0.941945	0.993107	69.23
K00864	0.746141	0.198351	0.939406	0.358628	0.993107	46.15
K00865	-1.10735	-0.0548354	-1.15705	0.260763	0.993107	53.85
K00867	0.539394	0.41833	0.585952	0.564403	0.993107	46.15
K00868	0.881622	-0.319732	1.4511	0.162115	0.993107	46.15
K00869	-0.671056	-1.22332	-0.801577	0.432133	0.993107	38.46
K00872	-0.085169	-0.610535	-0.105846	0.916749	0.993107	53.85
K00873	-0.119171	1.52575	-0.186248	0.854109	0.993107	69.23
K00874	-0.844692	0.794996	-1.42316	0.169962	0.993107	61.54
K00876	0.382121	1.22691	0.458044	0.651813	0.993107	84.62
K00879	-0.336273	-1.2641	-0.312587	0.757801	0.993107	46.15
K00880	-0.0175334	-2.26665	-0.0273005	0.978488	0.993107	15.38
K00882	-0.435152	0.601507	-0.784073	0.442101	0.993107	53.85
K00884	0.286453	-1.14902	0.297219	0.769336	0.993107	38.46
K00885	1.18662	-0.54817	1.5405	0.138969	0.993107	46.15
K00891	0.0580521	-0.091975	0.104482	0.917818	0.993107	30.77
K00895	-0.134251	-1.66337	-0.248153	0.806523	0.993107	15.38
K00901	-0.117838	-0.264703	-0.18443	0.855516	0.993107	46.15
K01082	-0.329151	-0.575882	-0.433991	0.668898	0.993107	53.85
K01141	0.0837072	-1.20891	0.119488	0.90607	0.993107	38.46
K01142	-1.12733	1.16586	-1.97772	0.0617752	0.993107	69.23
K01147	1.28194	-0.757702	1.2345	0.231197	0.993107	46.15
K01151	2.21521	-0.562008	3.00811	0.00689888	0.881331	46.15
K01153	-0.243861	2.64916	-0.429337	0.672226	0.993107	100
K01154	-0.515967	3.21178	-0.925193	0.365795	0.993107	100
K01155	1.06336	0.061775	1.43412	0.166849	0.993107	61.54
K01156	0.443022	1.69465	0.544252	0.59223	0.993107	84.62
K01159	-1.17712	1.05852	-1.71446	0.101758	0.993107	61.54
K01163	0.120615	-1.02744	0.156404	0.877268	0.993107	30.77
K01174	1.10569	-1.31594	1.36892	0.186066	0.993107	38.46
K01176	-0.143323	0.123499	-0.173526	0.863967	0.993107	69.23
K01182	-0.192325	-1.33323	-0.28405	0.779265	0.993107	23.08
K01185	1.36197	1.65159	1.92937	0.067862	0.993107	69.23
K01186	0.468733	-0.447675	0.652865	0.52121	0.993107	46.15
K01187	-0.344362	-0.368752	-0.401125	0.692543	0.993107	61.54
K01190	0.245306	0.0921156	0.350793	0.729378	0.993107	61.54
K01191	-0.596516	-0.858434	-0.782705	0.442886	0.993107	38.46
K01195	-1.31667	0.966461	-1.86347	0.0770105	0.993107	69.23
K01200	-0.986479	0.888442	-1.35045	0.19182	0.993107	76.92
K01206	0.361525	0.351628	0.47812	0.637702	0.993107	61.54
K01207	-0.45323	1.63247	-0.83565	0.413134	0.993107	76.92
K01208	-0.35981	0.812488	-0.514891	0.612221	0.993107	69.23
K01220	-0.440848	0.288697	-0.654088	0.520438	0.993107	61.54
K01223	0.378946	-0.00545576	0.477905	0.637853	0.993107	53.85
K01226	0.865652	-3.15246	1.62208	0.120302	0.993107	15.38
K01520	0.69707	0.355442	1.20502	0.242131	0.993107	53.85
K01531	1.2743	-1.23496	1.16826	0.256314	0.993107	30.77
K01533	-0.22211	-1.51706	-0.312683	0.757729	0.993107	30.77
K01534	0.136359	0.72793	0.156812	0.876951	0.993107	69.23
K01537	0.674758	1.23614	0.888628	0.38467	0.993107	76.92
K01571	-0.216602	-0.0899149	-0.299703	0.767468	0.993107	46.15
K01572	1.05758	-0.0761646	1.27178	0.217908	0.993107	53.85
K01581	0.718251	-0.0225135	1.02573	0.317154	0.993107	53.85
K01585	0.173713	-0.857304	0.288725	0.775736	0.993107	30.77
K01586	0.566957	-0.0288832	0.7998	0.433138	0.993107	61.54
K01588	-0.0653396	-0.582972	-0.0902562	0.928973	0.993107	46.15
K01591	-0.446668	-0.4948	-0.650781	0.522527	0.993107	53.85
K02342	0.441239	0.716293	0.590716	0.561267	0.993107	76.92
K02343	0.868587	1.62316	1.4344	0.16677	0.993107	84.62
K02346	-0.666231	0.791224	-0.901318	0.378048	0.993107	76.92
K02350	-0.978281	1.47558	-0.891218	0.383313	0.993107	92.31
K02355	0.0583917	2.27254	0.0895557	0.929523	0.993107	84.62
K02356	0.949918	1.05692	1.75332	0.0947205	0.993107	69.23
K02357	0.136436	1.50746	0.220287	0.82786	0.993107	76.92
K02358	-0.125056	1.89862	-0.162514	0.872517	0.993107	76.92
K02371	-0.226267	-0.614003	-0.31661	0.754791	0.993107	46.15
K02380	-0.486675	-0.842846	-0.527322	0.603718	0.993107	38.46
K02406	-1.35355	-1.43775	-1.99424	0.0598094	0.993107	15.38
K02424	-1.18428	-0.280278	-1.22868	0.233324	0.993107	61.54
K03043	0.0480136	1.90261	0.0789452	0.937854	0.993107	76.92
K03046	0.100979	2.49587	0.161123	0.873599	0.993107	92.31
K03217	0.699103	1.85072	1.12834	0.272407	0.993107	76.92
K03218	0.226244	1.43735	0.38932	0.701116	0.993107	84.62
K03641	0.489698	-1.41743	0.754445	0.459293	0.993107	23.08
K03642	0.62743	-0.629403	0.649899	0.523086	0.993107	53.85
K03644	0.340863	0.227927	0.640108	0.529301	0.993107	61.54
K03648	-0.623639	0.864319	-1.09266	0.287415	0.993107	61.54
K03650	0.388661	2.05655	0.654048	0.520463	0.993107	92.31
K03651	0.505343	-1.35634	0.709356	0.486217	0.993107	23.08
K03653	0.00899899	-1.03476	0.0142982	0.988732	0.993107	30.77
K03654	-0.329252	1.43387	-0.499556	0.622789	0.993107	76.92
K03655	0.474376	2.42551	0.657103	0.518538	0.993107	84.62
K03656	0.0358284	0.641823	0.0424223	0.966579	0.993107	69.23
K03657	0.152681	2.29529	0.244815	0.809071	0.993107	92.31
K03664	-0.37918	1.09559	-0.672026	0.509186	0.993107	69.23
K03665	-0.394269	-0.0572804	-0.575066	0.571601	0.993107	46.15
K03667	-0.453844	-0.451018	-0.504362	0.619468	0.993107	53.85
K03671	0.140691	1.5558	0.18537	0.854789	0.993107	92.31
K03673	0.0404468	-0.809354	0.0524516	0.958684	0.993107	46.15
K03683	-0.620653	-0.796151	-0.948866	0.353911	0.993107	38.46
K03684	0.743596	-1.21893	0.944677	0.355995	0.993107	30.77
K03685	-1.95174	1.05683	-2.65495	0.0151264	0.993107	76.92
K03686	0.72837	1.56337	1.1021	0.283386	0.993107	84.62
K03687	-0.444238	0.970366	-0.732965	0.472006	0.993107	76.92
K03688	0.753818	-1.34487	1.18006	0.251697	0.993107	23.08
K03695	-0.448373	2.12094	-0.68765	0.499499	0.993107	92.31
K03696	1.76305	-0.736342	1.41638	0.171911	0.993107	53.85
K03699	0.102805	1.34954	0.180731	0.858381	0.993107	61.54
K03701	-0.0149051	2.61035	-0.0224576	0.982303	0.993107	92.31
K03702	-0.275626	1.73148	-0.432626	0.669873	0.993107	76.92
K03703	-0.0532562	1.22604	-0.0892074	0.929796	0.993107	76.92
K03704	0.404539	-0.210085	0.789017	0.439271	0.993107	23.08
K03705	-0.42592	1.31289	-0.581853	0.567108	0.993107	76.92
K03711	-0.185329	-1.02746	-0.252915	0.802891	0.993107	38.46
K03718	-0.477614	-0.17611	-0.854954	0.40261	0.993107	53.85
K03719	1.12818	-1.04406	1.21556	0.238179	0.993107	46.15
K03722	-0.765332	1.02495	-1.20653	0.241565	0.993107	69.23
K03723	-0.458449	1.86512	-0.767548	0.451641	0.993107	76.92
K03732	1.09125	-0.650479	1.36507	0.187253	0.993107	53.85
K03733	-0.797185	0.973839	-1.15497	0.261593	0.993107	61.54
K03734	-0.0438342	0.576714	-0.0724677	0.942943	0.993107	61.54
K03737	0.587611	0.839444	0.915781	0.370593	0.993107	76.92
K03742	1.54856	-1.47925	2.49042	0.021583	0.993107	30.77
K03743	-0.205027	-1.14667	-0.214186	0.832551	0.993107	38.46
K03744	0.107944	0.86759	0.202627	0.841455	0.993107	53.85
K03748	-0.114522	0.0110004	-0.122849	0.903442	0.993107	69.23
K03750	0.483326	-0.692168	0.598227	0.556342	0.993107	30.77
K03756	0.0584445	0.144467	0.079201	0.937653	0.993107	69.23
K03758	0.717287	-2.58837	0.950111	0.353294	0.993107	23.08
K03763	-0.038133	1.83105	-0.053646	0.957745	0.993107	84.62
K03768	0.912502	1.19926	1.51492	0.145294	0.993107	69.23
K03770	-0.849267	0.990034	-1.25332	0.224411	0.993107	76.92
K03771	-1.03124	0.334843	-1.45781	0.160276	0.993107	61.54
K03772	-0.466139	0.13657	-0.682236	0.502844	0.993107	53.85
K03773	-0.289464	0.0464707	-0.375127	0.711479	0.993107	46.15
K03775	-0.587935	-0.250754	-0.931497	0.362604	0.993107	46.15
K03777	-0.492492	-0.974713	-0.675445	0.507057	0.993107	30.77
K03778	-0.114541	-0.0318207	-0.232057	0.81883	0.993107	38.46
K03781	-0.966543	-0.726391	-0.780056	0.444409	0.993107	53.85
K03783	-1.59103	-0.952642	-1.94714	0.0655653	0.993107	46.15
K03784	-0.318814	1.17692	-0.421623	0.677756	0.993107	69.23
K03786	-0.200604	-0.568941	-0.305033	0.763464	0.993107	38.46
K03787	-0.261982	-0.168894	-0.47158	0.642284	0.993107	30.77
K04068	-0.295794	0.839976	-0.49392	0.626694	0.993107	69.23
K04069	1.31669	0.900911	1.81181	0.0849208	0.993107	69.23
K04072	-0.374278	1.06485	-0.617276	0.543954	0.993107	69.23
K04075	0.605089	0.713194	1.01643	0.321454	0.993107	53.85
K04077	-0.912138	1.39317	-1.44551	0.163661	0.993107	76.92
K04078	-1.17115	0.479697	-1.72256	0.100255	0.993107	61.54
K04079	0.667186	1.47707	0.895238	0.381211	0.993107	69.23
K04083	-0.188016	1.22234	-0.332535	0.742914	0.993107	69.23
K04084	0.0293227	-0.223619	0.0483128	0.961942	0.993107	46.15
K04085	-0.708388	-0.6268	-0.93225	0.362224	0.993107	46.15
K04087	0.212828	-0.735844	0.340958	0.736659	0.993107	30.77
K04088	0.765233	-0.317209	0.871248	0.393863	0.993107	38.46
K04095	0.721794	0.183375	0.627528	0.537348	0.993107	53.85
K04096	-0.687996	1.45476	-1.22594	0.234333	0.993107	69.23
K04485	-0.728881	1.62562	-1.10607	0.281705	0.993107	84.62
K04487	-0.466499	1.65102	-0.701262	0.491146	0.993107	76.92
K04488	0.0218709	0.453924	0.029742	0.976565	0.993107	69.23
K04516	2.01401	-0.798733	2.18682	0.0406935	0.993107	46.15
K04564	0.103701	-0.729446	0.112232	0.911748	0.993107	38.46
K04567	-0.286362	1.69808	-0.522956	0.606698	0.993107	61.54
K04568	0.515963	-0.845413	0.415654	0.682049	0.993107	53.85
K04655	-0.80667	-0.501657	-1.23075	0.232564	0.993107	38.46
K04691	2.27385	-1.73585	2.56161	0.0185229	0.993107	38.46
K04720	0.349407	-0.500581	0.44456	0.661367	0.993107	38.46
K04744	0.259729	-0.829115	0.32814	0.746185	0.993107	38.46
K04753	-0.262464	-0.462581	-0.434932	0.668226	0.993107	46.15
K04759	-0.543905	-0.731595	-0.784549	0.441828	0.993107	38.46
K04760	-0.982549	-0.499549	-0.909669	0.373731	0.993107	53.85
K04761	-0.509794	0.51618	-0.682642	0.502593	0.993107	53.85
K04762	-0.382662	0.389935	-0.493683	0.626859	0.993107	61.54
K04763	0.527849	1.86792	0.857178	0.401409	0.993107	76.92
K04764	0.0693097	-0.7147	0.110758	0.912902	0.993107	38.46
K04771	1.53534	0.356609	2.25741	0.0352127	0.993107	69.23
K04773	-0.467345	1.07034	-0.709204	0.486309	0.993107	61.54
K05339	-0.0349271	-0.994132	-0.0659815	0.948042	0.993107	23.08
K05349	-1.76018	-0.513372	-2.23881	0.0365873	0.993107	46.15
K05365	-0.0841488	-0.687868	-0.118264	0.907027	0.993107	46.15
K05366	0.0427538	1.74948	0.0555939	0.956212	0.993107	84.62
K05515	-0.76013	1.13627	-1.3354	0.19661	0.993107	69.23
K05539	-0.470307	-0.133473	-0.598648	0.556067	0.993107	46.15
K05540	0.919103	0.251394	1.53818	0.139533	0.993107	46.15
K05541	0.370621	-1.21362	0.42578	0.674774	0.993107	38.46
K05592	-0.47157	1.09788	-0.804136	0.430688	0.993107	61.54
K05595	0.337107	0.547655	0.549121	0.588946	0.993107	53.85
K05606	0.130076	-2.32028	0.254209	0.801905	0.993107	7.69
K05673	0.0191469	-1.69834	0.0303	0.976125	0.993107	23.08
K05685	-0.174364	-1.68029	-0.307334	0.761737	0.993107	23.08
K05801	0.285225	-0.978455	0.366886	0.717522	0.993107	38.46
K05802	0.691989	-0.0996445	0.704675	0.489064	0.993107	53.85
K05807	2.98651	-0.454745	4.74606	0.000120681	0.0616679	46.15
K05808	-1.58134	0.497178	-2.45426	0.0233127	0.993107	69.23
K05810	0.268002	0.245895	0.339549	0.737704	0.993107	61.54
K05820	0.0231395	-0.891696	0.0314328	0.975233	0.993107	46.15
K05832	1.02833	-1.29765	1.62757	0.119125	0.993107	30.77
K05833	-0.646193	-1.39108	-1.00804	0.325368	0.993107	15.38
K05837	-0.714998	0.798104	-1.21873	0.236999	0.993107	69.23
K05838	0.417017	-1.67515	0.390412	0.700322	0.993107	38.46
K05851	0.375582	0.0291502	0.462196	0.648884	0.993107	61.54
K05878	0.347149	-0.876928	0.561543	0.580609	0.993107	23.08
K05879	-0.417123	-1.33408	-0.568925	0.575683	0.993107	30.77
K05881	-0.833854	-0.669554	-1.01047	0.324228	0.993107	46.15
K05896	-0.820252	0.208655	-1.25886	0.222445	0.993107	53.85
K05952	-0.962607	-1.39766	-1.17587	0.253327	0.993107	38.46
K05985	-0.154915	-0.949941	-0.261922	0.796035	0.993107	15.38
K06001	0.148034	0.166555	0.155655	0.877851	0.993107	61.54
K06020	0.023178	-0.0346567	0.0378652	0.970167	0.993107	38.46
K06023	-0.0777337	-0.0358667	-0.0934911	0.926435	0.993107	69.23
K06024	0.132756	0.690348	0.199103	0.844174	0.993107	53.85
K06076	-0.152141	-0.176305	-0.222761	0.82596	0.993107	46.15
K06131	-0.27834	1.3126	-0.385748	0.703719	0.993107	76.92
K06133	0.464134	-0.827698	0.738761	0.468555	0.993107	30.77
K06217	-0.0559185	0.876461	-0.0853828	0.932798	0.993107	69.23
K06218	0.74799	0.0058194	0.917951	0.369483	0.993107	61.54
K06221	-0.923065	-1.26361	-1.08411	0.291097	0.993107	23.08
K06223	0.40027	1.8002	0.604564	0.552204	0.993107	84.62
K06287	0.527212	-0.685347	0.635986	0.531931	0.993107	38.46
K06346	-0.564595	-0.206723	-0.779226	0.444887	0.993107	46.15
K06381	0.506272	-0.771955	0.722152	0.478484	0.993107	23.08
K06400	-0.402878	0.158188	-0.427665	0.673422	0.993107	61.54
K06442	-0.166763	-0.472833	-0.310471	0.759386	0.993107	38.46
K06518	-0.141867	-0.330907	-0.219454	0.8285	0.993107	38.46
K06545	-1.77202	-2.44944	-2.07018	0.0514726	0.993107	15.38
K06726	0.303761	-0.669167	0.52677	0.604094	0.993107	30.77
K06861	-0.432189	0.062506	-0.515942	0.6115	0.993107	46.15
K06871	-0.816908	0.562722	-1.07059	0.296989	0.993107	53.85
K06872	0.412212	-0.861681	0.671456	0.509542	0.993107	23.08
K06881	1.26164	0.757917	1.52638	0.142431	0.993107	69.23
K06885	0.105556	-0.699114	0.129664	0.898116	0.993107	53.85
K06889	-0.853034	0.58081	-1.23231	0.231993	0.993107	61.54
K06890	0.606714	-0.533657	0.997142	0.330499	0.993107	38.46
K06899	-1.02089	0.650258	-1.21765	0.237402	0.993107	69.23
K06901	0.90805	0.976537	1.31634	0.202811	0.993107	61.54
K06903	0.353378	-0.835495	0.383683	0.705225	0.993107	38.46
K06907	0.507868	-0.48492	0.561162	0.580864	0.993107	46.15
K06909	-0.643007	0.513232	-1.12885	0.272197	0.993107	61.54
K06911	0.262071	-1.06201	0.256506	0.800156	0.993107	46.15
K06915	0.254367	0.285006	0.371393	0.714215	0.993107	61.54
K06919	0.836338	2.00809	1.03784	0.311618	0.993107	84.62
K06920	-0.520512	-0.598424	-0.746616	0.463903	0.993107	30.77
K06925	0.344551	0.845639	0.512417	0.61392	0.993107	69.23
K06941	0.417704	0.806006	0.75082	0.461425	0.993107	61.54
K06942	-0.131493	1.32359	-0.235658	0.816072	0.993107	76.92
K06968	-0.928573	-0.409211	-1.07069	0.296945	0.993107	53.85
K06997	-0.750786	0.48968	-1.11519	0.277872	0.993107	61.54
K07001	-0.341019	-0.870814	-0.547813	0.589827	0.993107	23.08
K07004	-0.94636	0.361158	-1.23105	0.232457	0.993107	69.23
K07006	0.280866	-0.192891	0.50368	0.619939	0.993107	30.77
K07007	-0.410591	0.514096	-0.681465	0.503321	0.993107	61.54
K07009	0.395568	-3.2971	0.679438	0.504578	0.993107	7.69
K07010	-1.25132	0.197873	-1.50927	0.146724	0.993107	61.54
K07014	0.329576	0.0563203	0.427178	0.673772	0.993107	53.85
K07025	0.767215	-1.28489	1.02227	0.31875	0.993107	38.46
K07027	-0.730975	-1.55662	-1.04431	0.308688	0.993107	23.08
K07030	-0.933781	1.16914	-1.32647	0.199497	0.993107	69.23
K07037	0.492596	-0.36034	0.58797	0.563073	0.993107	53.85
K07042	-0.00732559	0.809205	-0.0112131	0.991163	0.993107	69.23
K07043	0.234211	-0.819797	0.287896	0.776361	0.993107	46.15
K07048	-0.871333	-1.59079	-0.949699	0.353498	0.993107	30.77
K07052	0.101426	-0.285621	0.149867	0.882357	0.993107	38.46
K07053	0.174726	-0.695647	0.252808	0.802974	0.993107	46.15
K07056	-0.103892	1.18969	-0.187062	0.853479	0.993107	69.23
K07258	-0.251583	0.973622	-0.402474	0.691566	0.993107	69.23
K07259	0.455208	-1.76471	0.851914	0.404256	0.993107	15.38
K07263	0.0723608	1.2592	0.0800674	0.936972	0.993107	76.92
K07270	-0.699794	0.628797	-0.927465	0.364643	0.993107	61.54
K07271	-1.11348	0.639173	-1.32079	0.201349	0.993107	69.23
K07273	-1.18513	-0.723286	-1.63946	0.116609	0.993107	30.77
K07277	1.21053	0.902486	1.8825	0.0742632	0.993107	69.23
K07278	1.93243	-1.29243	1.8176	0.0840009	0.993107	46.15
K07284	0.577639	0.307375	0.712912	0.484061	0.993107	53.85
K07301	-0.873076	0.0286455	-1.4323	0.167362	0.993107	38.46
K07304	-0.120226	-1.76739	-0.185944	0.854345	0.993107	30.77
K07305	0.365138	-0.927842	0.521539	0.607667	0.993107	30.77
K07306	-0.5998	-1.42794	-0.934334	0.361175	0.993107	23.08
K07315	0.362997	-0.282815	0.46239	0.648747	0.993107	53.85
K07316	1.28427	1.5721	1.90632	0.0709465	0.993107	76.92
K07317	0.281486	-1.24927	0.449239	0.658045	0.993107	30.77
K07318	-0.284869	-0.633855	-0.419004	0.679638	0.993107	30.77
K07326	0.121172	-0.233019	0.170917	0.86599	0.993107	46.15
K07334	0.363373	-1.2086	0.429044	0.672435	0.993107	30.77
K07335	-0.287022	-0.108101	-0.515	0.612146	0.993107	53.85
K07341	-0.347262	-0.960511	-0.4229	0.67684	0.993107	38.46
K07344	0.0292928	-1.17124	0.0417141	0.967136	0.993107	38.46
K07347	-0.184608	-1.60075	-0.239008	0.813509	0.993107	7.69
K07386	-0.185007	0.988186	-0.292851	0.772625	0.993107	76.92
K07391	1.32889	0.906941	2.30026	0.0322246	0.993107	69.23
K07400	-0.286848	-1.39968	-0.268329	0.791169	0.993107	46.15
K07407	1.44817	-1.48452	1.4002	0.176638	0.993107	46.15
K07444	-0.0705277	-0.473743	-0.124095	0.902468	0.993107	38.46
K07447	0.196907	1.15241	0.300042	0.767213	0.993107	76.92
K07456	-0.780311	1.04076	-1.02073	0.31946	0.993107	84.62
K07459	0.168017	-1.67693	0.267363	0.791902	0.993107	15.38
K07460	0.351655	-0.181267	0.457392	0.652274	0.993107	61.54
K07462	0.00728493	1.43524	0.0119603	0.990575	0.993107	76.92
K07473	0.304605	0.329653	0.402911	0.691249	0.993107	61.54
K07474	-0.311436	-0.196834	-0.464511	0.647253	0.993107	53.85
K07478	-0.051848	1.27173	-0.0809616	0.93627	0.993107	69.23
K07479	2.01668	-0.800585	2.3677	0.0279914	0.993107	38.46
K07481	-0.701535	0.396693	-0.783723	0.442302	0.993107	38.46
K07482	-0.00992141	0.531916	-0.0137353	0.989176	0.993107	61.54
K07483	-0.0556638	-0.0377682	-0.0768844	0.939472	0.993107	46.15
K07484	-0.163605	-2.16642	-0.176458	0.861693	0.993107	30.77
K07485	0.344405	-0.838205	0.551809	0.587137	0.993107	23.08
K07486	-0.0280925	-1.52226	-0.0411415	0.967587	0.993107	15.38
K07487	-0.513896	2.18023	-0.814575	0.424822	0.993107	76.92
K07488	-0.671524	0.760761	-0.793686	0.436609	0.993107	69.23
K07491	1.57123	0.949103	2.26732	0.0344997	0.993107	69.23
K07493	0.340288	2.27242	0.50491	0.61909	0.993107	84.62
K07496	0.853822	1.90891	1.37716	0.183542	0.993107	76.92
K07497	-0.291024	2.20398	-0.436185	0.667332	0.993107	76.92
K07501	1.00186	-0.282734	1.51731	0.144695	0.993107	38.46
K07507	0.102164	-0.771366	0.135094	0.893876	0.993107	38.46
K07552	-0.522202	-0.302521	-0.644162	0.526723	0.993107	53.85
K09787	0.0152973	-0.388674	0.0175358	0.986181	0.993107	53.85
K09798	-1.03984	-0.505466	-1.2093	0.24052	0.993107	53.85
K09800	1.55885	-0.473015	1.91018	0.070421	0.993107	38.46
K09801	-1.18981	-0.921501	-0.946889	0.354894	0.993107	53.85
K09808	0.5248	1.40851	0.859206	0.400315	0.993107	69.23
K09810	0.356408	0.0156514	0.502842	0.620518	0.993107	53.85
K09811	0.753642	0.81643	1.15866	0.260119	0.993107	69.23
K09812	0.45886	0.0743163	0.640536	0.529029	0.993107	53.85
K09815	-0.400831	0.612045	-0.651413	0.522128	0.993107	53.85
K09816	-0.319851	0.275886	-0.528723	0.602763	0.993107	46.15
K09817	-0.82173	0.846163	-1.33413	0.197019	0.993107	61.54
K09824	0.62844	-0.29998	0.63091	0.535178	0.993107	53.85
K09825	-0.280801	-0.913744	-0.442163	0.663073	0.993107	38.46
K09861	0.0861581	0.720296	0.124832	0.901892	0.993107	61.54
K09903	-0.296312	1.1742	-0.418185	0.680227	0.993107	76.92
K09951	-0.085056	-1.28932	-0.116711	0.908242	0.993107	30.77
K09952	0.598829	-0.597595	0.770106	0.450156	0.993107	46.15
K09961	0.534376	-1.15855	0.463043	0.648286	0.993107	46.15
K09963	-0.476001	-0.917299	-0.627258	0.537521	0.993107	38.46
K10009	-1.26991	0.186981	-1.1815	0.251136	0.993107	61.54
K10010	-1.49909	-0.439434	-1.28475	0.213426	0.993107	46.15
K10026	-0.818919	-1.01306	-1.04406	0.3088	0.993107	38.46
K10112	-1.10143	1.85215	-1.82403	0.082988	0.993107	84.62
K10117	1.75593	-0.966641	2.21679	0.0382779	0.993107	38.46
K10118	-0.684021	-0.783573	-0.926265	0.365251	0.993107	46.15
K10119	-0.0837251	-1.16768	-0.14969	0.882495	0.993107	30.77
K11690	0.740721	-0.419624	1.10398	0.28259	0.993107	46.15
K11707	0.0160182	-0.800895	0.0291089	0.977064	0.993107	30.77
K11710	-0.0387167	-1.66616	-0.0581817	0.954176	0.993107	23.08
K11717	-0.825656	1.10292	-1.41662	0.171842	0.993107	76.92
K11720	0.0859716	-0.481705	0.143257	0.887508	0.993107	38.46
K11747	0.676826	-0.227858	0.6734	0.50833	0.993107	61.54
K11749	-1.26606	1.03338	-1.77086	0.0916843	0.993107	69.23
K11751	0.297125	-0.555503	0.390358	0.70036	0.993107	46.15
K13821	0.189524	-0.351026	0.178404	0.860184	0.993107	53.85
K13953	0.102705	0.153476	0.128478	0.899042	0.993107	61.54
K14058	-0.575975	0.753767	-0.948696	0.353996	0.993107	61.54
K14155	-0.658895	1.38006	-0.983854	0.336833	0.993107	76.92
K14170	0.958864	-0.397359	0.953088	0.35182	0.993107	46.15
K14260	-1.17135	-0.11032	-1.27745	0.215942	0.993107	61.54
K14392	-0.196115	-0.793938	-0.295218	0.770842	0.993107	46.15
K14441	-0.933811	0.890715	-1.24959	0.225745	0.993107	61.54
K14445	-0.249887	-0.394918	-0.280821	0.781706	0.993107	46.15
K14540	-0.677856	0.897912	-0.700783	0.491438	0.993107	76.92
K14611	-0.753908	-2.93753	-0.716057	0.482158	0.993107	30.77
K14623	0.217942	0.415469	0.252077	0.80353	0.993107	53.85
K14652	-0.162113	-0.476052	-0.283553	0.779641	0.993107	30.77
K15342	0.0688204	-1.39858	0.104242	0.918006	0.993107	23.08
K15396	-0.284971	-1.02496	-0.321349	0.75125	0.993107	38.46
K17277	0.516293	-1.10902	0.919188	0.368851	0.993107	23.08
K17286	-0.648564	-0.156812	-1.02367	0.318101	0.993107	53.85
K17318	-0.565531	-2.13109	-0.704305	0.489289	0.993107	23.08
K17686	1.03247	0.790191	1.43536	0.166499	0.993107	76.92
K17758	0.124501	-0.334627	0.158519	0.875623	0.993107	53.85
K17759	-0.664527	-0.904829	-0.894734	0.381474	0.993107	46.15
K17828	0.158429	-0.707259	0.178756	0.859911	0.993107	46.15
K18013	0.0951268	-1.31269	0.10533	0.917153	0.993107	23.08
K18118	-1.10786	-0.70689	-1.56893	0.132207	0.993107	30.77
K18138	1.19269	-0.244754	1.93274	0.067421	0.993107	38.46
K18218	0.523398	-0.826577	0.7371	0.469543	0.993107	38.46
K18220	-0.300646	-0.72494	-0.315282	0.755784	0.993107	38.46
K18369	2.28546	-0.865284	3.39171	0.00286777	0.488477	30.77
K18682	1.39489	0.424402	1.69922	0.104638	0.993107	69.23
K18691	0.944875	0.0911232	1.15655	0.260961	0.993107	46.15
K18707	0.567672	0.140538	0.852538	0.403918	0.993107	53.85
K18828	-0.884421	-0.869654	-0.960749	0.348046	0.993107	30.77
K18829	-0.828013	-0.999089	-0.792545	0.437259	0.993107	30.77
K18889	0.97771	-0.734726	1.30104	0.207902	0.993107	46.15
K18928	-0.141337	-0.824042	-0.183658	0.856114	0.993107	30.77
K18929	0.182328	-0.8558	0.237457	0.814696	0.993107	38.46
K19157	0.584428	-1.0261	0.694622	0.49521	0.993107	38.46
K19222	1.41548	-0.884379	2.1955	0.03998	0.993107	38.46
K19239	-0.505727	-0.236355	-0.9078	0.374695	0.993107	46.15
K19304	-0.689866	-0.11198	-0.940621	0.35802	0.993107	53.85
K19804	-0.378333	-0.704914	-0.463231	0.648154	0.993107	38.46
K19810	-0.0317948	-0.955031	-0.0368876	0.970937	0.993107	46.15
K20074	-0.0543578	-0.360189	-0.0537636	0.957652	0.993107	61.54
K20527	-0.491433	-1.08539	-0.545644	0.59129	0.993107	38.46
K20531	-1.48205	-1.16554	-1.66153	0.11206	0.993107	23.08
K20532	-0.461848	-1.45725	-0.777381	0.44595	0.993107	30.77
K20534	-0.0957534	-1.96701	-0.132308	0.896051	0.993107	30.77
K21393	-1.2705	2.04034	-2.21051	0.0387732	0.993107	92.31
K21395	0.125204	1.06143	0.196919	0.84586	0.993107	69.23
K21449	-0.233453	4.1882	-0.409363	0.686584	0.993107	100
K21471	0.473292	0.817222	0.712409	0.484365	0.993107	76.92
K21498	0.357517	-1.23519	0.432479	0.669978	0.993107	30.77
K22391	-1.00419	-0.412691	-1.60923	0.123095	0.993107	30.77
