# Supplementary material for: Impact of oestrus synchronization devices on ewes vaginal microbiota and artificial insemination outcome
Source: Front Microbiol. 2023 Mar 23;14:1063807. doi: 10.3389/fmicb.2023.1063807 (PMC10076614; doi:10.3389/fmicb.2023.1063807)
Supplement: Supplementary file 5 [file Table_5.XLSX]

## Sheet: No corrected by treatment
Table S5. Differential abundance analysis for timing groups (S1 and S2) at phylum level. Analyses were performed without including or including the treatment in the
model and for separated treatmens (antibiotic, control, maltodextrin, probiotic).
Phylum	logFC	AveExpr	t	P.Value	adj.P.Val	Prevalence
Actinobacteria	-0.571727	4.22286	-3.3326	0.00121929	0.00350545	100
Apicomplexa	0.20928	-2.05608	0.611301	0.542432	0.652108	32.95
Ascomycota	1.3711	-0.0573753	5.35217	5.8244e-07	4.46538e-06	65.91
Bacteroidetes	-0.187461	4.28374	-0.601023	0.549228	0.652108	98.86
Candidatus Gracilibacteria	0.629637	-2.44007	2.67171	0.0088537	0.0203635	9.09
Candidatus Melainabacteria	-0.418332	-3.13142	-1.57767	0.1179	0.169481	15.91
Candidatus Peregrinibacteria	0.895087	-3.5345	3.21704	0.00176141	0.00450138	11.36
Candidatus Saccharibacteria	-0.638034	-2.18543	-2.26178	0.025946	0.0542508	31.82
Candidatus Sumerlaeota	0.832339	-2.0372	4.11254	8.20824e-05	0.000314649	7.95
Chlamydiae	-0.652913	-0.293974	-2.06761	0.0413421	0.0694696	64.77
Chloroflexi	0.144638	-2.92005	0.463999	0.643689	0.704993	19.32
Cossaviricota	0.0178302	-2.57566	0.0868971	0.930933	0.930933	2.27
Euryarchaeota	-2.31919	-1.53072	-6.08255	2.35225e-08	5.41017e-07	56.82
Fibrobacteres	-0.505685	-1.96986	-2.00809	0.0474178	0.0727073	26.14
Firmicutes	0.250089	6.34684	2.05789	0.0422859	0.0694696	100
Fusobacteria	0.640869	4.86517	2.15704	0.033476	0.0641623	98.86
Nematoda	1.36503	-1.19567	5.36605	5.48947e-07	4.46538e-06	45.45
Nucleocytoviricota	0.188185	-1.41916	0.574368	0.56705	0.652108	45.45
Proteobacteria	0.981322	6.00781	5.23133	9.72274e-07	5.59057e-06	100
Spirochaetes	-1.30587	1.174	-4.74295	7.24804e-06	3.3341e-05	92.05
Tenericutes	-1.06324	3.94697	-3.39563	0.00099403	0.0032661	98.86
Uroviricota	0.222515	-1.53149	0.748654	0.455879	0.616778	37.5
Verrucomicrobia	-0.0854729	-1.96874	-0.225394	0.822148	0.859518	40.91

## Sheet: Corrected by treatment
Phylum	logFC	AveExpr	t	P.Value	adj.P.Val	Prevalence
Actinobacteria	-0.571727	4.22286	-3.28999	0.00141064	0.00405559	100
Apicomplexa	0.20928	-2.05608	0.637493	0.525351	0.653923	32.95
Ascomycota	1.3711	-0.0573753	5.28193	8.21237e-07	6.29615e-06	65.91
Bacteroidetes	-0.187461	4.28374	-0.61476	0.540197	0.653923	98.86
Candidatus Gracilibacteria	0.629637	-2.44007	2.66253	0.00912186	0.0209803	9.09
Candidatus Melainabacteria	-0.418332	-3.13142	-1.56273	0.121473	0.174618	15.91
Candidatus Peregrinibacteria	0.895087	-3.5345	3.18254	0.00197865	0.00505655	11.36
Candidatus Saccharibacteria	-0.638034	-2.18543	-2.29838	0.0237538	0.0496671	31.82
Candidatus Sumerlaeota	0.832339	-2.0372	4.08575	9.23344e-05	0.000353948	7.95
Chlamydiae	-0.652913	-0.293974	-2.05006	0.0431403	0.0708734	64.77
Chloroflexi	0.144638	-2.92005	0.458853	0.647398	0.709055	19.32
Cossaviricota	0.0178302	-2.57566	0.0867491	0.931055	0.931055	2.27
Euryarchaeota	-2.31919	-1.53072	-6.53109	3.29957e-09	7.589e-08	56.82
Fibrobacteres	-0.505685	-1.96986	-1.98148	0.0504549	0.0773642	26.14
Firmicutes	0.250089	6.34684	2.06437	0.0417336	0.0708734	100
Fusobacteria	0.640869	4.86517	2.13922	0.0350052	0.0670933	98.86
Nematoda	1.36503	-1.19567	5.31708	7.0813e-07	6.29615e-06	45.45
Nucleocytoviricota	0.188185	-1.41916	0.571701	0.568888	0.654221	45.45
Proteobacteria	0.981322	6.00781	5.15576	1.39237e-06	8.00615e-06	100
Spirochaetes	-1.30587	1.174	-4.77461	6.59314e-06	3.03284e-05	92.05
Tenericutes	-1.06324	3.94697	-3.37634	0.00106906	0.00351261	98.86
Uroviricota	0.222515	-1.53149	0.746998	0.456927	0.618195	37.5
Verrucomicrobia	-0.0854729	-1.96874	-0.225923	0.821751	0.859103	40.91

## Sheet: Antibiotic
Phylum	logFC	AveExpr	t	P.Value	adj.P.Val	Prevalence
Actinobacteria	-0.427519	4.19001	-1.18507	0.245664	0.353142	100
Apicomplexa	0.341195	-1.96791	0.554812	0.5833	0.7061	27.27
Ascomycota	1.65891	0.042124	3.51565	0.00147057	0.0257723	59.09
Bacteroidetes	-0.951629	3.59473	-2.1112	0.0435419	0.125183	100
Candidatus Gracilibacteria	0.570517	-2.20121	1.21088	0.235772	0.353142	9.09
Candidatus Melainabacteria	-0.393176	-3.38286	-1.33209	0.193261	0.3175	4.55
Candidatus Peregrinibacteria	0.928794	-3.30993	1.77052	0.0872105	0.182349	9.09
Candidatus Saccharibacteria	-0.670127	-2.63268	-1.61845	0.116451	0.223198	13.64
Candidatus Sumerlaeota	1.32201	-1.78553	2.6916	0.0117093	0.0538627	9.09
Chlamydiae	-0.889715	-0.543142	-1.46795	0.15294	0.270586	54.55
Chloroflexi	0.168892	-3.03119	0.346805	0.731255	0.800899	9.09
Cossaviricota	-0.123575	-2.51436	-0.496244	0.623483	0.717005	0
Euryarchaeota	-1.59049	-0.836697	-2.17355	0.0380929	0.125162	72.73
Fibrobacteres	-1.25189	-1.93367	-3.01078	0.00537069	0.0392004	22.73
Firmicutes	-0.252418	6.38398	-1.0482	0.303251	0.41028	100
Fusobacteria	0.918344	5.09073	1.84273	0.0756686	0.174038	100
Nematoda	1.43025	-1.19456	2.9146	0.00681747	0.0392004	40.91
Nucleocytoviricota	0.133483	-1.47157	0.232773	0.817582	0.854744	36.36
Proteobacteria	1.29321	6.02882	3.3542	0.00224107	0.0257723	100
Spirochaetes	-1.49002	0.859084	-2.51166	0.0178714	0.0685068	86.36
Tenericutes	-1.2894	3.9586	-1.98934	0.0562214	0.143677	100
Uroviricota	0.528492	-1.37557	0.960412	0.34483	0.440617	36.36
Verrucomicrobia	0.035867	-1.9672	0.049382	0.960955	0.960955	36.36

## Sheet: Control
Phylum	logFC	AveExpr	t	P.Value	adj.P.Val	Prevalence
Actinobacteria	-0.909375	4.14234	-2.47867	0.0192013	0.0630901	100
Apicomplexa	0.300717	-3.02615	0.556742	0.581944	0.669235	13.64
Ascomycota	1.87174	0.0728829	3.78551	0.000707615	0.00813757	77.27
Bacteroidetes	0.315255	4.74133	0.572816	0.571151	0.669235	100
Candidatus Gracilibacteria	1.05495	-2.54987	1.95502	0.0602067	0.153862	18.18
Candidatus Melainabacteria	-1.01243	-2.95602	-1.50573	0.142871	0.252772	27.27
Candidatus Peregrinibacteria	1.57342	-3.4765	2.72491	0.0107508	0.0494536	22.73
Candidatus Saccharibacteria	-0.925487	-1.61397	-1.58824	0.122997	0.252772	54.55
Candidatus Sumerlaeota	0.781114	-2.10205	1.62684	0.11451	0.252772	13.64
Chlamydiae	-1.38112	0.0394772	-2.53878	0.0167043	0.0630901	72.73
Chloroflexi	0.154381	-3.15596	0.254864	0.800614	0.837005	22.73
Cossaviricota	0.0137091	-2.81135	0.0279349	0.977904	0.977904	4.55
Euryarchaeota	-2.96287	-1.01946	-5.21	1.38561e-05	0.00031869	68.18
Fibrobacteres	-0.468969	-1.96017	-0.831823	0.412256	0.557758	31.82
Firmicutes	0.366056	6.11226	1.09652	0.281805	0.432101	100
Fusobacteria	0.843982	4.93169	1.51884	0.13955	0.252772	100
Nematoda	1.57402	-1.48336	2.98877	0.00563035	0.0323745	40.91
Nucleocytoviricota	0.175112	-1.84809	0.266408	0.791796	0.837005	40.91
Proteobacteria	0.991392	5.87685	2.18991	0.0366597	0.105397	100
Spirochaetes	-1.28845	1.60539	-3.07152	0.00457475	0.0323745	100
Tenericutes	-0.523661	3.74173	-0.944343	0.352739	0.507062	100
Uroviricota	0.385324	-1.85703	0.68702	0.497488	0.635679	36.36
Verrucomicrobia	-0.928812	-1.40395	-1.38432	0.176743	0.290364	59.09

## Sheet: Maltodextrin
Phylum	logFC	AveExpr	t	P.Value	adj.P.Val	Prevalence
Actinobacteria	-0.589211	4.41264	-1.37158	0.18428	0.353203	100
Apicomplexa	-0.104961	-1.9398	-0.14693	0.884551	0.94898	40
Ascomycota	2.06854	-0.125988	4.15602	0.000426018	0.00489921	70
Bacteroidetes	-0.202538	4.54985	-0.242978	0.810316	0.94898	95
Candidatus Gracilibacteria	0.150023	-2.75506	0.443878	0.661548	0.845311	0
Candidatus Melainabacteria	0.00541894	-2.97673	0.00807535	0.993631	0.993631	20
Candidatus Peregrinibacteria	0.947546	-3.64415	1.6148	0.120875	0.347515	10
Candidatus Saccharibacteria	-0.862691	-2.05043	-1.1684	0.255386	0.419563	35
Candidatus Sumerlaeota	0.670567	-2.07612	2.15162	0.0428856	0.164395	10
Chlamydiae	-0.921281	-0.216867	-1.31652	0.201804	0.357039	70
Chloroflexi	-1.02343	-2.76309	-1.49691	0.148895	0.353203	25
Cossaviricota	0.150023	-2.72115	0.443878	0.661547	0.845311	0
Euryarchaeota	-3.0349	-1.43296	-4.19816	0.000384682	0.00489921	60
Fibrobacteres	-0.10396	-2.18579	-0.186887	0.853494	0.94898	25
Firmicutes	0.352095	6.38466	1.42405	0.168727	0.353203	100
Fusobacteria	1.38372	4.89832	1.88705	0.0726723	0.23878	95
Nematoda	1.63595	-1.0779	2.75555	0.0116643	0.0670698	50
Nucleocytoviricota	0.081689	-1.12582	0.117283	0.90772	0.94898	55
Proteobacteria	1.12984	5.98056	3.19522	0.00424727	0.0325624	100
Spirochaetes	-1.77282	0.88218	-2.62051	0.0157628	0.0725091	85
Tenericutes	-1.08384	3.69547	-1.41709	0.170727	0.353203	95
Uroviricota	0.552897	-1.78197	0.957465	0.348933	0.53503	30
Verrucomicrobia	0.571329	-1.92987	0.646091	0.525029	0.75473	40

## Sheet: Probiotic
Phylum	logFC	AveExpr	t	P.Value	adj.P.Val	Prevalence
Actinobacteria	-0.403871	4.17411	-1.13597	0.265569	0.610808	100
Apicomplexa	0.244423	-1.35925	0.344956	0.732697	0.914269	50
Ascomycota	0.0191944	-0.227393	0.0381229	0.969859	0.989266	58.33
Bacteroidetes	0.192129	4.38897	0.336844	0.738739	0.914269	100
Candidatus Gracilibacteria	0.703493	-2.33568	1.47284	0.151912	0.436746	8.33
Candidatus Melainabacteria	-0.254118	-3.14871	-0.578262	0.567695	0.914269	12.5
Candidatus Peregrinibacteria	0.193053	-3.73957	0.383875	0.703962	0.914269	4.17
Candidatus Saccharibacteria	-0.152554	-2.33726	-0.314767	0.755265	0.914269	25
Candidatus Sumerlaeota	0.483632	-2.21797	1.72729	0.095098	0.396973	0
Chlamydiae	0.494784	-0.393962	0.824307	0.41671	0.737257	62.5
Chloroflexi	1.08282	-2.71421	1.6825	0.103558	0.396973	20.83
Cossaviricota	0.0646353	-2.30478	0.121086	0.904485	0.989266	4.17
Euryarchaeota	-1.92216	-2.83269	-2.78023	0.00958627	0.196668	29.17
Fibrobacteres	-0.0657214	-1.83799	-0.135588	0.893114	0.989266	25
Firmicutes	0.603162	6.4901	2.00734	0.054422	0.360793	100
Fusobacteria	-0.46496	4.53219	-0.839666	0.408186	0.737257	100
Nematoda	0.877048	-1.03128	1.93791	0.0627466	0.360793	50
Nucleocytoviricota	0.348175	-1.21366	0.533053	0.598189	0.914269	50
Proteobacteria	0.510445	6.12781	1.40238	0.171757	0.438935	100
Spirochaetes	-0.733226	1.36292	-1.48422	0.148888	0.436746	95.83
Tenericutes	-1.29567	4.33208	-2.53482	0.0171016	0.196668	100
Uroviricota	-0.533521	-1.19324	-0.877707	0.387549	0.737257	45.83
Verrucomicrobia	0.00880167	-2.52051	0.013574	0.989266	0.989266	29.17
