# Supplementary material for: Impact of oestrus synchronization devices on ewes vaginal microbiota and artificial insemination outcome
Source: Front Microbiol. 2023 Mar 23;14:1063807. doi: 10.3389/fmicb.2023.1063807 (PMC10076614; doi:10.3389/fmicb.2023.1063807)
Supplement: Supplementary file 6 [file Table_6.XLSX]

## Sheet: No corrected by treatment
Table S6. Differential abundance analysis for timing groups (S1 and S2) at genus level. Analyses were performed without including or including the treatment in the
model and for separated treatmens (antibiotic, control, maltodextrin, probiotic).
Genus	logFC	AveExpr	t	P.Value	adj.P.Val	Prevalence
Acinetobacter	-0.151018	-1.01717	-0.674561	0.501413	0.573044	51.09
Actinobacillus	1.53807	2.54066	4.91465	3.23288e-06	1.89662e-05	90.22
Actinomyces	0.912507	1.9747	3.75066	0.000287027	0.000772473	77.17
Aerococcus	-0.649083	-1.72816	-2.49749	0.0140349	0.0262782	30.43
Aggregatibacter	1.14036	1.21658	5.62901	1.47819e-07	1.44534e-06	65.22
Aliicoccus	-0.640848	-2.14427	-2.39853	0.0181967	0.0326797	26.09
Alistipes	-0.297125	-0.506863	-1.60081	0.112376	0.163255	38.04
Alloiococcus	-0.320678	-1.4043	-1.29735	0.197308	0.267124	35.87
Anaerococcus	0.118098	-0.293266	0.620644	0.536157	0.597552	57.61
Anaplasma	0.506394	-2.48643	1.784	0.0772655	0.119287	26.09
Arcanobacterium	0.217506	-1.9152	0.940347	0.349163	0.420909	22.83
Arcobacter	0.464182	-2.56316	1.60303	0.111885	0.163255	19.57
Avibacterium	0.690106	-0.329043	3.66886	0.000382026	0.00093384	38.04
Bacillus	-0.339169	-2.45357	-1.24609	0.215459	0.287278	26.09
Bacteroides	0.215715	2.35031	0.620215	0.536438	0.597552	91.3
Beauveria	0.935407	-0.656366	4.69096	8.09824e-06	4.45403e-05	41.3
Bifidobacterium	-0.269373	-2.10145	-1.05327	0.294598	0.37692	29.35
Bilophila	0.338061	-1.18249	2.03221	0.0446163	0.0769849	3.26
Brachybacterium	-1.34636	1.3716	-6.29333	7.01826e-09	1.17724e-07	65.22
Brevibacterium	-0.873935	-0.501292	-4.0361	0.000102491	0.000346894	52.17
Campylobacter	0.764928	1.35166	3.34946	0.00111995	0.00257387	82.61
Caviibacter	0.676609	-0.41981	3.31722	0.00124376	0.00266953	44.57
Chlamydia	-0.506521	-0.381054	-2.53018	0.0128606	0.0251496	46.74
Chryseobacterium	-0.0385325	-1.39038	-0.174103	0.862115	0.892542	33.7
Clostridioides	0.277898	-1.58809	1.01721	0.311355	0.385904	40.22
Clostridium	-0.0349309	-0.312004	-0.1906	0.849201	0.889639	60.87
Collinsella	-0.890547	-1.54211	-4.21804	5.18494e-05	0.000217274	29.35
Corynebacterium	-1.05187	1.61746	-5.32191	5.71979e-07	4.57583e-06	86.96
Desulfovibrio	-0.554184	-1.93345	-2.42054	0.017186	0.0315077	20.65
Dietzia	-0.849976	-0.693434	-3.74805	0.000289677	0.000772473	46.74
Enterobacter	-0.968475	-1.99616	-3.8035	0.000238095	0.000675882	28.26
Enterococcus	0.212207	1.61721	1.19802	0.233564	0.306771	97.83
Escherichia	0.898956	2.51467	3.69141	0.000353225	0.000888108	100
Ezakiella	0.395635	-1.88515	1.56548	0.120432	0.170936	22.83
Facklamia	-0.383287	-1.13166	-1.7077	0.0905998	0.137462	44.57
Faecalicoccus	-0.875356	-1.99951	-4.04157	0.000100444	0.000346894	18.48
Fibrobacter	-0.526428	-2.11347	-2.20667	0.0294801	0.0518849	21.74
Filifactor	0.22657	0.223156	1.32515	0.187951	0.258433	47.83
Finegoldia	0.374926	-1.21453	1.80892	0.0732794	0.117247	31.52
Flavobacterium	0.901125	-1.04759	3.34383	0.00114069	0.00257387	47.83
Fusobacterium	0.12323	3.44194	0.40456	0.686611	0.745947	96.74
Gemella	-0.00753752	0.381942	-0.0388282	0.9691	0.9691	54.35
Glaesserella	0.968026	0.603629	5.1851	1.03198e-06	6.4867e-06	45.65
Globicatella	0.587518	-0.285044	2.78967	0.00625047	0.0130262	45.65
Haemophilus	0.957231	2.14211	3.96959	0.000130858	0.000411267	80.43
Halomonas	-0.706718	-1.59364	-2.78334	0.00636509	0.0130262	36.96
Helcococcus	0.703151	1.51134	3.33603	0.00117003	0.00257406	78.26
Helicobacter	0.0211456	-1.15379	0.10536	0.916288	0.92682	29.35
Histophilus	-0.10284	3.61672	-0.341526	0.733379	0.787041	98.91
Jeotgalicoccus	-1.54448	0.924025	-9.1164	5.19414e-15	1.52361e-13	61.96
Klebsiella	0.898515	-0.568522	4.52943	1.54739e-05	7.56502e-05	48.91
Kocuria	-1.64365	-0.0717148	-9.5751	4.79306e-16	4.21789e-14	44.57
Lactobacillus	0.98781	-1.37229	4.12443	7.37984e-05	0.000295193	34.78
Leptotrichia	0.509573	0.756725	2.65693	0.00909646	0.0181929	61.96
Leucobacter	-1.21586	-0.589739	-6.00582	2.67396e-08	2.94136e-07	36.96
Listeria	0.417946	0.933998	1.94127	0.0548632	0.0910937	92.39
Mannheimia	0.809813	0.972172	4.05866	9.42862e-05	0.000345716	72.83
Methanobrevibacter	-0.997261	-1.28105	-4.27471	4.17727e-05	0.0001838	40.22
Micrococcus	-1.33113	-0.111058	-6.38481	4.56043e-09	1.00329e-07	41.3
Mycoplasma	-1.28505	3.40567	-4.06973	9.04939e-05	0.000345716	90.22
Neisseria	0.437681	-1.01274	1.98326	0.0499078	0.0844593	38.04
Neofamilia	0.25711	-2.46253	1.0179	0.311026	0.385904	18.48
Oceanivirga	1.07284	0.693521	5.21635	9.0247e-07	6.38856e-06	56.52
Oenococcus	0.436382	0.274549	1.88401	0.0622859	0.101503	80.43
Olsenella	-1.12909	-0.0609918	-5.57865	1.8502e-07	1.62817e-06	40.22
Paracoccus	-0.900721	-2.46467	-3.62047	0.000451544	0.00107394	21.74
Parvimonas	0.356162	1.39219	1.59726	0.113166	0.163255	72.83
Pasteurella	0.781067	1.58173	3.70329	0.000338892	0.000877131	64.13
Peptoniphilus	-0.0492198	0.9346	-0.263214	0.792893	0.840658	73.91
Peptostreptococcus	0.140576	-0.113811	0.697484	0.487017	0.567272	55.43
Porphyromonas	0.311333	3.13945	1.0512	0.29554	0.37692	88.04
Prevotella	0.0229336	0.570046	0.123775	0.901726	0.922697	55.43
Proteus	0.43648	0.154862	1.79536	0.0754264	0.118527	42.39
Pseudomonas	-0.844662	-0.288326	-3.91181	0.000161454	0.000489928	58.7
Psychrobacter	-1.68545	1.36053	-9.23764	2.7694e-15	1.21853e-13	52.17
Rodentibacter	0.8957	-0.380552	4.62707	1.04791e-05	5.42448e-05	39.13
Ruminococcus	-0.245836	-1.47309	-0.994834	0.322068	0.393638	38.04
Salinicoccus	-1.20998	0.0918064	-6.26473	8.02663e-09	1.17724e-07	48.91
Schaalia	0.116099	-0.178299	0.545644	0.586449	0.645094	44.57
Shigella	0.364258	0.28324	1.53843	0.126904	0.177263	79.35
Sneathia	1.16019	0.305214	6.05854	2.09665e-08	2.63579e-07	47.83
Staphylococcus	0.120082	4.351	0.698892	0.48614	0.567272	100
Streptobacillus	0.9874	3.12459	4.00791	0.000113712	0.000370616	89.13
Streptococcus	0.698203	1.74476	3.87415	0.000184952	0.000542524	89.13
Streptomyces	0.215775	-2.36993	0.692838	0.489917	0.567272	29.35
Treponema	-0.975859	0.529789	-5.20593	9.43765e-07	6.38856e-06	59.78
Trueperella	-0.838018	1.50161	-4.41504	2.42758e-05	0.000112435	73.91
Ureaplasma	0.681571	1.26145	2.50901	0.0136106	0.0260376	76.09

## Sheet: Corrected by treatment
Genus	logFC	AveExpr	t	P.Value	adj.P.Val	Prevalence
Acinetobacter	-0.151018	-1.01717	-0.670027	0.504334	0.576381	51.09
Actinobacillus	1.53807	2.54066	4.83153	4.71524e-06	2.76627e-05	90.22
Actinomyces	0.912507	1.9747	3.72798	0.000315152	0.000818933	77.17
Aerococcus	-0.649083	-1.72816	-2.54765	0.0123156	0.0240839	30.43
Aggregatibacter	1.14036	1.21658	5.53463	2.37034e-07	2.08589e-06	65.22
Aliicoccus	-0.640848	-2.14427	-2.37557	0.0193632	0.0347748	26.09
Alistipes	-0.297125	-0.506863	-1.59461	0.11385	0.163777	38.04
Alloiococcus	-0.320678	-1.4043	-1.29237	0.19911	0.269564	35.87
Anaerococcus	0.118098	-0.293266	0.622023	0.535295	0.598522	57.61
Anaplasma	0.506394	-2.48643	1.88448	0.0623072	0.0985624	26.09
Arcanobacterium	0.217506	-1.9152	0.926104	0.356547	0.42981	22.83
Arcobacter	0.464182	-2.56316	1.66307	0.0993247	0.148145	19.57
Avibacterium	0.690106	-0.329043	3.6664	0.000390348	0.000954183	38.04
Bacillus	-0.339169	-2.45357	-1.2284	0.222085	0.291728	26.09
Bacteroides	0.215715	2.35031	0.61895	0.53731	0.598522	91.3
Beauveria	0.935407	-0.656366	4.63673	1.03771e-05	5.7074e-05	41.3
Bifidobacterium	-0.269373	-2.10145	-1.05908	0.292029	0.37792	29.35
Bilophila	0.338061	-1.18249	2.08911	0.0391516	0.0675557	3.26
Brachybacterium	-1.34636	1.3716	-6.22643	1.03665e-08	1.52042e-07	65.22
Brevibacterium	-0.873935	-0.501292	-4.01503	0.000112762	0.000400475	52.17
Campylobacter	0.764928	1.35166	3.37866	0.0010279	0.00238041	82.61
Caviibacter	0.676609	-0.41981	3.32806	0.00121199	0.00266637	44.57
Chlamydia	-0.506521	-0.381054	-2.50107	0.0139506	0.0261202	46.74
Chryseobacterium	-0.0385325	-1.39038	-0.179159	0.858164	0.888452	33.7
Clostridioides	0.277898	-1.58809	1.02768	0.306496	0.385309	40.22
Clostridium	-0.0349309	-0.312004	-0.189387	0.850161	0.888452	60.87
Collinsella	-0.890547	-1.54211	-4.23089	5.04388e-05	0.000211363	29.35
Corynebacterium	-1.05187	1.61746	-5.30152	6.53923e-07	5.23138e-06	86.96
Desulfovibrio	-0.554184	-1.93345	-2.39735	0.0183073	0.0335635	20.65
Dietzia	-0.849976	-0.693434	-3.72684	0.000316406	0.000818933	46.74
Enterobacter	-0.968475	-1.99616	-3.77496	0.000267258	0.000758668	28.26
Enterococcus	0.212207	1.61721	1.22833	0.222111	0.291728	97.83
Escherichia	0.898956	2.51467	3.7564	0.000285287	0.000784541	100
Ezakiella	0.395635	-1.88515	1.56456	0.120739	0.168652	22.83
Facklamia	-0.383287	-1.13166	-1.6887	0.0942898	0.14306	44.57
Faecalicoccus	-0.875356	-1.99951	-4.00188	0.000118322	0.000400475	18.48
Fibrobacter	-0.526428	-2.11347	-2.16991	0.0323024	0.0568523	21.74
Filifactor	0.22657	0.223156	1.31262	0.192215	0.264296	47.83
Finegoldia	0.374926	-1.21453	1.78352	0.0774343	0.119548	31.52
Flavobacterium	0.901125	-1.04759	3.31705	0.00125596	0.00269572	47.83
Fusobacterium	0.12323	3.44194	0.409769	0.682823	0.741832	96.74
Gemella	-0.00753752	0.381942	-0.0385398	0.969332	0.969332	54.35
Glaesserella	0.968026	0.603629	5.13959	1.30595e-06	8.20885e-06	45.65
Globicatella	0.587518	-0.285044	2.84376	0.00537379	0.0112594	45.65
Haemophilus	0.957231	2.14211	3.97518	0.000130434	0.000425118	80.43
Halomonas	-0.706718	-1.59364	-2.75342	0.00696749	0.014259	36.96
Helcococcus	0.703151	1.51134	3.35786	0.00110014	0.00248236	78.26
Helicobacter	0.0211456	-1.15379	0.105011	0.91657	0.927105	29.35
Histophilus	-0.10284	3.61672	-0.338869	0.735395	0.789205	98.91
Jeotgalicoccus	-1.54448	0.924025	-9.23681	3.55148e-15	1.23693e-13	61.96
Klebsiella	0.898515	-0.568522	4.51761	1.66536e-05	8.14176e-05	48.91
Kocuria	-1.64365	-0.0717148	-9.50422	9.02293e-16	7.94018e-14	44.57
Lactobacillus	0.98781	-1.37229	4.07934	8.89751e-05	0.000355901	34.78
Leptotrichia	0.509573	0.756725	2.63061	0.009825	0.01965	61.96
Leucobacter	-1.21586	-0.589739	-5.96688	3.41893e-08	3.76082e-07	36.96
Listeria	0.417946	0.933998	1.97524	0.0509052	0.0845219	92.39
Mannheimia	0.809813	0.972172	4.05458	9.74981e-05	0.000373036	72.83
Methanobrevibacter	-0.997261	-1.28105	-4.31076	3.7208e-05	0.000163715	40.22
Micrococcus	-1.33113	-0.111058	-6.37722	5.13297e-09	1.12925e-07	41.3
Mycoplasma	-1.28505	3.40567	-4.01131	0.000114308	0.000400475	90.22
Neisseria	0.437681	-1.01274	1.98448	0.0498508	0.0843629	38.04
Neofamilia	0.25711	-2.46253	1.00512	0.317184	0.393129	18.48
Oceanivirga	1.07284	0.693521	5.27328	7.38362e-07	5.41466e-06	56.52
Oenococcus	0.436382	0.274549	1.9167	0.0580354	0.0945762	80.43
Olsenella	-1.12909	-0.0609918	-5.56927	2.03476e-07	1.98954e-06	40.22
Paracoccus	-0.900721	-2.46467	-3.65003	0.000413041	0.000982369	21.74
Parvimonas	0.356162	1.39219	1.597	0.113317	0.163777	72.83
Pasteurella	0.781067	1.58173	3.67435	0.000379763	0.000954183	64.13
Peptoniphilus	-0.0492198	0.9346	-0.265114	0.791449	0.839127	73.91
Peptostreptococcus	0.140576	-0.113811	0.687463	0.49333	0.574303	55.43
Porphyromonas	0.311333	3.13945	1.03856	0.30143	0.384432	88.04
Prevotella	0.0229336	0.570046	0.123556	0.901907	0.922881	55.43
Proteus	0.43648	0.154862	1.88145	0.0627216	0.0985624	42.39
Pseudomonas	-0.844662	-0.288326	-3.9489	0.000143508	0.000445589	58.7
Psychrobacter	-1.68545	1.36053	-9.20326	4.21682e-15	1.23693e-13	52.17
Rodentibacter	0.8957	-0.380552	4.61874	1.11503e-05	5.77192e-05	39.13
Ruminococcus	-0.245836	-1.47309	-0.981815	0.328482	0.401478	38.04
Salinicoccus	-1.20998	0.0918064	-6.28372	7.9433e-09	1.39802e-07	48.91
Schaalia	0.116099	-0.178299	0.538046	0.591701	0.650871	44.57
Shigella	0.364258	0.28324	1.58778	0.115388	0.163777	79.35
Sneathia	1.16019	0.305214	6.00766	2.83848e-08	3.56837e-07	47.83
Staphylococcus	0.120082	4.351	0.721645	0.472141	0.561465	100
Streptobacillus	0.9874	3.12459	3.94256	0.000146842	0.000445589	89.13
Streptococcus	0.698203	1.74476	3.87709	0.00018592	0.000545364	89.13
Streptomyces	0.215775	-2.36993	0.68323	0.495989	0.574303	29.35
Treponema	-0.975859	0.529789	-5.16655	1.16483e-06	7.885e-06	59.78
Trueperella	-0.838018	1.50161	-4.42493	2.39416e-05	0.000110887	73.91
Ureaplasma	0.681571	1.26145	2.50816	0.0136896	0.0261202	76.09

## Sheet: Antibiotic
Genus	logFC	AveExpr	t	P.Value	adj.P.Val	Prevalence
Acinetobacter	0.241439	-0.99722	0.554333	0.583022	0.712582	46.15
Actinobacillus	1.67441	2.50365	2.68636	0.0111429	0.046694	96.15
Actinomyces	1.24838	2.04766	2.9699	0.0054644	0.0343477	65.38
Aerococcus	-1.10931	-1.22999	-2.18732	0.0357768	0.0954048	38.46
Aggregatibacter	1.10206	1.24366	2.75266	0.00946076	0.0439313	57.69
Aliicoccus	-0.496164	-2.2449	-1.0676	0.293309	0.456679	19.23
Alistipes	-0.842122	-0.481177	-2.88834	0.00672971	0.0371184	26.92
Alloiococcus	-0.577575	-1.4692	-1.40469	0.16929	0.316968	30.77
Anaerococcus	0.734373	-0.532228	2.0051	0.0530609	0.125075	38.46
Anaplasma	-0.0254646	-2.19189	-0.0454607	0.964009	0.964009	30.77
Arcanobacterium	0.181602	-1.90349	0.494149	0.624416	0.742549	19.23
Arcobacter	0.178241	-2.24355	0.30692	0.760798	0.847472	23.08
Avibacterium	0.860178	-0.301242	2.46272	0.0190756	0.059952	34.62
Bacillus	-0.825132	-2.64384	-2.0486	0.0483772	0.120937	15.38
Bacteroides	-0.554294	1.98059	-1.00141	0.323785	0.482934	88.46
Beauveria	1.07617	-0.642366	3.06763	0.00424367	0.0287264	34.62
Bifidobacterium	-0.204452	-2.39488	-0.566592	0.574756	0.712582	15.38
Bilophila	0.439811	-0.798056	1.00464	0.32225	0.482934	11.54
Brachybacterium	-1.32378	1.50469	-3.8179	0.000551063	0.00914565	57.69
Brevibacterium	-0.505887	-0.759305	-1.28705	0.20687	0.364092	38.46
Campylobacter	0.180127	1.01097	0.522856	0.604505	0.728719	76.92
Caviibacter	0.885805	-0.108666	2.03809	0.0494742	0.120937	50
Chlamydia	-0.544442	-0.337442	-1.40755	0.168447	0.316968	38.46
Chryseobacterium	-0.553269	-1.5999	-1.63199	0.112019	0.24043	23.08
Clostridioides	-0.184176	-1.84037	-0.409666	0.684651	0.803324	26.92
Clostridium	0.0225221	-0.491523	0.0618951	0.951013	0.961944	46.15
Collinsella	-0.432526	-1.4801	-1.07298	0.290923	0.456679	26.92
Corynebacterium	-0.979943	1.39956	-2.60576	0.0135606	0.0542425	84.62
Desulfovibrio	-0.341821	-1.88334	-0.776643	0.442802	0.590403	15.38
Dietzia	-1.19263	-0.748944	-3.60314	0.00100424	0.0110466	42.31
Enterobacter	-0.630467	-2.3018	-1.46706	0.151657	0.303315	11.54
Enterococcus	-0.0648493	1.79774	-0.194627	0.846857	0.92003	100
Escherichia	1.15037	2.85659	2.34361	0.0251565	0.0717145	100
Ezakiella	0.482435	-2.26428	1.52525	0.136554	0.27946	3.85
Facklamia	-0.619028	-0.94438	-1.66159	0.105897	0.232973	50
Faecalicoccus	-1.05522	-1.80174	-2.54375	0.0157411	0.0554088	19.23
Fibrobacter	-0.971809	-2.04597	-2.34176	0.0252631	0.0717145	19.23
Filifactor	-0.140252	0.186466	-0.562114	0.577769	0.712582	34.62
Finegoldia	-0.237112	-1.28059	-0.720181	0.476393	0.621345	26.92
Flavobacterium	1.2797	-0.92125	2.52486	0.0164667	0.0557335	46.15
Fusobacterium	-0.0882556	2.88732	-0.172304	0.864232	0.92003	100
Gemella	0.0361425	0.189628	0.108166	0.914507	0.942908	46.15
Glaesserella	1.06264	0.566827	2.87013	0.00704752	0.0371184	30.77
Globicatella	0.408577	0.139239	0.834726	0.409767	0.56343	57.69
Haemophilus	1.25695	1.83463	2.74238	0.00970498	0.0439313	88.46
Halomonas	-1.12107	-1.82011	-2.86329	0.0071706	0.0371184	23.08
Helcococcus	0.345031	1.47045	0.93593	0.355987	0.513555	76.92
Helicobacter	0.271963	-1.23246	0.893763	0.377805	0.528667	23.08
Histophilus	0.683996	3.60035	1.15322	0.256957	0.43485	100
Jeotgalicoccus	-1.30207	0.865611	-4.61161	5.56817e-05	0.00163333	57.69
Klebsiella	0.891968	-0.30943	2.24177	0.0316911	0.0871506	53.85
Kocuria	-1.43287	-0.0760539	-5.0939	1.33621e-05	0.00062046	42.31
Lactobacillus	0.947062	-1.57802	2.55299	0.015397	0.0554088	23.08
Leptotrichia	0.914536	0.849695	2.39952	0.0221116	0.0670973	57.69
Leucobacter	-1.34615	-0.498349	-3.43847	0.00157855	0.0126284	26.92
Listeria	-0.138009	1.24461	-0.324187	0.747806	0.847472	96.15
Mannheimia	0.990461	1.11344	3.11488	0.00375072	0.0275053	73.08
Methanobrevibacter	-0.539326	-0.842448	-1.11253	0.273807	0.446204	53.85
Micrococcus	-1.2064	-0.0635143	-3.52671	0.00123991	0.0121049	42.31
Mycoplasma	-0.897827	3.46273	-1.4531	0.155471	0.304031	84.62
Neisseria	0.153858	-1.01951	0.392651	0.697057	0.807119	34.62
Neofamilia	0.55923	-2.46247	1.12058	0.270412	0.446204	11.54
Oceanivirga	0.958382	1.06801	1.9967	0.0540099	0.125075	61.54
Oenococcus	0.123744	0.516208	0.280353	0.780925	0.859018	84.62
Olsenella	-0.646889	-0.0409151	-1.53942	0.133065	0.278804	34.62
Paracoccus	-0.0263513	-2.91402	-0.0993145	0.921479	0.942908	3.85
Parvimonas	0.492191	1.0952	1.35013	0.185997	0.340994	69.23
Pasteurella	1.28367	1.43516	3.77398	0.000623567	0.00914565	57.69
Peptoniphilus	-0.282668	0.803672	-0.787647	0.436424	0.590403	61.54
Peptostreptococcus	0.0700453	-0.0347071	0.167788	0.867756	0.92003	46.15
Porphyromonas	-0.358706	2.85321	-0.714045	0.48013	0.621345	76.92
Prevotella	-0.269576	0.360361	-0.96108	0.343377	0.503619	30.77
Proteus	0.865911	0.617011	1.73726	0.0914993	0.20646	50
Pseudomonas	-1.49767	-0.476499	-5.07579	1.41014e-05	0.00062046	46.15
Psychrobacter	-1.25455	1.21913	-3.79545	0.000587032	0.00914565	46.15
Rodentibacter	1.29736	-0.317349	3.69772	0.000772022	0.00970542	34.62
Ruminococcus	0.291607	-1.63689	0.651638	0.519067	0.661998	26.92
Salinicoccus	-0.719466	-0.155365	-2.15708	0.0382435	0.0989831	34.62
Schaalia	0.109058	-0.274501	0.317996	0.752455	0.847472	34.62
Shigella	0.0540944	0.760658	0.129967	0.897367	0.940099	88.46
Sneathia	1.22397	0.46712	2.73092	0.00998438	0.0439313	38.46
Staphylococcus	-0.263198	4.53355	-0.892489	0.378477	0.528667	100
Streptobacillus	1.43056	3.05898	3.48887	0.00137556	0.0121049	96.15
Streptococcus	0.793766	1.54722	2.56771	0.014863	0.0554088	92.31
Streptomyces	-0.608604	-2.3166	-1.1752	0.248176	0.428226	26.92
Treponema	-0.873674	0.500231	-2.48326	0.018174	0.0592339	50
Trueperella	-0.487419	1.66055	-1.30169	0.201875	0.362552	80.77
Ureaplasma	0.518093	1.70046	1.06201	0.295803	0.456679	76.92

## Sheet: Control
Genus	logFC	AveExpr	t	P.Value	adj.P.Val	Prevalence
Acinetobacter	-0.646239	-0.807338	-1.29105	0.205247	0.376286	63.64
Actinobacillus	1.33137	2.34936	1.8623	0.0710705	0.195444	90.91
Actinomyces	0.272081	1.62355	0.579164	0.566231	0.722149	81.82
Aerococcus	-0.781059	-1.71113	-1.51566	0.13869	0.297676	40.91
Aggregatibacter	1.17817	1.14211	2.39497	0.0221743	0.0848406	59.09
Aliicoccus	-0.392023	-1.80089	-0.634569	0.529884	0.69131	40.91
Alistipes	0.15829	-0.263757	0.31989	0.750975	0.826073	59.09
Alloiococcus	-0.290929	-1.01526	-0.481438	0.633236	0.768133	50
Anaerococcus	0.690996	0.00200553	1.54256	0.132035	0.290478	72.73
Anaplasma	0.104463	-3.37287	0.264687	0.792821	0.850833	4.55
Arcanobacterium	-0.356249	-1.7741	-0.703293	0.486579	0.658754	36.36
Arcobacter	0.351688	-3.42979	0.982033	0.332901	0.480251	0
Avibacterium	0.993759	-0.596309	2.14073	0.0394239	0.115643	27.27
Bacillus	-0.0475749	-2.52983	-0.0888857	0.929685	0.941304	31.82
Bacteroides	-0.458265	2.43905	-0.690843	0.494273	0.659031	100
Beauveria	1.3741	-0.468358	2.79713	0.00836303	0.0490631	54.55
Bifidobacterium	-0.330522	-1.6516	-0.553226	0.583666	0.733752	50
Bilophila	0.351688	-1.47471	0.982033	0.332901	0.480251	0
Brachybacterium	-1.65083	1.37721	-3.24402	0.00261374	0.017693	72.73
Brevibacterium	-1.23562	-0.304999	-2.6693	0.0114935	0.0547207	63.64
Campylobacter	0.892912	1.33108	1.82666	0.0763889	0.203704	86.36
Caviibacter	0.581402	-0.725942	1.32745	0.193051	0.376078	40.91
Chlamydia	-0.618142	-0.214825	-1.29946	0.202377	0.376286	54.55
Chryseobacterium	0.426153	-0.891914	0.825281	0.414866	0.579496	59.09
Clostridioides	0.684577	-1.99774	1.27544	0.210651	0.378312	31.82
Clostridium	-0.207017	-0.138488	-0.475809	0.637202	0.768133	72.73
Collinsella	-1.5921	-1.18936	-3.26553	0.00246699	0.017693	45.45
Corynebacterium	-1.00398	1.89153	-2.16559	0.0373235	0.115643	81.82
Desulfovibrio	-1.21799	-1.80714	-2.22068	0.0330192	0.111757	27.27
Dietzia	-0.574327	-0.462515	-1.02271	0.313542	0.476901	59.09
Enterobacter	-1.25362	-1.86069	-2.36124	0.0239798	0.087926	40.91
Enterococcus	0.523501	1.19376	1.21265	0.233481	0.395122	95.45
Escherichia	1.9463	2.68341	3.49814	0.00130817	0.012791	100
Ezakiella	0.047986	-1.6645	0.0811117	0.935821	0.941304	36.36
Facklamia	-0.598353	-1.31844	-1.2379	0.224087	0.394392	40.91
Faecalicoccus	-1.29911	-1.94404	-2.49151	0.0176683	0.0777407	22.73
Fibrobacter	-0.209014	-2.06603	-0.369101	0.714302	0.805879	27.27
Filifactor	0.562558	0.376312	1.0821	0.286693	0.458709	59.09
Finegoldia	1.0972	-1.11123	2.40051	0.0218902	0.0848406	45.45
Flavobacterium	0.592944	-0.930574	1.00553	0.321624	0.479711	63.64
Fusobacterium	0.28288	3.65576	0.456905	0.650595	0.773681	100
Gemella	-0.156348	0.306219	-0.351712	0.727187	0.810031	59.09
Glaesserella	1.25235	0.407487	2.65808	0.0118147	0.0547207	36.36
Globicatella	0.997213	-0.705899	2.44623	0.0196659	0.0824097	36.36
Haemophilus	0.68161	2.01346	1.21706	0.231817	0.395122	72.73
Halomonas	0.138351	-1.4218	0.247658	0.805863	0.854409	50
Helcococcus	0.805177	1.31979	1.64795	0.108416	0.257855	77.27
Helicobacter	0.166735	-0.877314	0.299647	0.766239	0.832458	40.91
Histophilus	-0.227211	3.55299	-0.373073	0.71137	0.805879	100
Jeotgalicoccus	-2.11241	1.29443	-4.90379	2.20057e-05	0.000645499	77.27
Klebsiella	1.4147	-0.56522	2.99122	0.00509374	0.0320178	54.55
Kocuria	-2.32589	0.134583	-4.93801	1.9858e-05	0.000645499	50
Lactobacillus	1.25066	-1.12299	2.14507	0.0390495	0.115643	50
Leptotrichia	0.538979	0.796933	1.13399	0.264596	0.435864	68.18
Leucobacter	-1.63528	-0.561863	-3.6564	0.000842009	0.00926209	45.45
Listeria	0.659539	0.493132	1.43514	0.160226	0.327905	90.91
Mannheimia	0.981503	0.641813	1.96733	0.057204	0.162386	72.73
Methanobrevibacter	-1.45096	-1.40951	-3.30314	0.00222901	0.017693	40.91
Micrococcus	-2.14698	0.173124	-4.2788	0.000140807	0.00247821	50
Mycoplasma	-0.942811	3.33183	-1.6998	0.0981428	0.246759	90.91
Neisseria	0.638881	-1.37984	1.47276	0.149855	0.313981	36.36
Neofamilia	0.659531	-2.22289	1.12709	0.267462	0.435864	31.82
Oceanivirga	1.52748	0.364913	3.76693	0.000616623	0.00775183	59.09
Oenococcus	0.509549	-0.273443	1.02532	0.312327	0.476901	81.82
Olsenella	-1.70998	0.250129	-3.9754	0.000340009	0.0049868	59.09
Paracoccus	-1.44897	-2.46695	-2.72334	0.0100566	0.0547207	27.27
Parvimonas	-0.0361714	1.39048	-0.0790653	0.937436	0.941304	81.82
Pasteurella	0.761564	1.43407	1.56184	0.127427	0.287527	68.18
Peptoniphilus	-0.02892	0.948849	-0.0741675	0.941304	0.941304	86.36
Peptostreptococcus	0.400695	-0.0638212	0.899753	0.374472	0.531509	63.64
Porphyromonas	0.297449	3.33043	0.444265	0.659617	0.773951	95.45
Prevotella	0.302385	0.517451	0.627897	0.534194	0.69131	68.18
Proteus	0.6381	0.537175	1.02104	0.314321	0.476901	63.64
Pseudomonas	-0.285436	0.147679	-0.527471	0.601233	0.74519	77.27
Psychrobacter	-2.35264	1.56466	-5.50121	3.6359e-06	0.000319959	54.55
Rodentibacter	0.79292	-0.656476	1.68007	0.101953	0.249219	31.82
Ruminococcus	0.433012	-1.51214	0.809968	0.423494	0.582305	45.45
Salinicoccus	-2.08059	0.401887	-4.68944	4.17825e-05	0.000919214	63.64
Schaalia	-0.654944	-0.153312	-1.39857	0.170843	0.341685	59.09
Shigella	0.210012	-0.320343	0.397584	0.693379	0.80286	68.18
Sneathia	1.34706	0.0923655	3.34144	0.00200932	0.017682	54.55
Staphylococcus	0.0928821	3.85918	0.209605	0.835205	0.874977	100
Streptobacillus	1.02629	3.23481	1.80203	0.0802591	0.207729	90.91
Streptococcus	0.975751	1.69993	2.19759	0.0347665	0.113313	95.45
Streptomyces	0.999462	-2.66452	1.63024	0.112122	0.259652	27.27
Treponema	-1.20344	0.760355	-2.69995	0.0106569	0.0547207	77.27
Trueperella	-0.647186	1.72904	-1.31673	0.196586	0.376078	86.36
Ureaplasma	1.26428	1.10837	2.27118	0.0294695	0.103733	86.36

## Sheet: Maltodextrin
Genus	logFC	AveExpr	t	P.Value	adj.P.Val	Prevalence
Acinetobacter	0.265685	-0.929042	0.531992	0.599233	0.742712	60
Actinobacillus	2.35172	2.65803	4.29458	0.000214781	0.00315012	85
Actinomyces	1.44354	2.1436	2.62646	0.0142504	0.0604117	90
Aerococcus	-1.33877	-1.75467	-2.353	0.0264375	0.0894808	30
Aggregatibacter	1.37095	1.24182	3.58779	0.00135117	0.0132115	70
Aliicoccus	-0.752242	-2.29012	-1.34362	0.190641	0.342375	25
Alistipes	-0.683545	-0.72071	-1.69873	0.101266	0.222786	30
Alloiococcus	-0.0450788	-1.59833	-0.0855209	0.9325	0.954186	35
Anaerococcus	-0.471634	-0.380226	-1.43188	0.164049	0.307155	70
Anaplasma	1.59793	-2.63742	3.68572	0.00105095	0.0115604	25
Arcanobacterium	0.0114443	-2.07371	0.0257986	0.979614	0.979614	20
Arcobacter	0.456887	-2.5333	0.842957	0.406914	0.557706	25
Avibacterium	0.763595	-0.357287	2.14807	0.0411664	0.113808	50
Bacillus	0.0636867	-2.38071	0.0975527	0.923033	0.954186	30
Bacteroides	1.09176	2.93156	1.37912	0.179567	0.329207	90
Beauveria	0.854911	-0.835396	2.13555	0.0422692	0.113808	45
Bifidobacterium	-0.187598	-1.94869	-0.291862	0.772701	0.893121	35
Bilophila	0.126674	-1.35127	0.449004	0.657136	0.803166	0
Brachybacterium	-1.56897	1.44371	-3.14485	0.00411851	0.0258877	75
Brevibacterium	-0.898422	-0.312868	-1.67013	0.106849	0.223875	60
Campylobacter	0.656696	1.31496	1.20699	0.238265	0.388283	85
Caviibacter	1.14355	-0.402015	2.59226	0.0154193	0.0604117	50
Chlamydia	-0.891707	-0.558617	-2.12225	0.04347	0.113808	50
Chryseobacterium	0.104516	-1.85354	0.269324	0.789799	0.893121	20
Clostridioides	-0.381245	-1.31183	-0.679435	0.502847	0.641312	55
Clostridium	0.0917676	-0.195325	0.236852	0.814621	0.896083	75
Collinsella	-1.15863	-1.74099	-2.69551	0.0121379	0.0562176	25
Corynebacterium	-1.52865	1.62957	-3.25479	0.00313527	0.022992	85
Desulfovibrio	-0.602773	-1.81136	-1.19482	0.242908	0.388653	30
Dietzia	-0.634249	-0.571899	-1.14157	0.264005	0.414864	55
Enterobacter	-1.00558	-1.98592	-1.77995	0.0867357	0.20629	30
Enterococcus	0.311696	1.52577	0.869401	0.392556	0.548332	100
Escherichia	-0.134218	1.90747	-0.400876	0.691775	0.833921	100
Ezakiella	0.534186	-1.64641	0.998586	0.327167	0.464367	40
Facklamia	-0.181027	-1.06182	-0.334494	0.740681	0.869066	50
Faecalicoccus	-0.832276	-2.16653	-1.71655	0.0979133	0.222786	15
Fibrobacter	-0.094438	-2.21617	-0.194996	0.846907	0.908875	25
Filifactor	-0.0790951	0.0665537	-0.243762	0.809322	0.896083	60
Finegoldia	0.51018	-1.12734	1.00742	0.322984	0.464367	35
Flavobacterium	1.51126	-0.911012	2.59395	0.0153596	0.0604117	50
Fusobacterium	0.77799	4.00109	1.20712	0.238218	0.388283	90
Gemella	0.249608	0.517327	0.534663	0.59741	0.742712	65
Glaesserella	0.978777	0.696053	2.46416	0.0206367	0.0753838	60
Globicatella	0.933695	-0.338772	2.27203	0.0315618	0.102868	45
Haemophilus	1.26365	2.25562	2.84485	0.00853187	0.0417113	80
Halomonas	-0.917929	-1.54481	-1.50996	0.143072	0.273702	40
Helcococcus	0.825418	1.96511	2.04762	0.0507887	0.127697	85
Helicobacter	-0.502893	-1.41485	-1.32698	0.196014	0.344984	25
Histophilus	-0.688018	3.29145	-1.25146	0.221873	0.375477	100
Jeotgalicoccus	-1.72327	0.872407	-4.39148	0.000166375	0.0029282	65
Klebsiella	0.604379	-0.796814	1.7059	0.0999065	0.222786	50
Kocuria	-1.88057	-0.105512	-5.87805	3.32923e-06	0.000292972	45
Lactobacillus	0.834873	-1.34784	1.59673	0.122369	0.246408	40
Leptotrichia	0.750033	0.511431	2.17272	0.0390693	0.113808	60
Leucobacter	-1.48955	-0.430247	-3.07288	0.00491574	0.0279679	45
Listeria	0.296401	0.762294	0.717958	0.479163	0.620094	85
Mannheimia	0.661053	0.958434	1.6812	0.104658	0.223875	65
Methanobrevibacter	-1.53101	-1.35913	-3.03755	0.00535927	0.0279679	40
Micrococcus	-1.15946	-0.423956	-2.58194	0.0157894	0.0604117	30
Mycoplasma	-1.30159	3.14647	-1.89196	0.0696456	0.170245	90
Neisseria	0.602186	-0.747113	1.08913	0.286054	0.441628	45
Neofamilia	-0.184684	-2.62436	-0.341502	0.735461	0.869066	15
Oceanivirga	1.28925	0.709561	3.03422	0.00540289	0.0279679	55
Oenococcus	0.459915	0.232311	1.03193	0.311577	0.464367	75
Olsenella	-1.50092	-0.199702	-3.45304	0.00190434	0.0152347	40
Paracoccus	-1.40123	-2.22014	-2.24702	0.0333181	0.104714	30
Parvimonas	0.795995	1.75041	1.593	0.123204	0.246408	70
Pasteurella	0.917706	1.67665	2.11679	0.0439715	0.113808	65
Peptoniphilus	-0.0549497	1.32879	-0.108083	0.914757	0.954186	80
Peptostreptococcus	0.438061	-0.0947015	1.01649	0.318733	0.464367	65
Porphyromonas	0.14204	3.14335	0.221477	0.826446	0.897867	90
Prevotella	-0.117936	0.851988	-0.26692	0.79163	0.893121	75
Proteus	-0.0401425	-0.437413	-0.133683	0.894679	0.948576	20
Pseudomonas	-0.384923	-0.226494	-0.763116	0.45224	0.593986	65
Psychrobacter	-2.14523	1.5076	-5.29918	1.51253e-05	0.000665513	55
Rodentibacter	1.14038	-0.432326	3.14617	0.00410504	0.0258877	45
Ruminococcus	-0.812529	-1.26986	-1.52033	0.140455	0.273702	50
Salinicoccus	-1.05962	0.190245	-2.19236	0.037468	0.113696	50
Schaalia	-0.0121105	-0.272643	-0.0270811	0.978601	0.979614	40
Shigella	0.433503	0.194867	0.998774	0.327078	0.464367	75
Sneathia	1.74799	0.391207	4.47886	0.000132105	0.00290631	45
Staphylococcus	0.258215	4.39881	0.792705	0.435099	0.580132	100
Streptobacillus	1.68144	3.2101	3.47739	0.00179026	0.0152347	90
Streptococcus	1.00988	2.06848	2.44767	0.0214159	0.0753838	80
Streptomyces	0.518734	-2.28652	0.833838	0.411942	0.557706	35
Treponema	-1.5879	0.357741	-3.97712	0.000493768	0.00620737	55
Trueperella	-1.64605	1.28864	-5.02771	3.09505e-05	0.000907882	55
Ureaplasma	0.738855	1.09626	1.29021	0.208295	0.359412	80

## Sheet: Probiotic
Genus	logFC	AveExpr	t	P.Value	adj.P.Val	Prevalence
Acinetobacter	-0.469481	-1.30457	-1.3629	0.182661	0.321796	37.5
Actinobacillus	0.901805	2.6583	1.89795	0.0669785	0.197278	87.5
Actinomyces	0.693173	2.07681	1.42775	0.163286	0.299358	75
Aerococcus	0.545212	-2.26138	1.66019	0.106884	0.261864	12.5
Aggregatibacter	0.955027	1.23448	2.52505	0.0168558	0.121054	75
Aliicoccus	-0.93285	-2.22845	-2.07568	0.0462438	0.176933	20.83
Alistipes	0.197841	-0.57933	0.640507	0.526514	0.684297	37.5
Alloiococcus	-0.299309	-1.52891	-0.748316	0.459867	0.669818	29.17
Anaerococcus	-0.583247	-0.232589	-1.73701	0.0922394	0.238737	54.17
Anaplasma	0.541402	-1.86711	0.919524	0.364868	0.563306	41.67
Arcanobacterium	0.954063	-1.92514	1.89593	0.067254	0.197278	16.67
Arcobacter	0.88315	-2.13986	1.43909	0.160072	0.299358	29.17
Avibacterium	0.166269	-0.0906285	0.46445	0.645547	0.773843	41.67
Bacillus	-0.415717	-2.23827	-0.74087	0.464306	0.669818	29.17
Bacteroides	0.93767	2.18513	1.54383	0.132702	0.283645	87.5
Beauveria	0.447861	-0.694683	1.18048	0.246722	0.425716	33.33
Bifidobacterium	-0.351798	-2.32325	-0.87019	0.390835	0.592992	20.83
Bilophila	0.391497	-1.19043	1.55653	0.129659	0.283645	0
Brachybacterium	-0.906213	1.16217	-2.38967	0.0230804	0.121054	58.33
Brevibacterium	-0.920702	-0.558735	-2.54031	0.0162604	0.121054	50
Campylobacter	1.37133	1.77018	3.24712	0.00278391	0.0408306	83.33
Caviibacter	0.148138	-0.491091	0.470377	0.641353	0.773843	37.5
Chlamydia	-0.0421313	-0.432707	-0.119203	0.905878	0.91629	45.83
Chryseobacterium	-0.0260708	-1.23435	-0.0588729	0.953428	0.953428	33.33
Clostridioides	0.954976	-1.16949	1.8131	0.0794361	0.21183	50
Clostridium	-0.0450083	-0.373812	-0.132185	0.895686	0.91629	54.17
Collinsella	-0.520247	-1.76692	-1.53787	0.13415	0.283645	20.83
Corynebacterium	-0.776388	1.59222	-2.50424	0.0176994	0.121054	95.83
Desulfovibrio	-0.13526	-2.20525	-0.432543	0.668319	0.773843	12.5
Dietzia	-0.91122	-0.946252	-2.56054	0.0155015	0.121054	33.33
Enterobacter	-1.04235	-1.79775	-2.09838	0.0440521	0.176208	33.33
Enterococcus	0.144092	1.88599	0.4485	0.656889	0.773843	95.83
Escherichia	0.527502	2.49558	1.4339	0.161536	0.299358	100
Ezakiella	0.50482	-1.87564	0.967182	0.340883	0.545412	16.67
Facklamia	-0.0993078	-1.22152	-0.234297	0.816283	0.876011	37.5
Faecalicoccus	-0.327955	-2.12543	-1.05777	0.298274	0.495247	16.67
Fibrobacter	-0.694888	-2.14449	-1.63032	0.113077	0.261864	16.67
Filifactor	0.570693	0.253011	1.9377	0.0617462	0.194059	41.67
Finegoldia	0.263169	-1.31033	0.677138	0.503303	0.684297	20.83
Flavobacterium	0.265046	-1.40552	0.654328	0.51769	0.684297	33.33
Fusobacterium	-0.339639	3.38082	-0.636987	0.528775	0.684297	95.83
Gemella	-0.132736	0.546873	-0.358863	0.722112	0.81469	50
Glaesserella	0.595945	0.746275	1.97872	0.0567231	0.194059	58.33
Globicatella	0.117337	-0.314126	0.370526	0.713492	0.81469	41.67
Haemophilus	0.62984	2.49853	1.53287	0.135376	0.283645	79.17
Halomonas	-0.856467	-1.54652	-1.95248	0.0598938	0.194059	37.5
Helcococcus	0.895701	1.35306	2.14787	0.0395909	0.170699	75
Helicobacter	0.0526685	-1.10444	0.147731	0.883504	0.914687	29.17
Histophilus	-0.353588	3.96392	-0.674971	0.50466	0.684297	95.83
Jeotgalicoccus	-1.1375	0.690781	-3.83652	0.000569079	0.0321393	50
Klebsiella	0.677554	-0.66199	1.85724	0.0727281	0.200146	37.5
Kocuria	-1.04917	-0.227956	-3.26496	0.00265671	0.0408306	41.67
Lactobacillus	0.918454	-1.3983	2.13472	0.0407349	0.170699	29.17
Leptotrichia	-0.156477	0.823561	-0.466172	0.644327	0.773843	62.5
Leucobacter	-0.462184	-0.847206	-1.48025	0.148823	0.297646	33.33
Listeria	0.900059	1.14471	2.35889	0.024761	0.121054	95.83
Mannheimia	0.580695	1.1334	1.43595	0.160957	0.299358	79.17
Methanobrevibacter	-0.632679	-1.57339	-1.63706	0.111655	0.261864	25
Micrococcus	-0.861447	-0.162315	-2.36935	0.0241779	0.121054	41.67
Mycoplasma	-2.00446	3.62756	-3.49029	0.00146088	0.0321393	95.83
Neisseria	0.423635	-0.890244	1.02388	0.313756	0.511307	37.5
Neofamilia	-0.07091	-2.54742	-0.205739	0.83833	0.87825	16.67
Oceanivirga	0.599732	0.575677	1.99415	0.0549274	0.194059	50
Oenococcus	0.688391	0.550277	1.63987	0.111067	0.261864	79.17
Olsenella	-0.809122	-0.252344	-2.42529	0.0212659	0.121054	29.17
Paracoccus	-0.928307	-2.17957	-1.94463	0.0608716	0.194059	29.17
Parvimonas	0.201909	1.41699	0.436334	0.665596	0.773843	70.83
Pasteurella	0.140598	1.79677	0.327112	0.745765	0.830726	66.67
Peptoniphilus	0.189849	0.734884	0.637558	0.528407	0.684297	70.83
Peptostreptococcus	-0.269363	-0.261257	-0.75689	0.454788	0.669818	50
Porphyromonas	1.19101	3.27125	2.55702	0.0156312	0.121054	91.67
Prevotella	0.201046	0.610464	0.610833	0.54573	0.696003	54.17
Proteus	0.183631	-0.202691	0.71949	0.477188	0.677299	33.33
Pseudomonas	-1.03298	-0.53567	-3.03026	0.0048758	0.0612958	50
Psychrobacter	-1.15751	1.20401	-3.56438	0.00119665	0.0321393	54.17
Rodentibacter	0.350883	-0.152947	0.944085	0.352372	0.553728	45.83
Ruminococcus	-0.978099	-1.4292	-2.41767	0.021643	0.121054	33.33
Salinicoccus	-1.06859	-0.00669713	-3.62013	0.00102895	0.0321393	50
Schaalia	0.937357	-0.0183652	2.16848	0.0378538	0.170699	45.83
Shigella	0.783956	0.392966	1.85688	0.0727804	0.200146	83.33
Sneathia	0.42994	0.253267	1.49178	0.145789	0.297646	54.17
Staphylococcus	0.445125	4.56424	1.36233	0.182838	0.321796	100
Streptobacillus	-0.106698	3.02339	-0.243867	0.808929	0.876011	79.17
Streptococcus	0.080527	1.73009	0.248966	0.805017	0.876011	87.5
Streptomyces	0.138007	-2.22716	0.220763	0.826714	0.876516	29.17
Treponema	-0.367912	0.49383	-1.08524	0.286121	0.484204	58.33
Trueperella	-0.719399	1.29841	-2.38616	0.0232668	0.121054	70.83
Ureaplasma	0.276784	1.06384	0.568594	0.573698	0.72122	62.5
