# Supplementary material for: Impact of oestrus synchronization devices on ewes vaginal microbiota and artificial insemination outcome
Source: Front Microbiol. 2023 Mar 23;14:1063807. doi: 10.3389/fmicb.2023.1063807 (PMC10076614; doi:10.3389/fmicb.2023.1063807)
Supplement: Supplementary file 7 [file Table_7.XLSX]

## Sheet: PERMANOVA
Table S7. Results from the PERMANOVA between pregnancy groups within treatments (antibiotic, control, matodextrin, probiotic) considering the S1 group.
	MeanSqs	F Model	RZ	Pr(>F)
Pregnancy	254.224	0.929702	0.0206924	0.511
Antibiotic	401.328	1.35771	0.131082	0.127
Maltodex	353.172	1.3509	0.144467	0.18
Probiotic	271.377	1.12087	0.100789	0.3333
Control	401.328	1.35771	0.131082	0.127
